# Supplementary material for: Genome- and transcriptome-derived microsatellite loci in lumpfish Cyclopterus lumpus: molecular tools for aquaculture, conservation and fisheries management
Source: Sci Rep. 2020 Jan 17;10:559. doi: 10.1038/s41598-019-57071-w (PMC6968997; doi:10.1038/s41598-019-57071-w)
Supplement: Supplementary file 1 — Supplementary Material [file 41598_2019_57071_MOESM1_ESM.xlsx]

## Sheet: Table S1
Table S1 The number of non-redundant gSTRs in Cyclopterus lumpus.
SSR Motif	Number of Repeats												Total
	5	6	7	8	9	10	11	12	13	14	15	15+
A/T	-	-	-	-	-	23	6	4	7	4	3	4	51
C/G	-	-	-	-	-	7	9	4	4	2	1	1	28
AC/GT	399	235	142	162	127	152	111	130	88	90	54	388	2078
AG/CT	176	66	43	28	29	13	22	17	13	7	11	38	463
AT/AT	76	29	14	13	6	10	4	6	7	1	2	5	173
CG/CG	6	3	7	4	2							0	22
AAC/GTT	17	5	5	7	1	1						0	36
AAG/CTT	15	2	1	3				1				0	22
AAT/ATT	18	11	4	4	3				1			0	41
ACC/GGT		1		1								0	2
ACT/AGT	2	1	1									0	4
AGC/CTG	13	2	1									0	16
AGG/CCT	23	5	8	4	3	1		4	1			0	49
ATC/ATG	7	3	5	1			2			1		0	19
CCG/CGG	6	1										0	7
AAAC/GTTT	1		1			1	1					0	4
AAAG/CTTT	1	1	1									0	3
AACC/GGTT	1											0	1
AAGG/CCTT	1	2	1									0	4
AATC/ATTG	1											0	1
ACAG/CTGT	7	1	1									0	9
ACAT/ATGT	2	1										2	5
ACCG/CGGT	1				1							0	2
ACGC/CGTG	5	3	1	1			1	1				0	12
ACTC/AGTG	1											0	1
ACTG/AGTC		1										0	1
AGAT/ATCT	2		1								1	0	4
ATCC/ATGG	3											1	4
ACTCT/AGAGT			1									0	1
AGAGG/CCTCT	1											0	1
ACACGC/CGTGTG	1											0	1
ACACTC/AGTGTG	1											0	1
ACCCTG/AGGGTC	1											0	1
											Grand total		3067

## Sheet: Table S2
SEQUENCE_CODE	NUMBER_OF_READS	TARGET_REGION_FIRST_POS	TARGET_REGION_LENGTH_IN_BP	TARGET_MS_LENGTH_IN_REPEAT_NUMBER	NUMBER_OF_MS(1.5 for 1 compound, 1 for 1 pure)	MOT_TRANS	TARGET_REGION_SEQ	POLYMORPH	ONE_PRIMER_FOR_EACH_SEQ	ONE_PR_FOR_EACH_TARGET_REGION	PCR_PRIMER_ALIGNSCORE	MIN_PRIMER_TARGET_DIST	PCR_PRODUCT_SIZE	PCR_PRODUCT_SEQ	PRIMER_LEFT_SEQUENCE	PRIMER_RIGHT_SEQUENCE	PRIMER_LEFT_DIST_FROM_MS	PRIMER_RIGTH_DIST_FROM_MS	PRIMER_LEFT_FIRST_POS	PRIMER_LEFT_LENGTH	PRIMER_RIGHT_FIRST_POS	PRIMER_RIGHT_LENGTH	PRIMER_LEFT_TM	PRIMER_RIGHT_TM	PRIMER_LEFT_END_STABILITY	PRIMER_RIGHT_END_STABILITY	PRIMER3_PENALTY	DESIGN	SEQUENE_LENGTH	SEQUENCE	Accession(best_hit)	Name(best_hit)	Description(best_hit)	E_value(best_hit)	Score(best_hit)	TaxId(best_hit)	superkingdom	kingdom	phylum	class	family	genus	species	Column1	Column2	Column3	Column4	Column5	Column6
AS1J0:00118:02229	1	363	10	5	1	AT	TATATATATA	NA	1	1	2	64	316	CTTCCTAATAGCTGCGCTGGGCGACTCCTTTGTTTGTAAagagagGTCCAATTGTATAGAAGTCTGAGAAAATGACTCTACTTCCCTCAGTAAGCATTGTAAACATGAGTTTATAGTCTCAATCTCTAGTTtatataGGAGGTGGATGTAATGGATTCAGCCGCAATGCCAAATTTGGGCTAGAGGCGTGAAGTggggggggCCAatatatTTATAGTATACtatatatataTTATTTAAGTTCTGTAACTGCTTCTTGCACAATTATGATGCCTAGGTAGTGACACAATCTGTCCAACATAGAGCGAGCTGGGAG	CTTCCTAATAGCTGCGCTGG	CTCCCAGCTCGCTCTATGTT	202	64	141	20	456	20	60.131	59.598	9.7	6.6	0.533345	F	467	GTGCAGCAGAGTTAGAGGATGTGATGTGAATAAAGCACAGATTGTAATAGAACAACTGTTGaaaaaaTGAGTCAGTTGTGCTCAAATCAGGTGGCAAcccccGGTTCTGAAAAGTAAAGCCAATGCGGTAATGCCGTCAACTTCCTAATAGCTGCGCTGGGCGACTCCTTTGTTTGTAAagagagGTCCAATTGTATAGAAGTCTGAGAAAATGACTCTACTTCCCTCAGTAAGCATTGTAAACATGAGTTTATAGTCTCAATCTCTAGTTtatataGGAGGTGGATGTAATGGATTCAGCCGCAATGCCAAATTTGGGCTAGAGGCGTGAAGTggggggggCCAatatatTTATAGTATACtatatatataTTATTTAAGTTCTGTAACTGCTTCTTG…	NO_NT_HIT	NO_NT_HIT	NO_NT_HIT	NO_NT_HIT	NO_NT_HIT	NO_NT_HIT	NO_NT_HIT	NO_NT_HIT	NO_NT_HIT	NO_NT_HIT	NO_NT_HIT	NO_NT_HIT	NO_NT_HIT
AS1J0:00118:02229	1	363	10	5	1	AT	TATATATATA	NA	0	0	3	59	173	GGATGTAATGGATTCAGCCGCAATGCCAAATTTGGGCTAGAGGCGTGAAGTggggggggCCAatatatTTATAGTATACtatatatataTTATTTAAGTTCTGTAACTGCTTCTTGCACAATTATGATGCCTAGGTAGTGACACAATCTGTCCAACATAGAGCGAGCTGGGAG	GGATGTAATGGATTCAGCCG	CTCCCAGCTCGCTCTATGTT	59	64	284	20	456	20	60.296	59.598	11.4	6.6	0.698406	F	467	GTGCAGCAGAGTTAGAGGATGTGATGTGAATAAAGCACAGATTGTAATAGAACAACTGTTGaaaaaaTGAGTCAGTTGTGCTCAAATCAGGTGGCAAcccccGGTTCTGAAAAGTAAAGCCAATGCGGTAATGCCGTCAACTTCCTAATAGCTGCGCTGGGCGACTCCTTTGTTTGTAAagagagGTCCAATTGTATAGAAGTCTGAGAAAATGACTCTACTTCCCTCAGTAAGCATTGTAAACATGAGTTTATAGTCTCAATCTCTAGTTtatataGGAGGTGGATGTAATGGATTCAGCCGCAATGCCAAATTTGGGCTAGAGGCGTGAAGTggggggggCCAatatatTTATAGTATACtatatatataTTATTTAAGTTCTGTAACTGCTTCTTG…	NO_NT_HIT	NO_NT_HIT	NO_NT_HIT	NO_NT_HIT	NO_NT_HIT	NO_NT_HIT	NO_NT_HIT	NO_NT_HIT	NO_NT_HIT	NO_NT_HIT	NO_NT_HIT	NO_NT_HIT	NO_NT_HIT
AS1J0:00118:02229	1	363	10	5	1	AT	TATATATATA	NA	0	0	3	59	174	GGATGTAATGGATTCAGCCGCAATGCCAAATTTGGGCTAGAGGCGTGAAGTggggggggCCAatatatTTATAGTATACtatatatataTTATTTAAGTTCTGTAACTGCTTCTTGCACAATTATGATGCCTAGGTAGTGACACAATCTGTCCAACATAGAGCGAGCTGGGAGA	GGATGTAATGGATTCAGCCG	TCTCCCAGCTCGCTCTATGT	59	65	284	20	457	20	60.296	60.119	11.4	5.6	0.414721	F	467	GTGCAGCAGAGTTAGAGGATGTGATGTGAATAAAGCACAGATTGTAATAGAACAACTGTTGaaaaaaTGAGTCAGTTGTGCTCAAATCAGGTGGCAAcccccGGTTCTGAAAAGTAAAGCCAATGCGGTAATGCCGTCAACTTCCTAATAGCTGCGCTGGGCGACTCCTTTGTTTGTAAagagagGTCCAATTGTATAGAAGTCTGAGAAAATGACTCTACTTCCCTCAGTAAGCATTGTAAACATGAGTTTATAGTCTCAATCTCTAGTTtatataGGAGGTGGATGTAATGGATTCAGCCGCAATGCCAAATTTGGGCTAGAGGCGTGAAGTggggggggCCAatatatTTATAGTATACtatatatataTTATTTAAGTTCTGTAACTGCTTCTTG…	NO_NT_HIT	NO_NT_HIT	NO_NT_HIT	NO_NT_HIT	NO_NT_HIT	NO_NT_HIT	NO_NT_HIT	NO_NT_HIT	NO_NT_HIT	NO_NT_HIT	NO_NT_HIT	NO_NT_HIT	NO_NT_HIT
AS1J0:00118:02229	1	363	10	5	1	AT	TATATATATA	NA	0	0	3	26	139	GGCTAGAGGCGTGAAGTggggggggCCAatatatTTATAGTATACtatatatataTTATTTAAGTTCTGTAACTGCTTCTTGCACAATTATGATGCCTAGGTAGTGACACAATCTGTCCAACATAGAGCGAGCTGGGAG	GGCTAGAGGCGTGAAGTGG	CTCCCAGCTCGCTCTATGTT	26	64	318	19	456	20	60.95	59.598	7.9	6.6	2.35205	F	467	GTGCAGCAGAGTTAGAGGATGTGATGTGAATAAAGCACAGATTGTAATAGAACAACTGTTGaaaaaaTGAGTCAGTTGTGCTCAAATCAGGTGGCAAcccccGGTTCTGAAAAGTAAAGCCAATGCGGTAATGCCGTCAACTTCCTAATAGCTGCGCTGGGCGACTCCTTTGTTTGTAAagagagGTCCAATTGTATAGAAGTCTGAGAAAATGACTCTACTTCCCTCAGTAAGCATTGTAAACATGAGTTTATAGTCTCAATCTCTAGTTtatataGGAGGTGGATGTAATGGATTCAGCCGCAATGCCAAATTTGGGCTAGAGGCGTGAAGTggggggggCCAatatatTTATAGTATACtatatatataTTATTTAAGTTCTGTAACTGCTTCTTG…	NO_NT_HIT	NO_NT_HIT	NO_NT_HIT	NO_NT_HIT	NO_NT_HIT	NO_NT_HIT	NO_NT_HIT	NO_NT_HIT	NO_NT_HIT	NO_NT_HIT	NO_NT_HIT	NO_NT_HIT	NO_NT_HIT
AS1J0:00118:02229	1	363	10	5	1	AT	TATATATATA	NA	0	0	3	25	138	GCTAGAGGCGTGAAGTggggggggCCAatatatTTATAGTATACtatatatataTTATTTAAGTTCTGTAACTGCTTCTTGCACAATTATGATGCCTAGGTAGTGACACAATCTGTCCAACATAGAGCGAGCTGGGAG	GCTAGAGGCGTGAAGTGGG	CTCCCAGCTCGCTCTATGTT	25	64	319	19	456	20	60.95	59.598	9.4	6.6	2.35205	F	467	GTGCAGCAGAGTTAGAGGATGTGATGTGAATAAAGCACAGATTGTAATAGAACAACTGTTGaaaaaaTGAGTCAGTTGTGCTCAAATCAGGTGGCAAcccccGGTTCTGAAAAGTAAAGCCAATGCGGTAATGCCGTCAACTTCCTAATAGCTGCGCTGGGCGACTCCTTTGTTTGTAAagagagGTCCAATTGTATAGAAGTCTGAGAAAATGACTCTACTTCCCTCAGTAAGCATTGTAAACATGAGTTTATAGTCTCAATCTCTAGTTtatataGGAGGTGGATGTAATGGATTCAGCCGCAATGCCAAATTTGGGCTAGAGGCGTGAAGTggggggggCCAatatatTTATAGTATACtatatatataTTATTTAAGTTCTGTAACTGCTTCTTG…	NO_NT_HIT	NO_NT_HIT	NO_NT_HIT	NO_NT_HIT	NO_NT_HIT	NO_NT_HIT	NO_NT_HIT	NO_NT_HIT	NO_NT_HIT	NO_NT_HIT	NO_NT_HIT	NO_NT_HIT	NO_NT_HIT
AS1J0:00118:02229	1	363	10	5	1	AT	TATATATATA	NA	0	0	3	25	139	GCTAGAGGCGTGAAGTggggggggCCAatatatTTATAGTATACtatatatataTTATTTAAGTTCTGTAACTGCTTCTTGCACAATTATGATGCCTAGGTAGTGACACAATCTGTCCAACATAGAGCGAGCTGGGAGA	GCTAGAGGCGTGAAGTGGG	TCTCCCAGCTCGCTCTATGT	25	65	319	19	457	20	60.95	60.119	9.4	5.6	2.06836	F	467	GTGCAGCAGAGTTAGAGGATGTGATGTGAATAAAGCACAGATTGTAATAGAACAACTGTTGaaaaaaTGAGTCAGTTGTGCTCAAATCAGGTGGCAAcccccGGTTCTGAAAAGTAAAGCCAATGCGGTAATGCCGTCAACTTCCTAATAGCTGCGCTGGGCGACTCCTTTGTTTGTAAagagagGTCCAATTGTATAGAAGTCTGAGAAAATGACTCTACTTCCCTCAGTAAGCATTGTAAACATGAGTTTATAGTCTCAATCTCTAGTTtatataGGAGGTGGATGTAATGGATTCAGCCGCAATGCCAAATTTGGGCTAGAGGCGTGAAGTggggggggCCAatatatTTATAGTATACtatatatataTTATTTAAGTTCTGTAACTGCTTCTTG…	NO_NT_HIT	NO_NT_HIT	NO_NT_HIT	NO_NT_HIT	NO_NT_HIT	NO_NT_HIT	NO_NT_HIT	NO_NT_HIT	NO_NT_HIT	NO_NT_HIT	NO_NT_HIT	NO_NT_HIT	NO_NT_HIT
AS1J0:00118:02229	1	363	10	5	1	AT	TATATATATA	NA	0	0	4	65	299	GGGCGACTCCTTTGTTTGTAAagagagGTCCAATTGTATAGAAGTCTGAGAAAATGACTCTACTTCCCTCAGTAAGCATTGTAAACATGAGTTTATAGTCTCAATCTCTAGTTtatataGGAGGTGGATGTAATGGATTCAGCCGCAATGCCAAATTTGGGCTAGAGGCGTGAAGTggggggggCCAatatatTTATAGTATACtatatatataTTATTTAAGTTCTGTAACTGCTTCTTGCACAATTATGATGCCTAGGTAGTGACACAATCTGTCCAACATAGAGCGAGCTGGGAGA	GGGCGACTCCTTTGTTTGTA	TCTCCCAGCTCGCTCTATGT	184	65	159	20	457	20	60.11	60.119	6	5.6	0.229169	F	467	GTGCAGCAGAGTTAGAGGATGTGATGTGAATAAAGCACAGATTGTAATAGAACAACTGTTGaaaaaaTGAGTCAGTTGTGCTCAAATCAGGTGGCAAcccccGGTTCTGAAAAGTAAAGCCAATGCGGTAATGCCGTCAACTTCCTAATAGCTGCGCTGGGCGACTCCTTTGTTTGTAAagagagGTCCAATTGTATAGAAGTCTGAGAAAATGACTCTACTTCCCTCAGTAAGCATTGTAAACATGAGTTTATAGTCTCAATCTCTAGTTtatataGGAGGTGGATGTAATGGATTCAGCCGCAATGCCAAATTTGGGCTAGAGGCGTGAAGTggggggggCCAatatatTTATAGTATACtatatatataTTATTTAAGTTCTGTAACTGCTTCTTG…	NO_NT_HIT	NO_NT_HIT	NO_NT_HIT	NO_NT_HIT	NO_NT_HIT	NO_NT_HIT	NO_NT_HIT	NO_NT_HIT	NO_NT_HIT	NO_NT_HIT	NO_NT_HIT	NO_NT_HIT	NO_NT_HIT
AS1J0:00118:02229	1	363	10	5	1	AT	TATATATATA	NA	0	0	4	64	190	taGGAGGTGGATGTAATGGATTCAGCCGCAATGCCAAATTTGGGCTAGAGGCGTGAAGTggggggggCCAatatatTTATAGTATACtatatatataTTATTTAAGTTCTGTAACTGCTTCTTGCACAATTATGATGCCTAGGTAGTGACACAATCTGTCCAACATAGAGCGAGCTGGGAGATCGGAAGA	TAGGAGGTGGATGTAATGGATTC	TCTTCCGATCTCCCAGCTC	64	74	276	23	465	19	59.214	60.445	6.6	7.9	5.23147	F	467	GTGCAGCAGAGTTAGAGGATGTGATGTGAATAAAGCACAGATTGTAATAGAACAACTGTTGaaaaaaTGAGTCAGTTGTGCTCAAATCAGGTGGCAAcccccGGTTCTGAAAAGTAAAGCCAATGCGGTAATGCCGTCAACTTCCTAATAGCTGCGCTGGGCGACTCCTTTGTTTGTAAagagagGTCCAATTGTATAGAAGTCTGAGAAAATGACTCTACTTCCCTCAGTAAGCATTGTAAACATGAGTTTATAGTCTCAATCTCTAGTTtatataGGAGGTGGATGTAATGGATTCAGCCGCAATGCCAAATTTGGGCTAGAGGCGTGAAGTggggggggCCAatatatTTATAGTATACtatatatataTTATTTAAGTTCTGTAACTGCTTCTTG…	NO_NT_HIT	NO_NT_HIT	NO_NT_HIT	NO_NT_HIT	NO_NT_HIT	NO_NT_HIT	NO_NT_HIT	NO_NT_HIT	NO_NT_HIT	NO_NT_HIT	NO_NT_HIT	NO_NT_HIT	NO_NT_HIT
AS1J0:00118:02229	1	363	10	5	1	AT	TATATATATA	NA	0	0	4	64	190	aGGAGGTGGATGTAATGGATTCAGCCGCAATGCCAAATTTGGGCTAGAGGCGTGAAGTggggggggCCAatatatTTATAGTATACtatatatataTTATTTAAGTTCTGTAACTGCTTCTTGCACAATTATGATGCCTAGGTAGTGACACAATCTGTCCAACATAGAGCGAGCTGGGAGATCGGAAGAG	AGGAGGTGGATGTAATGGATTC	CTCTTCCGATCTCCCAGCTC	64	74	277	22	466	20	59.175	61.41	6.6	7.9	4.23555	F	467	GTGCAGCAGAGTTAGAGGATGTGATGTGAATAAAGCACAGATTGTAATAGAACAACTGTTGaaaaaaTGAGTCAGTTGTGCTCAAATCAGGTGGCAAcccccGGTTCTGAAAAGTAAAGCCAATGCGGTAATGCCGTCAACTTCCTAATAGCTGCGCTGGGCGACTCCTTTGTTTGTAAagagagGTCCAATTGTATAGAAGTCTGAGAAAATGACTCTACTTCCCTCAGTAAGCATTGTAAACATGAGTTTATAGTCTCAATCTCTAGTTtatataGGAGGTGGATGTAATGGATTCAGCCGCAATGCCAAATTTGGGCTAGAGGCGTGAAGTggggggggCCAatatatTTATAGTATACtatatatataTTATTTAAGTTCTGTAACTGCTTCTTG…	NO_NT_HIT	NO_NT_HIT	NO_NT_HIT	NO_NT_HIT	NO_NT_HIT	NO_NT_HIT	NO_NT_HIT	NO_NT_HIT	NO_NT_HIT	NO_NT_HIT	NO_NT_HIT	NO_NT_HIT	NO_NT_HIT
AS1J0:00118:02229	1	363	10	5	1	AT	TATATATATA	NA	0	0	4	64	191	taGGAGGTGGATGTAATGGATTCAGCCGCAATGCCAAATTTGGGCTAGAGGCGTGAAGTggggggggCCAatatatTTATAGTATACtatatatataTTATTTAAGTTCTGTAACTGCTTCTTGCACAATTATGATGCCTAGGTAGTGACACAATCTGTCCAACATAGAGCGAGCTGGGAGATCGGAAGAG	TAGGAGGTGGATGTAATGGATTC	CTCTTCCGATCTCCCAGCTC	64	74	276	23	466	20	59.214	61.41	6.6	7.9	5.1962	F	467	GTGCAGCAGAGTTAGAGGATGTGATGTGAATAAAGCACAGATTGTAATAGAACAACTGTTGaaaaaaTGAGTCAGTTGTGCTCAAATCAGGTGGCAAcccccGGTTCTGAAAAGTAAAGCCAATGCGGTAATGCCGTCAACTTCCTAATAGCTGCGCTGGGCGACTCCTTTGTTTGTAAagagagGTCCAATTGTATAGAAGTCTGAGAAAATGACTCTACTTCCCTCAGTAAGCATTGTAAACATGAGTTTATAGTCTCAATCTCTAGTTtatataGGAGGTGGATGTAATGGATTCAGCCGCAATGCCAAATTTGGGCTAGAGGCGTGAAGTggggggggCCAatatatTTATAGTATACtatatatataTTATTTAAGTTCTGTAACTGCTTCTTG…	NO_NT_HIT	NO_NT_HIT	NO_NT_HIT	NO_NT_HIT	NO_NT_HIT	NO_NT_HIT	NO_NT_HIT	NO_NT_HIT	NO_NT_HIT	NO_NT_HIT	NO_NT_HIT	NO_NT_HIT	NO_NT_HIT
AS1J0:00118:02229	1	363	10	5	1	AT	TATATATATA	NA	0	0	4	64	298	GGGCGACTCCTTTGTTTGTAAagagagGTCCAATTGTATAGAAGTCTGAGAAAATGACTCTACTTCCCTCAGTAAGCATTGTAAACATGAGTTTATAGTCTCAATCTCTAGTTtatataGGAGGTGGATGTAATGGATTCAGCCGCAATGCCAAATTTGGGCTAGAGGCGTGAAGTggggggggCCAatatatTTATAGTATACtatatatataTTATTTAAGTTCTGTAACTGCTTCTTGCACAATTATGATGCCTAGGTAGTGACACAATCTGTCCAACATAGAGCGAGCTGGGAG	GGGCGACTCCTTTGTTTGTA	CTCCCAGCTCGCTCTATGTT	184	64	159	20	456	20	60.11	59.598	6	6.6	0.512854	F	467	GTGCAGCAGAGTTAGAGGATGTGATGTGAATAAAGCACAGATTGTAATAGAACAACTGTTGaaaaaaTGAGTCAGTTGTGCTCAAATCAGGTGGCAAcccccGGTTCTGAAAAGTAAAGCCAATGCGGTAATGCCGTCAACTTCCTAATAGCTGCGCTGGGCGACTCCTTTGTTTGTAAagagagGTCCAATTGTATAGAAGTCTGAGAAAATGACTCTACTTCCCTCAGTAAGCATTGTAAACATGAGTTTATAGTCTCAATCTCTAGTTtatataGGAGGTGGATGTAATGGATTCAGCCGCAATGCCAAATTTGGGCTAGAGGCGTGAAGTggggggggCCAatatatTTATAGTATACtatatatataTTATTTAAGTTCTGTAACTGCTTCTTG…	NO_NT_HIT	NO_NT_HIT	NO_NT_HIT	NO_NT_HIT	NO_NT_HIT	NO_NT_HIT	NO_NT_HIT	NO_NT_HIT	NO_NT_HIT	NO_NT_HIT	NO_NT_HIT	NO_NT_HIT	NO_NT_HIT
AS1J0:00118:02229	1	363	10	5	1	AT	TATATATATA	NA	0	0	4	58	173	GATGTAATGGATTCAGCCGCAATGCCAAATTTGGGCTAGAGGCGTGAAGTggggggggCCAatatatTTATAGTATACtatatatataTTATTTAAGTTCTGTAACTGCTTCTTGCACAATTATGATGCCTAGGTAGTGACACAATCTGTCCAACATAGAGCGAGCTGGGAGA	GATGTAATGGATTCAGCCGC	TCTCCCAGCTCGCTCTATGT	58	65	285	20	457	20	60.444	60.119	12.9	5.6	0.562899	F	467	GTGCAGCAGAGTTAGAGGATGTGATGTGAATAAAGCACAGATTGTAATAGAACAACTGTTGaaaaaaTGAGTCAGTTGTGCTCAAATCAGGTGGCAAcccccGGTTCTGAAAAGTAAAGCCAATGCGGTAATGCCGTCAACTTCCTAATAGCTGCGCTGGGCGACTCCTTTGTTTGTAAagagagGTCCAATTGTATAGAAGTCTGAGAAAATGACTCTACTTCCCTCAGTAAGCATTGTAAACATGAGTTTATAGTCTCAATCTCTAGTTtatataGGAGGTGGATGTAATGGATTCAGCCGCAATGCCAAATTTGGGCTAGAGGCGTGAAGTggggggggCCAatatatTTATAGTATACtatatatataTTATTTAAGTTCTGTAACTGCTTCTTG…	NO_NT_HIT	NO_NT_HIT	NO_NT_HIT	NO_NT_HIT	NO_NT_HIT	NO_NT_HIT	NO_NT_HIT	NO_NT_HIT	NO_NT_HIT	NO_NT_HIT	NO_NT_HIT	NO_NT_HIT	NO_NT_HIT
AS1J0:00118:02229	1	363	10	5	1	AT	TATATATATA	NA	0	0	4	21	256	GGGCGACTCCTTTGTTTGTAAagagagGTCCAATTGTATAGAAGTCTGAGAAAATGACTCTACTTCCCTCAGTAAGCATTGTAAACATGAGTTTATAGTCTCAATCTCTAGTTtatataGGAGGTGGATGTAATGGATTCAGCCGCAATGCCAAATTTGGGCTAGAGGCGTGAAGTggggggggCCAatatatTTATAGTATACtatatatataTTATTTAAGTTCTGTAACTGCTTCTTGCACAATTATGATGCC	GGGCGACTCCTTTGTTTGTA	GGCATCATAATTGTGCAAGAA	184	21	159	20	414	21	60.11	58.641	6	7	2.46977	F	467	GTGCAGCAGAGTTAGAGGATGTGATGTGAATAAAGCACAGATTGTAATAGAACAACTGTTGaaaaaaTGAGTCAGTTGTGCTCAAATCAGGTGGCAAcccccGGTTCTGAAAAGTAAAGCCAATGCGGTAATGCCGTCAACTTCCTAATAGCTGCGCTGGGCGACTCCTTTGTTTGTAAagagagGTCCAATTGTATAGAAGTCTGAGAAAATGACTCTACTTCCCTCAGTAAGCATTGTAAACATGAGTTTATAGTCTCAATCTCTAGTTtatataGGAGGTGGATGTAATGGATTCAGCCGCAATGCCAAATTTGGGCTAGAGGCGTGAAGTggggggggCCAatatatTTATAGTATACtatatatataTTATTTAAGTTCTGTAACTGCTTCTTG…	NO_NT_HIT	NO_NT_HIT	NO_NT_HIT	NO_NT_HIT	NO_NT_HIT	NO_NT_HIT	NO_NT_HIT	NO_NT_HIT	NO_NT_HIT	NO_NT_HIT	NO_NT_HIT	NO_NT_HIT	NO_NT_HIT
AS1J0:00118:02229	1	363	10	5	1	AT	TATATATATA	NA	0	0	4	19	255	GGGCGACTCCTTTGTTTGTAAagagagGTCCAATTGTATAGAAGTCTGAGAAAATGACTCTACTTCCCTCAGTAAGCATTGTAAACATGAGTTTATAGTCTCAATCTCTAGTTtatataGGAGGTGGATGTAATGGATTCAGCCGCAATGCCAAATTTGGGCTAGAGGCGTGAAGTggggggggCCAatatatTTATAGTATACtatatatataTTATTTAAGTTCTGTAACTGCTTCTTGCACAATTATGATGC	GGGCGACTCCTTTGTTTGTA	GCATCATAATTGTGCAAGAAGC	184	19	159	20	413	22	60.11	59.753	6	8.2	2.35693	F	467	GTGCAGCAGAGTTAGAGGATGTGATGTGAATAAAGCACAGATTGTAATAGAACAACTGTTGaaaaaaTGAGTCAGTTGTGCTCAAATCAGGTGGCAAcccccGGTTCTGAAAAGTAAAGCCAATGCGGTAATGCCGTCAACTTCCTAATAGCTGCGCTGGGCGACTCCTTTGTTTGTAAagagagGTCCAATTGTATAGAAGTCTGAGAAAATGACTCTACTTCCCTCAGTAAGCATTGTAAACATGAGTTTATAGTCTCAATCTCTAGTTtatataGGAGGTGGATGTAATGGATTCAGCCGCAATGCCAAATTTGGGCTAGAGGCGTGAAGTggggggggCCAatatatTTATAGTATACtatatatataTTATTTAAGTTCTGTAACTGCTTCTTG…	NO_NT_HIT	NO_NT_HIT	NO_NT_HIT	NO_NT_HIT	NO_NT_HIT	NO_NT_HIT	NO_NT_HIT	NO_NT_HIT	NO_NT_HIT	NO_NT_HIT	NO_NT_HIT	NO_NT_HIT	NO_NT_HIT
AS1J0:00118:02229	1	363	10	5	1	AT	TATATATATA	NA	0	0	4	19	273	CTTCCTAATAGCTGCGCTGGGCGACTCCTTTGTTTGTAAagagagGTCCAATTGTATAGAAGTCTGAGAAAATGACTCTACTTCCCTCAGTAAGCATTGTAAACATGAGTTTATAGTCTCAATCTCTAGTTtatataGGAGGTGGATGTAATGGATTCAGCCGCAATGCCAAATTTGGGCTAGAGGCGTGAAGTggggggggCCAatatatTTATAGTATACtatatatataTTATTTAAGTTCTGTAACTGCTTCTTGCACAATTATGATGC	CTTCCTAATAGCTGCGCTGG	GCATCATAATTGTGCAAGAAGC	202	19	141	20	413	22	60.131	59.753	9.7	8.2	2.37742	F	467	GTGCAGCAGAGTTAGAGGATGTGATGTGAATAAAGCACAGATTGTAATAGAACAACTGTTGaaaaaaTGAGTCAGTTGTGCTCAAATCAGGTGGCAAcccccGGTTCTGAAAAGTAAAGCCAATGCGGTAATGCCGTCAACTTCCTAATAGCTGCGCTGGGCGACTCCTTTGTTTGTAAagagagGTCCAATTGTATAGAAGTCTGAGAAAATGACTCTACTTCCCTCAGTAAGCATTGTAAACATGAGTTTATAGTCTCAATCTCTAGTTtatataGGAGGTGGATGTAATGGATTCAGCCGCAATGCCAAATTTGGGCTAGAGGCGTGAAGTggggggggCCAatatatTTATAGTATACtatatatataTTATTTAAGTTCTGTAACTGCTTCTTG…	NO_NT_HIT	NO_NT_HIT	NO_NT_HIT	NO_NT_HIT	NO_NT_HIT	NO_NT_HIT	NO_NT_HIT	NO_NT_HIT	NO_NT_HIT	NO_NT_HIT	NO_NT_HIT	NO_NT_HIT	NO_NT_HIT
AS1J0:00127:01297	1	39	10	5	1	AC	TGTGTGTGTG	NA	1	1	4	2	299	AAACTCTTGGCTCATACTGTGACTCAtgtgtgtgtggggggagggggagggggagggggAGTGAATGCTAATCTACTAATTGGCCAAACAAGGCTGAAGGATGCAGAGGGgagagaCTGAGAAAGCTGAAGAAagagagagAAACAGGGGAagagagGAAGTGGTATtgtgtgtgCCCTGTGTACTGTATGTTGCCGTATGCCCGatatatGTGGGCGTGCatatatGTTCATGTACAGTTTGCGTTTGCAGGGCAGAtttttAACCCAGATGGGGAAGAAATCTGGGACACCCTCTCC	AAACTCTTGGCTCATACTGTGACT	GGAGAGGGTGTCCCAGATTT	2	243	13	24	311	20	58.544	60.314	6.4	6.9	5.76968	F	351	GTGCAGTCCAGAAAACTCTTGGCTCATACTGTGACTCAtgtgtgtgtggggggagggggagggggagggggAGTGAATGCTAATCTACTAATTGGCCAAACAAGGCTGAAGGATGCAGAGGGgagagaCTGAGAAAGCTGAAGAAagagagagAAACAGGGGAagagagGAAGTGGTATtgtgtgtgCCCTGTGTACTGTATGTTGCCGTATGCCCGatatatGTGGGCGTGCatatatGTTCATGTACAGTTTGCGTTTGCAGGGCAGAtttttAACCCAGATGGGGAAGAAATCTGGGACACCCTCTCCAGCCCAGGCAGAAAATGAGACATCGCTCTGATCTCAACTG	NO_NT_HIT	NO_NT_HIT	NO_NT_HIT	NO_NT_HIT	NO_NT_HIT	NO_NT_HIT	NO_NT_HIT	NO_NT_HIT	NO_NT_HIT	NO_NT_HIT	NO_NT_HIT	NO_NT_HIT	NO_NT_HIT
AS1J0:00127:01297	1	39	10	5	1	AC	TGTGTGTGTG	NA	0	0	4	1	105	AACTCTTGGCTCATACTGTGACTCAtgtgtgtgtggggggagggggagggggagggggAGTGAATGCTAATCTACTAATTGGCCAAACAAGGCTGAAGGATGCAG	AACTCTTGGCTCATACTGTGACTC	CTGCATCCTTCAGCCTTGTT	1	50	14	24	118	20	58.992	60.397	6.1	7	5.40461	F	351	GTGCAGTCCAGAAAACTCTTGGCTCATACTGTGACTCAtgtgtgtgtggggggagggggagggggagggggAGTGAATGCTAATCTACTAATTGGCCAAACAAGGCTGAAGGATGCAGAGGGgagagaCTGAGAAAGCTGAAGAAagagagagAAACAGGGGAagagagGAAGTGGTATtgtgtgtgCCCTGTGTACTGTATGTTGCCGTATGCCCGatatatGTGGGCGTGCatatatGTTCATGTACAGTTTGCGTTTGCAGGGCAGAtttttAACCCAGATGGGGAAGAAATCTGGGACACCCTCTCCAGCCCAGGCAGAAAATGAGACATCGCTCTGATCTCAACTG	NO_NT_HIT	NO_NT_HIT	NO_NT_HIT	NO_NT_HIT	NO_NT_HIT	NO_NT_HIT	NO_NT_HIT	NO_NT_HIT	NO_NT_HIT	NO_NT_HIT	NO_NT_HIT	NO_NT_HIT	NO_NT_HIT
AS1J0:00127:01297	1	39	10	5	1	AC	TGTGTGTGTG	NA	0	0	4	1	179	AACTCTTGGCTCATACTGTGACTCAtgtgtgtgtggggggagggggagggggagggggAGTGAATGCTAATCTACTAATTGGCCAAACAAGGCTGAAGGATGCAGAGGGgagagaCTGAGAAAGCTGAAGAAagagagagAAACAGGGGAagagagGAAGTGGTATtgtgtgtgCCCTG	AACTCTTGGCTCATACTGTGACTC	CAGGGCACACACAATACCAC	1	124	14	24	192	20	58.992	59.88	6.1	7.6	5.12768	F	351	GTGCAGTCCAGAAAACTCTTGGCTCATACTGTGACTCAtgtgtgtgtggggggagggggagggggagggggAGTGAATGCTAATCTACTAATTGGCCAAACAAGGCTGAAGGATGCAGAGGGgagagaCTGAGAAAGCTGAAGAAagagagagAAACAGGGGAagagagGAAGTGGTATtgtgtgtgCCCTGTGTACTGTATGTTGCCGTATGCCCGatatatGTGGGCGTGCatatatGTTCATGTACAGTTTGCGTTTGCAGGGCAGAtttttAACCCAGATGGGGAAGAAATCTGGGACACCCTCTCCAGCCCAGGCAGAAAATGAGACATCGCTCTGATCTCAACTG	NO_NT_HIT	NO_NT_HIT	NO_NT_HIT	NO_NT_HIT	NO_NT_HIT	NO_NT_HIT	NO_NT_HIT	NO_NT_HIT	NO_NT_HIT	NO_NT_HIT	NO_NT_HIT	NO_NT_HIT	NO_NT_HIT
AS1J0:00127:01297	1	39	10	5	1	AC	TGTGTGTGTG	NA	0	0	4	1	180	AACTCTTGGCTCATACTGTGACTCAtgtgtgtgtggggggagggggagggggagggggAGTGAATGCTAATCTACTAATTGGCCAAACAAGGCTGAAGGATGCAGAGGGgagagaCTGAGAAAGCTGAAGAAagagagagAAACAGGGGAagagagGAAGTGGTATtgtgtgtgCCCTGT	AACTCTTGGCTCATACTGTGACTC	ACAGGGCACACACAATACCA	1	125	14	24	193	20	58.992	59.88	6.1	7.2	5.12768	F	351	GTGCAGTCCAGAAAACTCTTGGCTCATACTGTGACTCAtgtgtgtgtggggggagggggagggggagggggAGTGAATGCTAATCTACTAATTGGCCAAACAAGGCTGAAGGATGCAGAGGGgagagaCTGAGAAAGCTGAAGAAagagagagAAACAGGGGAagagagGAAGTGGTATtgtgtgtgCCCTGTGTACTGTATGTTGCCGTATGCCCGatatatGTGGGCGTGCatatatGTTCATGTACAGTTTGCGTTTGCAGGGCAGAtttttAACCCAGATGGGGAAGAAATCTGGGACACCCTCTCCAGCCCAGGCAGAAAATGAGACATCGCTCTGATCTCAACTG	NO_NT_HIT	NO_NT_HIT	NO_NT_HIT	NO_NT_HIT	NO_NT_HIT	NO_NT_HIT	NO_NT_HIT	NO_NT_HIT	NO_NT_HIT	NO_NT_HIT	NO_NT_HIT	NO_NT_HIT	NO_NT_HIT
AS1J0:00127:01297	1	39	10	5	1	AC	TGTGTGTGTG	NA	0	0	4	1	181	AACTCTTGGCTCATACTGTGACTCAtgtgtgtgtggggggagggggagggggagggggAGTGAATGCTAATCTACTAATTGGCCAAACAAGGCTGAAGGATGCAGAGGGgagagaCTGAGAAAGCTGAAGAAagagagagAAACAGGGGAagagagGAAGTGGTATtgtgtgtgCCCTGTG	AACTCTTGGCTCATACTGTGACTC	CACAGGGCACACACAATACC	1	126	14	24	194	20	58.992	59.88	6.1	6.8	5.12768	F	351	GTGCAGTCCAGAAAACTCTTGGCTCATACTGTGACTCAtgtgtgtgtggggggagggggagggggagggggAGTGAATGCTAATCTACTAATTGGCCAAACAAGGCTGAAGGATGCAGAGGGgagagaCTGAGAAAGCTGAAGAAagagagagAAACAGGGGAagagagGAAGTGGTATtgtgtgtgCCCTGTGTACTGTATGTTGCCGTATGCCCGatatatGTGGGCGTGCatatatGTTCATGTACAGTTTGCGTTTGCAGGGCAGAtttttAACCCAGATGGGGAAGAAATCTGGGACACCCTCTCCAGCCCAGGCAGAAAATGAGACATCGCTCTGATCTCAACTG	NO_NT_HIT	NO_NT_HIT	NO_NT_HIT	NO_NT_HIT	NO_NT_HIT	NO_NT_HIT	NO_NT_HIT	NO_NT_HIT	NO_NT_HIT	NO_NT_HIT	NO_NT_HIT	NO_NT_HIT	NO_NT_HIT
AS1J0:00127:01297	1	39	10	5	1	AC	TGTGTGTGTG	NA	0	0	4	1	210	AACTCTTGGCTCATACTGTGACTCAtgtgtgtgtggggggagggggagggggagggggAGTGAATGCTAATCTACTAATTGGCCAAACAAGGCTGAAGGATGCAGAGGGgagagaCTGAGAAAGCTGAAGAAagagagagAAACAGGGGAagagagGAAGTGGTATtgtgtgtgCCCTGTGTACTGTATGTTGCCGTATGCCCGatatat	AACTCTTGGCTCATACTGTGACTC	ATATATCGGGCATACGGCAA	1	155	14	24	223	20	58.992	60.158	6.1	10	5.16597	F	351	GTGCAGTCCAGAAAACTCTTGGCTCATACTGTGACTCAtgtgtgtgtggggggagggggagggggagggggAGTGAATGCTAATCTACTAATTGGCCAAACAAGGCTGAAGGATGCAGAGGGgagagaCTGAGAAAGCTGAAGAAagagagagAAACAGGGGAagagagGAAGTGGTATtgtgtgtgCCCTGTGTACTGTATGTTGCCGTATGCCCGatatatGTGGGCGTGCatatatGTTCATGTACAGTTTGCGTTTGCAGGGCAGAtttttAACCCAGATGGGGAAGAAATCTGGGACACCCTCTCCAGCCCAGGCAGAAAATGAGACATCGCTCTGATCTCAACTG	NO_NT_HIT	NO_NT_HIT	NO_NT_HIT	NO_NT_HIT	NO_NT_HIT	NO_NT_HIT	NO_NT_HIT	NO_NT_HIT	NO_NT_HIT	NO_NT_HIT	NO_NT_HIT	NO_NT_HIT	NO_NT_HIT
AS1J0:00127:01297	1	39	10	5	1	AC	TGTGTGTGTG	NA	0	0	4	1	212	AACTCTTGGCTCATACTGTGACTCAtgtgtgtgtggggggagggggagggggagggggAGTGAATGCTAATCTACTAATTGGCCAAACAAGGCTGAAGGATGCAGAGGGgagagaCTGAGAAAGCTGAAGAAagagagagAAACAGGGGAagagagGAAGTGGTATtgtgtgtgCCCTGTGTACTGTATGTTGCCGTATGCCCGatatatGT	AACTCTTGGCTCATACTGTGACTC	ACATATATCGGGCATACGGC	1	157	14	24	225	20	58.992	59.671	6.1	11.1	5.33655	F	351	GTGCAGTCCAGAAAACTCTTGGCTCATACTGTGACTCAtgtgtgtgtggggggagggggagggggagggggAGTGAATGCTAATCTACTAATTGGCCAAACAAGGCTGAAGGATGCAGAGGGgagagaCTGAGAAAGCTGAAGAAagagagagAAACAGGGGAagagagGAAGTGGTATtgtgtgtgCCCTGTGTACTGTATGTTGCCGTATGCCCGatatatGTGGGCGTGCatatatGTTCATGTACAGTTTGCGTTTGCAGGGCAGAtttttAACCCAGATGGGGAAGAAATCTGGGACACCCTCTCCAGCCCAGGCAGAAAATGAGACATCGCTCTGATCTCAACTG	NO_NT_HIT	NO_NT_HIT	NO_NT_HIT	NO_NT_HIT	NO_NT_HIT	NO_NT_HIT	NO_NT_HIT	NO_NT_HIT	NO_NT_HIT	NO_NT_HIT	NO_NT_HIT	NO_NT_HIT	NO_NT_HIT
AS1J0:00127:01297	1	39	10	5	1	AC	TGTGTGTGTG	NA	0	0	4	1	229	AACTCTTGGCTCATACTGTGACTCAtgtgtgtgtggggggagggggagggggagggggAGTGAATGCTAATCTACTAATTGGCCAAACAAGGCTGAAGGATGCAGAGGGgagagaCTGAGAAAGCTGAAGAAagagagagAAACAGGGGAagagagGAAGTGGTATtgtgtgtgCCCTGTGTACTGTATGTTGCCGTATGCCCGatatatGTGGGCGTGCatatatGTT	AACTCTTGGCTCATACTGTGACTC	AACATATATGCACGCCCACA	1	174	14	24	242	20	58.992	59.839	6.1	8.2	5.1685	F	351	GTGCAGTCCAGAAAACTCTTGGCTCATACTGTGACTCAtgtgtgtgtggggggagggggagggggagggggAGTGAATGCTAATCTACTAATTGGCCAAACAAGGCTGAAGGATGCAGAGGGgagagaCTGAGAAAGCTGAAGAAagagagagAAACAGGGGAagagagGAAGTGGTATtgtgtgtgCCCTGTGTACTGTATGTTGCCGTATGCCCGatatatGTGGGCGTGCatatatGTTCATGTACAGTTTGCGTTTGCAGGGCAGAtttttAACCCAGATGGGGAAGAAATCTGGGACACCCTCTCCAGCCCAGGCAGAAAATGAGACATCGCTCTGATCTCAACTG	NO_NT_HIT	NO_NT_HIT	NO_NT_HIT	NO_NT_HIT	NO_NT_HIT	NO_NT_HIT	NO_NT_HIT	NO_NT_HIT	NO_NT_HIT	NO_NT_HIT	NO_NT_HIT	NO_NT_HIT	NO_NT_HIT
AS1J0:00127:01297	1	39	10	5	1	AC	TGTGTGTGTG	NA	0	0	4	1	292	AACTCTTGGCTCATACTGTGACTCAtgtgtgtgtggggggagggggagggggagggggAGTGAATGCTAATCTACTAATTGGCCAAACAAGGCTGAAGGATGCAGAGGGgagagaCTGAGAAAGCTGAAGAAagagagagAAACAGGGGAagagagGAAGTGGTATtgtgtgtgCCCTGTGTACTGTATGTTGCCGTATGCCCGatatatGTGGGCGTGCatatatGTTCATGTACAGTTTGCGTTTGCAGGGCAGAtttttAACCCAGATGGGGAAGAAATCTGGGACACC	AACTCTTGGCTCATACTGTGACTC	GGTGTCCCAGATTTCTTCCC	1	237	14	24	305	20	58.992	60.693	6.1	9.7	5.70106	F	351	GTGCAGTCCAGAAAACTCTTGGCTCATACTGTGACTCAtgtgtgtgtggggggagggggagggggagggggAGTGAATGCTAATCTACTAATTGGCCAAACAAGGCTGAAGGATGCAGAGGGgagagaCTGAGAAAGCTGAAGAAagagagagAAACAGGGGAagagagGAAGTGGTATtgtgtgtgCCCTGTGTACTGTATGTTGCCGTATGCCCGatatatGTGGGCGTGCatatatGTTCATGTACAGTTTGCGTTTGCAGGGCAGAtttttAACCCAGATGGGGAAGAAATCTGGGACACCCTCTCCAGCCCAGGCAGAAAATGAGACATCGCTCTGATCTCAACTG	NO_NT_HIT	NO_NT_HIT	NO_NT_HIT	NO_NT_HIT	NO_NT_HIT	NO_NT_HIT	NO_NT_HIT	NO_NT_HIT	NO_NT_HIT	NO_NT_HIT	NO_NT_HIT	NO_NT_HIT	NO_NT_HIT
AS1J0:00127:01297	1	39	10	5	1	AC	TGTGTGTGTG	NA	0	0	4	1	293	AACTCTTGGCTCATACTGTGACTCAtgtgtgtgtggggggagggggagggggagggggAGTGAATGCTAATCTACTAATTGGCCAAACAAGGCTGAAGGATGCAGAGGGgagagaCTGAGAAAGCTGAAGAAagagagagAAACAGGGGAagagagGAAGTGGTATtgtgtgtgCCCTGTGTACTGTATGTTGCCGTATGCCCGatatatGTGGGCGTGCatatatGTTCATGTACAGTTTGCGTTTGCAGGGCAGAtttttAACCCAGATGGGGAAGAAATCTGGGACACCC	AACTCTTGGCTCATACTGTGACTC	GGGTGTCCCAGATTTCTTCC	1	238	14	24	306	20	58.992	60.693	6.1	8.2	5.70106	F	351	GTGCAGTCCAGAAAACTCTTGGCTCATACTGTGACTCAtgtgtgtgtggggggagggggagggggagggggAGTGAATGCTAATCTACTAATTGGCCAAACAAGGCTGAAGGATGCAGAGGGgagagaCTGAGAAAGCTGAAGAAagagagagAAACAGGGGAagagagGAAGTGGTATtgtgtgtgCCCTGTGTACTGTATGTTGCCGTATGCCCGatatatGTGGGCGTGCatatatGTTCATGTACAGTTTGCGTTTGCAGGGCAGAtttttAACCCAGATGGGGAAGAAATCTGGGACACCCTCTCCAGCCCAGGCAGAAAATGAGACATCGCTCTGATCTCAACTG	NO_NT_HIT	NO_NT_HIT	NO_NT_HIT	NO_NT_HIT	NO_NT_HIT	NO_NT_HIT	NO_NT_HIT	NO_NT_HIT	NO_NT_HIT	NO_NT_HIT	NO_NT_HIT	NO_NT_HIT	NO_NT_HIT
AS1J0:00127:01297	1	39	10	5	1	AC	TGTGTGTGTG	NA	0	0	5	1	106	AAACTCTTGGCTCATACTGTGACTCAtgtgtgtgtggggggagggggagggggagggggAGTGAATGCTAATCTACTAATTGGCCAAACAAGGCTGAAGGATGCAG	AAACTCTTGGCTCATACTGTGACTC	CTGCATCCTTCAGCCTTGTT	1	50	13	25	118	20	60.233	60.397	6.1	7	5.62998	F	351	GTGCAGTCCAGAAAACTCTTGGCTCATACTGTGACTCAtgtgtgtgtggggggagggggagggggagggggAGTGAATGCTAATCTACTAATTGGCCAAACAAGGCTGAAGGATGCAGAGGGgagagaCTGAGAAAGCTGAAGAAagagagagAAACAGGGGAagagagGAAGTGGTATtgtgtgtgCCCTGTGTACTGTATGTTGCCGTATGCCCGatatatGTGGGCGTGCatatatGTTCATGTACAGTTTGCGTTTGCAGGGCAGAtttttAACCCAGATGGGGAAGAAATCTGGGACACCCTCTCCAGCCCAGGCAGAAAATGAGACATCGCTCTGATCTCAACTG	NO_NT_HIT	NO_NT_HIT	NO_NT_HIT	NO_NT_HIT	NO_NT_HIT	NO_NT_HIT	NO_NT_HIT	NO_NT_HIT	NO_NT_HIT	NO_NT_HIT	NO_NT_HIT	NO_NT_HIT	NO_NT_HIT
AS1J0:00127:01297	1	39	10	5	1	AC	TGTGTGTGTG	NA	0	0	5	1	248	ACTCTTGGCTCATACTGTGACTCAtgtgtgtgtggggggagggggagggggagggggAGTGAATGCTAATCTACTAATTGGCCAAACAAGGCTGAAGGATGCAGAGGGgagagaCTGAGAAAGCTGAAGAAagagagagAAACAGGGGAagagagGAAGTGGTATtgtgtgtgCCCTGTGTACTGTATGTTGCCGTATGCCCGatatatGTGGGCGTGCatatatGTTCATGTACAGTTTGCGTTTGC	ACTCTTGGCTCATACTGTGACTC	GCAAACGCAAACTGTACATGA	1	193	15	23	262	21	57.617	59.79	6.1	6.9	6.59221	F	351	GTGCAGTCCAGAAAACTCTTGGCTCATACTGTGACTCAtgtgtgtgtggggggagggggagggggagggggAGTGAATGCTAATCTACTAATTGGCCAAACAAGGCTGAAGGATGCAGAGGGgagagaCTGAGAAAGCTGAAGAAagagagagAAACAGGGGAagagagGAAGTGGTATtgtgtgtgCCCTGTGTACTGTATGTTGCCGTATGCCCGatatatGTGGGCGTGCatatatGTTCATGTACAGTTTGCGTTTGCAGGGCAGAtttttAACCCAGATGGGGAAGAAATCTGGGACACCCTCTCCAGCCCAGGCAGAAAATGAGACATCGCTCTGATCTCAACTG	NO_NT_HIT	NO_NT_HIT	NO_NT_HIT	NO_NT_HIT	NO_NT_HIT	NO_NT_HIT	NO_NT_HIT	NO_NT_HIT	NO_NT_HIT	NO_NT_HIT	NO_NT_HIT	NO_NT_HIT	NO_NT_HIT
AS1J0:00127:01297	1	39	10	5	1	AC	TGTGTGTGTG	NA	0	0	5	1	249	AACTCTTGGCTCATACTGTGACTCAtgtgtgtgtggggggagggggagggggagggggAGTGAATGCTAATCTACTAATTGGCCAAACAAGGCTGAAGGATGCAGAGGGgagagaCTGAGAAAGCTGAAGAAagagagagAAACAGGGGAagagagGAAGTGGTATtgtgtgtgCCCTGTGTACTGTATGTTGCCGTATGCCCGatatatGTGGGCGTGCatatatGTTCATGTACAGTTTGCGTTTGC	AACTCTTGGCTCATACTGTGACTC	GCAAACGCAAACTGTACATGA	1	193	14	24	262	21	58.992	59.79	6.1	6.9	6.21733	F	351	GTGCAGTCCAGAAAACTCTTGGCTCATACTGTGACTCAtgtgtgtgtggggggagggggagggggagggggAGTGAATGCTAATCTACTAATTGGCCAAACAAGGCTGAAGGATGCAGAGGGgagagaCTGAGAAAGCTGAAGAAagagagagAAACAGGGGAagagagGAAGTGGTATtgtgtgtgCCCTGTGTACTGTATGTTGCCGTATGCCCGatatatGTGGGCGTGCatatatGTTCATGTACAGTTTGCGTTTGCAGGGCAGAtttttAACCCAGATGGGGAAGAAATCTGGGACACCCTCTCCAGCCCAGGCAGAAAATGAGACATCGCTCTGATCTCAACTG	NO_NT_HIT	NO_NT_HIT	NO_NT_HIT	NO_NT_HIT	NO_NT_HIT	NO_NT_HIT	NO_NT_HIT	NO_NT_HIT	NO_NT_HIT	NO_NT_HIT	NO_NT_HIT	NO_NT_HIT	NO_NT_HIT
AS1J0:00127:01297	1	39	10	5	1	AC	TGTGTGTGTG	NA	0	0	5	1	250	AAACTCTTGGCTCATACTGTGACTCAtgtgtgtgtggggggagggggagggggagggggAGTGAATGCTAATCTACTAATTGGCCAAACAAGGCTGAAGGATGCAGAGGGgagagaCTGAGAAAGCTGAAGAAagagagagAAACAGGGGAagagagGAAGTGGTATtgtgtgtgCCCTGTGTACTGTATGTTGCCGTATGCCCGatatatGTGGGCGTGCatatatGTTCATGTACAGTTTGCGTTTGC	AAACTCTTGGCTCATACTGTGACTC	GCAAACGCAAACTGTACATGA	1	193	13	25	262	21	60.233	59.79	6.1	6.9	6.4427	F	351	GTGCAGTCCAGAAAACTCTTGGCTCATACTGTGACTCAtgtgtgtgtggggggagggggagggggagggggAGTGAATGCTAATCTACTAATTGGCCAAACAAGGCTGAAGGATGCAGAGGGgagagaCTGAGAAAGCTGAAGAAagagagagAAACAGGGGAagagagGAAGTGGTATtgtgtgtgCCCTGTGTACTGTATGTTGCCGTATGCCCGatatatGTGGGCGTGCatatatGTTCATGTACAGTTTGCGTTTGCAGGGCAGAtttttAACCCAGATGGGGAAGAAATCTGGGACACCCTCTCCAGCCCAGGCAGAAAATGAGACATCGCTCTGATCTCAACTG	NO_NT_HIT	NO_NT_HIT	NO_NT_HIT	NO_NT_HIT	NO_NT_HIT	NO_NT_HIT	NO_NT_HIT	NO_NT_HIT	NO_NT_HIT	NO_NT_HIT	NO_NT_HIT	NO_NT_HIT	NO_NT_HIT
AS1J0:00127:01297	1	39	10	5	1	AC	TGTGTGTGTG	NA	0	0	6	1	102	AACTCTTGGCTCATACTGTGACTCAtgtgtgtgtggggggagggggagggggagggggAGTGAATGCTAATCTACTAATTGGCCAAACAAGGCTGAAGGATG	AACTCTTGGCTCATACTGTGACTC	CATCCTTCAGCCTTGTTTGG	1	47	14	24	115	20	58.992	60.626	6.1	8.8	5.63409	F	351	GTGCAGTCCAGAAAACTCTTGGCTCATACTGTGACTCAtgtgtgtgtggggggagggggagggggagggggAGTGAATGCTAATCTACTAATTGGCCAAACAAGGCTGAAGGATGCAGAGGGgagagaCTGAGAAAGCTGAAGAAagagagagAAACAGGGGAagagagGAAGTGGTATtgtgtgtgCCCTGTGTACTGTATGTTGCCGTATGCCCGatatatGTGGGCGTGCatatatGTTCATGTACAGTTTGCGTTTGCAGGGCAGAtttttAACCCAGATGGGGAAGAAATCTGGGACACCCTCTCCAGCCCAGGCAGAAAATGAGACATCGCTCTGATCTCAACTG	NO_NT_HIT	NO_NT_HIT	NO_NT_HIT	NO_NT_HIT	NO_NT_HIT	NO_NT_HIT	NO_NT_HIT	NO_NT_HIT	NO_NT_HIT	NO_NT_HIT	NO_NT_HIT	NO_NT_HIT	NO_NT_HIT
AS1J0:00141:01464	1	31	30	15	1	AG	TCTCTCTCTCTCTCTCTCTCTCTCTCTCTC	NA	1	1	7	6	92	GCAGCTACACTGCCTATACACGTCTCAGtctctctctctctctctctctctctctctcTTCTCTTCTCGCTCGctctctTTGTCTGATCTGG	GCAGCTACACTGCCTATACACG	CCAGATCAGACAAAGAGAGCG	6	13	3	22	94	21	59.99	60.141	8.1	9.9	3.15076	F	95	GTGCAGCTACACTGCCTATACACGTCTCAGtctctctctctctctctctctctctctctcTTCTCTTCTCGCTCGctctctTTGTCTGATCTGGT	NO_NT_HIT	NO_NT_HIT	NO_NT_HIT	NO_NT_HIT	NO_NT_HIT	NO_NT_HIT	NO_NT_HIT	NO_NT_HIT	NO_NT_HIT	NO_NT_HIT	NO_NT_HIT	NO_NT_HIT	NO_NT_HIT
AS1J0:00141:01464	1	31	30	15	1	AG	TCTCTCTCTCTCTCTCTCTCTCTCTCTCTC	NA	0	0	10	6	90	GCAGCTACACTGCCTATACACGTCTCAGtctctctctctctctctctctctctctctcTTCTCTTCTCGCTCGctctctTTGTCTGATCT	GCAGCTACACTGCCTATACACG	AGATCAGACAAAGAGAGCGAGC	6	10	3	22	92	22	59.99	60.297	8.1	9.9	4.30646	F	95	GTGCAGCTACACTGCCTATACACGTCTCAGtctctctctctctctctctctctctctctcTTCTCTTCTCGCTCGctctctTTGTCTGATCTGGT	NO_NT_HIT	NO_NT_HIT	NO_NT_HIT	NO_NT_HIT	NO_NT_HIT	NO_NT_HIT	NO_NT_HIT	NO_NT_HIT	NO_NT_HIT	NO_NT_HIT	NO_NT_HIT	NO_NT_HIT	NO_NT_HIT
AS1J0:00141:01464	1	31	30	15	1	AG	TCTCTCTCTCTCTCTCTCTCTCTCTCTCTC	NA	0	0	10	6	91	GCAGCTACACTGCCTATACACGTCTCAGtctctctctctctctctctctctctctctcTTCTCTTCTCGCTCGctctctTTGTCTGATCTG	GCAGCTACACTGCCTATACACG	CAGATCAGACAAAGAGAGCGAG	6	11	3	22	93	22	59.99	59.377	8.1	9.9	4.63287	F	95	GTGCAGCTACACTGCCTATACACGTCTCAGtctctctctctctctctctctctctctctcTTCTCTTCTCGCTCGctctctTTGTCTGATCTGGT	NO_NT_HIT	NO_NT_HIT	NO_NT_HIT	NO_NT_HIT	NO_NT_HIT	NO_NT_HIT	NO_NT_HIT	NO_NT_HIT	NO_NT_HIT	NO_NT_HIT	NO_NT_HIT	NO_NT_HIT	NO_NT_HIT
AS1J0:00172:01241	1	29	10	5	1	AC	GTGTGTGTGT	NA	1	1	10	8	90	GTGCAGCTCATTTGCATGTCGAGGGAAGgtgtgtgtgtGGGTgggggggggggTCTGAGAGTGAAGAAACGCTGCTTCCTCTCACCTGAG	GTGCAGCTCATTTGCATGTC	CTCAGGTGAGAGGAAGCAGC	8	32	1	20	90	20	60.432	60.284	6.3	9.7	0.715704	F	273	GTGCAGCTCATTTGCATGTCGAGGGAAGgtgtgtgtgtGGGTgggggggggggTCTGAGAGTGAAGAAACGCTGCTTCCTCTCACCTGAGGGCCGCCACTGTTACACCTTTCAAAACGGCAGAAACAACATTTGATTAGGGACTATCACGATTTTCAACAACACTTTTAATATTTTAGCGCTCGTTCTCCGGCATGCAAATGAGCATTAATCGCATcacacaTTAGGAAGTCGGAGCACAGCCGTAGTGGCttttttCAtttttttttCATTG	NO_NT_HIT	NO_NT_HIT	NO_NT_HIT	NO_NT_HIT	NO_NT_HIT	NO_NT_HIT	NO_NT_HIT	NO_NT_HIT	NO_NT_HIT	NO_NT_HIT	NO_NT_HIT	NO_NT_HIT	NO_NT_HIT
AS1J0:00172:01241	1	29	10	5	1	AC	GTGTGTGTGT	NA	0	0	10	8	91	GTGCAGCTCATTTGCATGTCGAGGGAAGgtgtgtgtgtGGGTgggggggggggTCTGAGAGTGAAGAAACGCTGCTTCCTCTCACCTGAGG	GTGCAGCTCATTTGCATGTC	CCTCAGGTGAGAGGAAGCAG	8	33	1	20	91	20	60.432	60.127	6.3	8.2	0.559256	F	273	GTGCAGCTCATTTGCATGTCGAGGGAAGgtgtgtgtgtGGGTgggggggggggTCTGAGAGTGAAGAAACGCTGCTTCCTCTCACCTGAGGGCCGCCACTGTTACACCTTTCAAAACGGCAGAAACAACATTTGATTAGGGACTATCACGATTTTCAACAACACTTTTAATATTTTAGCGCTCGTTCTCCGGCATGCAAATGAGCATTAATCGCATcacacaTTAGGAAGTCGGAGCACAGCCGTAGTGGCttttttCAtttttttttCATTG	NO_NT_HIT	NO_NT_HIT	NO_NT_HIT	NO_NT_HIT	NO_NT_HIT	NO_NT_HIT	NO_NT_HIT	NO_NT_HIT	NO_NT_HIT	NO_NT_HIT	NO_NT_HIT	NO_NT_HIT	NO_NT_HIT
AS1J0:00172:01241	1	29	10	5	1	AC	GTGTGTGTGT	NA	0	0	10	8	113	GTGCAGCTCATTTGCATGTCGAGGGAAGgtgtgtgtgtGGGTgggggggggggTCTGAGAGTGAAGAAACGCTGCTTCCTCTCACCTGAGGGCCGCCACTGTTACACCTTTCA	GTGCAGCTCATTTGCATGTC	TGAAAGGTGTAACAGTGGCG	8	55	1	20	113	20	60.432	59.758	6.3	11.7	0.674356	F	273	GTGCAGCTCATTTGCATGTCGAGGGAAGgtgtgtgtgtGGGTgggggggggggTCTGAGAGTGAAGAAACGCTGCTTCCTCTCACCTGAGGGCCGCCACTGTTACACCTTTCAAAACGGCAGAAACAACATTTGATTAGGGACTATCACGATTTTCAACAACACTTTTAATATTTTAGCGCTCGTTCTCCGGCATGCAAATGAGCATTAATCGCATcacacaTTAGGAAGTCGGAGCACAGCCGTAGTGGCttttttCAtttttttttCATTG	NO_NT_HIT	NO_NT_HIT	NO_NT_HIT	NO_NT_HIT	NO_NT_HIT	NO_NT_HIT	NO_NT_HIT	NO_NT_HIT	NO_NT_HIT	NO_NT_HIT	NO_NT_HIT	NO_NT_HIT	NO_NT_HIT
AS1J0:00172:01241	1	29	10	5	1	AC	GTGTGTGTGT	NA	0	0	10	8	140	GTGCAGCTCATTTGCATGTCGAGGGAAGgtgtgtgtgtGGGTgggggggggggTCTGAGAGTGAAGAAACGCTGCTTCCTCTCACCTGAGGGCCGCCACTGTTACACCTTTCAAAACGGCAGAAACAACATTTGATTAGG	GTGCAGCTCATTTGCATGTC	CCTAATCAAATGTTGTTTCTGCC	8	79	1	20	140	23	60.432	59.891	6.3	9.7	3.54054	F	273	GTGCAGCTCATTTGCATGTCGAGGGAAGgtgtgtgtgtGGGTgggggggggggTCTGAGAGTGAAGAAACGCTGCTTCCTCTCACCTGAGGGCCGCCACTGTTACACCTTTCAAAACGGCAGAAACAACATTTGATTAGGGACTATCACGATTTTCAACAACACTTTTAATATTTTAGCGCTCGTTCTCCGGCATGCAAATGAGCATTAATCGCATcacacaTTAGGAAGTCGGAGCACAGCCGTAGTGGCttttttCAtttttttttCATTG	NO_NT_HIT	NO_NT_HIT	NO_NT_HIT	NO_NT_HIT	NO_NT_HIT	NO_NT_HIT	NO_NT_HIT	NO_NT_HIT	NO_NT_HIT	NO_NT_HIT	NO_NT_HIT	NO_NT_HIT	NO_NT_HIT
AS1J0:00172:01241	1	29	10	5	1	AC	GTGTGTGTGT	NA	0	0	10	8	141	GTGCAGCTCATTTGCATGTCGAGGGAAGgtgtgtgtgtGGGTgggggggggggTCTGAGAGTGAAGAAACGCTGCTTCCTCTCACCTGAGGGCCGCCACTGTTACACCTTTCAAAACGGCAGAAACAACATTTGATTAGGG	GTGCAGCTCATTTGCATGTC	CCCTAATCAAATGTTGTTTCTGC	8	80	1	20	141	23	60.432	59.891	6.3	8.2	3.54054	F	273	GTGCAGCTCATTTGCATGTCGAGGGAAGgtgtgtgtgtGGGTgggggggggggTCTGAGAGTGAAGAAACGCTGCTTCCTCTCACCTGAGGGCCGCCACTGTTACACCTTTCAAAACGGCAGAAACAACATTTGATTAGGGACTATCACGATTTTCAACAACACTTTTAATATTTTAGCGCTCGTTCTCCGGCATGCAAATGAGCATTAATCGCATcacacaTTAGGAAGTCGGAGCACAGCCGTAGTGGCttttttCAtttttttttCATTG	NO_NT_HIT	NO_NT_HIT	NO_NT_HIT	NO_NT_HIT	NO_NT_HIT	NO_NT_HIT	NO_NT_HIT	NO_NT_HIT	NO_NT_HIT	NO_NT_HIT	NO_NT_HIT	NO_NT_HIT	NO_NT_HIT
AS1J0:00172:01241	1	29	10	5	1	AC	GTGTGTGTGT	NA	0	0	10	8	215	GTGCAGCTCATTTGCATGTCGAGGGAAGgtgtgtgtgtGGGTgggggggggggTCTGAGAGTGAAGAAACGCTGCTTCCTCTCACCTGAGGGCCGCCACTGTTACACCTTTCAAAACGGCAGAAACAACATTTGATTAGGGACTATCACGATTTTCAACAACACTTTTAATATTTTAGCGCTCGTTCTCCGGCATGCAAATGAGCATTAATCGCA	GTGCAGCTCATTTGCATGTC	TGCGATTAATGCTCATTTGC	8	157	1	20	215	20	60.432	59.809	6.3	8.8	0.622838	F	273	GTGCAGCTCATTTGCATGTCGAGGGAAGgtgtgtgtgtGGGTgggggggggggTCTGAGAGTGAAGAAACGCTGCTTCCTCTCACCTGAGGGCCGCCACTGTTACACCTTTCAAAACGGCAGAAACAACATTTGATTAGGGACTATCACGATTTTCAACAACACTTTTAATATTTTAGCGCTCGTTCTCCGGCATGCAAATGAGCATTAATCGCATcacacaTTAGGAAGTCGGAGCACAGCCGTAGTGGCttttttCAtttttttttCATTG	NO_NT_HIT	NO_NT_HIT	NO_NT_HIT	NO_NT_HIT	NO_NT_HIT	NO_NT_HIT	NO_NT_HIT	NO_NT_HIT	NO_NT_HIT	NO_NT_HIT	NO_NT_HIT	NO_NT_HIT	NO_NT_HIT
AS1J0:00172:01241	1	29	10	5	1	AC	GTGTGTGTGT	NA	0	0	10	8	216	GTGCAGCTCATTTGCATGTCGAGGGAAGgtgtgtgtgtGGGTgggggggggggTCTGAGAGTGAAGAAACGCTGCTTCCTCTCACCTGAGGGCCGCCACTGTTACACCTTTCAAAACGGCAGAAACAACATTTGATTAGGGACTATCACGATTTTCAACAACACTTTTAATATTTTAGCGCTCGTTCTCCGGCATGCAAATGAGCATTAATCGCAT	GTGCAGCTCATTTGCATGTC	ATGCGATTAATGCTCATTTGC	8	157	1	20	216	21	60.432	60.082	6.3	8.8	1.51353	F	273	GTGCAGCTCATTTGCATGTCGAGGGAAGgtgtgtgtgtGGGTgggggggggggTCTGAGAGTGAAGAAACGCTGCTTCCTCTCACCTGAGGGCCGCCACTGTTACACCTTTCAAAACGGCAGAAACAACATTTGATTAGGGACTATCACGATTTTCAACAACACTTTTAATATTTTAGCGCTCGTTCTCCGGCATGCAAATGAGCATTAATCGCATcacacaTTAGGAAGTCGGAGCACAGCCGTAGTGGCttttttCAtttttttttCATTG	NO_NT_HIT	NO_NT_HIT	NO_NT_HIT	NO_NT_HIT	NO_NT_HIT	NO_NT_HIT	NO_NT_HIT	NO_NT_HIT	NO_NT_HIT	NO_NT_HIT	NO_NT_HIT	NO_NT_HIT	NO_NT_HIT
AS1J0:00172:01241	1	29	10	5	1	AC	GTGTGTGTGT	NA	0	0	10	8	242	GTGCAGCTCATTTGCATGTCGAGGGAAGgtgtgtgtgtGGGTgggggggggggTCTGAGAGTGAAGAAACGCTGCTTCCTCTCACCTGAGGGCCGCCACTGTTACACCTTTCAAAACGGCAGAAACAACATTTGATTAGGGACTATCACGATTTTCAACAACACTTTTAATATTTTAGCGCTCGTTCTCCGGCATGCAAATGAGCATTAATCGCATcacacaTTAGGAAGTCGGAGCACAGC	GTGCAGCTCATTTGCATGTC	GCTGTGCTCCGACTTCCTA	8	185	1	20	242	19	60.432	59.128	6.3	7.2	2.30431	F	273	GTGCAGCTCATTTGCATGTCGAGGGAAGgtgtgtgtgtGGGTgggggggggggTCTGAGAGTGAAGAAACGCTGCTTCCTCTCACCTGAGGGCCGCCACTGTTACACCTTTCAAAACGGCAGAAACAACATTTGATTAGGGACTATCACGATTTTCAACAACACTTTTAATATTTTAGCGCTCGTTCTCCGGCATGCAAATGAGCATTAATCGCATcacacaTTAGGAAGTCGGAGCACAGCCGTAGTGGCttttttCAtttttttttCATTG	NO_NT_HIT	NO_NT_HIT	NO_NT_HIT	NO_NT_HIT	NO_NT_HIT	NO_NT_HIT	NO_NT_HIT	NO_NT_HIT	NO_NT_HIT	NO_NT_HIT	NO_NT_HIT	NO_NT_HIT	NO_NT_HIT
AS1J0:00172:01241	1	29	10	5	1	AC	GTGTGTGTGT	NA	0	0	10	8	253	GTGCAGCTCATTTGCATGTCGAGGGAAGgtgtgtgtgtGGGTgggggggggggTCTGAGAGTGAAGAAACGCTGCTTCCTCTCACCTGAGGGCCGCCACTGTTACACCTTTCAAAACGGCAGAAACAACATTTGATTAGGGACTATCACGATTTTCAACAACACTTTTAATATTTTAGCGCTCGTTCTCCGGCATGCAAATGAGCATTAATCGCATcacacaTTAGGAAGTCGGAGCACAGCCGTAGTGGCtt	GTGCAGCTCATTTGCATGTC	AAGCCACTACGGCTGTGCT	8	196	1	20	253	19	60.432	61.012	6.3	7.9	2.44349	F	273	GTGCAGCTCATTTGCATGTCGAGGGAAGgtgtgtgtgtGGGTgggggggggggTCTGAGAGTGAAGAAACGCTGCTTCCTCTCACCTGAGGGCCGCCACTGTTACACCTTTCAAAACGGCAGAAACAACATTTGATTAGGGACTATCACGATTTTCAACAACACTTTTAATATTTTAGCGCTCGTTCTCCGGCATGCAAATGAGCATTAATCGCATcacacaTTAGGAAGTCGGAGCACAGCCGTAGTGGCttttttCAtttttttttCATTG	NO_NT_HIT	NO_NT_HIT	NO_NT_HIT	NO_NT_HIT	NO_NT_HIT	NO_NT_HIT	NO_NT_HIT	NO_NT_HIT	NO_NT_HIT	NO_NT_HIT	NO_NT_HIT	NO_NT_HIT	NO_NT_HIT
AS1J0:00172:01241	1	29	10	5	1	AC	GTGTGTGTGT	NA	0	0	10	8	253	GTGCAGCTCATTTGCATGTCGAGGGAAGgtgtgtgtgtGGGTgggggggggggTCTGAGAGTGAAGAAACGCTGCTTCCTCTCACCTGAGGGCCGCCACTGTTACACCTTTCAAAACGGCAGAAACAACATTTGATTAGGGACTATCACGATTTTCAACAACACTTTTAATATTTTAGCGCTCGTTCTCCGGCATGCAAATGAGCATTAATCGCATcacacaTTAGGAAGTCGGAGCACAGCCGTAGTGGCtt	GTGCAGCTCATTTGCATGTC	AAGCCACTACGGCTGTGC	8	197	1	20	253	18	60.432	60.016	6.3	8.2	2.44782	F	273	GTGCAGCTCATTTGCATGTCGAGGGAAGgtgtgtgtgtGGGTgggggggggggTCTGAGAGTGAAGAAACGCTGCTTCCTCTCACCTGAGGGCCGCCACTGTTACACCTTTCAAAACGGCAGAAACAACATTTGATTAGGGACTATCACGATTTTCAACAACACTTTTAATATTTTAGCGCTCGTTCTCCGGCATGCAAATGAGCATTAATCGCATcacacaTTAGGAAGTCGGAGCACAGCCGTAGTGGCttttttCAtttttttttCATTG	NO_NT_HIT	NO_NT_HIT	NO_NT_HIT	NO_NT_HIT	NO_NT_HIT	NO_NT_HIT	NO_NT_HIT	NO_NT_HIT	NO_NT_HIT	NO_NT_HIT	NO_NT_HIT	NO_NT_HIT	NO_NT_HIT
AS1J0:00172:01241	1	29	10	5	1	AC	GTGTGTGTGT	NA	0	0	11	3	185	CTCATTTGCATGTCGAGGGAAGgtgtgtgtgtGGGTgggggggggggTCTGAGAGTGAAGAAACGCTGCTTCCTCTCACCTGAGGGCCGCCACTGTTACACCTTTCAAAACGGCAGAAACAACATTTGATTAGGGACTATCACGATTTTCAACAACACTTTTAATATTTTAGCGCTCGTTCTCCG	CTCATTTGCATGTCGAGGG	CGGAGAACGAGCGCTAAA	3	135	7	19	191	18	60.209	60.234	9.4	6.3	3.44302	F	273	GTGCAGCTCATTTGCATGTCGAGGGAAGgtgtgtgtgtGGGTgggggggggggTCTGAGAGTGAAGAAACGCTGCTTCCTCTCACCTGAGGGCCGCCACTGTTACACCTTTCAAAACGGCAGAAACAACATTTGATTAGGGACTATCACGATTTTCAACAACACTTTTAATATTTTAGCGCTCGTTCTCCGGCATGCAAATGAGCATTAATCGCATcacacaTTAGGAAGTCGGAGCACAGCCGTAGTGGCttttttCAtttttttttCATTG	NO_NT_HIT	NO_NT_HIT	NO_NT_HIT	NO_NT_HIT	NO_NT_HIT	NO_NT_HIT	NO_NT_HIT	NO_NT_HIT	NO_NT_HIT	NO_NT_HIT	NO_NT_HIT	NO_NT_HIT	NO_NT_HIT
AS1J0:00172:01241	1	29	10	5	1	AC	GTGTGTGTGT	NA	0	0	11	3	209	CTCATTTGCATGTCGAGGGAAGgtgtgtgtgtGGGTgggggggggggTCTGAGAGTGAAGAAACGCTGCTTCCTCTCACCTGAGGGCCGCCACTGTTACACCTTTCAAAACGGCAGAAACAACATTTGATTAGGGACTATCACGATTTTCAACAACACTTTTAATATTTTAGCGCTCGTTCTCCGGCATGCAAATGAGCATTAATCGCA	CTCATTTGCATGTCGAGGG	TGCGATTAATGCTCATTTGC	3	157	7	19	215	20	60.209	59.809	9.4	8.8	1.39955	F	273	GTGCAGCTCATTTGCATGTCGAGGGAAGgtgtgtgtgtGGGTgggggggggggTCTGAGAGTGAAGAAACGCTGCTTCCTCTCACCTGAGGGCCGCCACTGTTACACCTTTCAAAACGGCAGAAACAACATTTGATTAGGGACTATCACGATTTTCAACAACACTTTTAATATTTTAGCGCTCGTTCTCCGGCATGCAAATGAGCATTAATCGCATcacacaTTAGGAAGTCGGAGCACAGCCGTAGTGGCttttttCAtttttttttCATTG	NO_NT_HIT	NO_NT_HIT	NO_NT_HIT	NO_NT_HIT	NO_NT_HIT	NO_NT_HIT	NO_NT_HIT	NO_NT_HIT	NO_NT_HIT	NO_NT_HIT	NO_NT_HIT	NO_NT_HIT	NO_NT_HIT
AS1J0:00187:01805	1	62	12	6	1	AC	ACACACACACAC	NA	1	1	2	39	142	AGCGCGGTCACCAACTACCACGGTGGTCTGAACATGGAGGGTATATCATTCTGTCTAacacacacacacGTGTTGCCCTGCATTATTCACTGGTAATTACGATGTCAATAAGCAGCTACACAGCAGTGTGGCCCTCACATTA	AGCGCGGTCACCAACTAC	TAATGTGAGGGCCACACTGC	39	53	5	18	146	20	59.862	62.071	5.1	7.9	4.20878	A	173	GTGCAGCGCGGTCACCAACTACCACGGTGGTCTGAACATGGAGGGTATATCATTCTGTCTAacacacacacacGTGTTGCCCTGCATTATTCACTGGTAATTACGATGTCAATAAGCAGCTACACAGCAGTGTGGCCCTCACATTAGCCAATATTTAGACGCAGAGacacacA	NO_NT_HIT	NO_NT_HIT	NO_NT_HIT	NO_NT_HIT	NO_NT_HIT	NO_NT_HIT	NO_NT_HIT	NO_NT_HIT	NO_NT_HIT	NO_NT_HIT	NO_NT_HIT	NO_NT_HIT	NO_NT_HIT
AS1J0:00187:01805	1	62	12	6	1	AC	ACACACACACAC	NA	0	0	2	39	143	AGCGCGGTCACCAACTACCACGGTGGTCTGAACATGGAGGGTATATCATTCTGTCTAacacacacacacGTGTTGCCCTGCATTATTCACTGGTAATTACGATGTCAATAAGCAGCTACACAGCAGTGTGGCCCTCACATTAG	AGCGCGGTCACCAACTAC	CTAATGTGAGGGCCACACTG	39	54	5	18	147	20	59.862	59.161	5.1	6.7	2.97657	A	173	GTGCAGCGCGGTCACCAACTACCACGGTGGTCTGAACATGGAGGGTATATCATTCTGTCTAacacacacacacGTGTTGCCCTGCATTATTCACTGGTAATTACGATGTCAATAAGCAGCTACACAGCAGTGTGGCCCTCACATTAGCCAATATTTAGACGCAGAGacacacA	NO_NT_HIT	NO_NT_HIT	NO_NT_HIT	NO_NT_HIT	NO_NT_HIT	NO_NT_HIT	NO_NT_HIT	NO_NT_HIT	NO_NT_HIT	NO_NT_HIT	NO_NT_HIT	NO_NT_HIT	NO_NT_HIT
AS1J0:00187:01805	1	62	12	6	1	AC	ACACACACACAC	NA	0	0	2	35	140	GCGGTCACCAACTACCACGGTGGTCTGAACATGGAGGGTATATCATTCTGTCTAacacacacacacGTGTTGCCCTGCATTATTCACTGGTAATTACGATGTCAATAAGCAGCTACACAGCAGTGTGGCCCTCACATTAG	GCGGTCACCAACTACCACG	CTAATGTGAGGGCCACACTG	35	54	8	19	147	20	62.554	59.161	9.9	6.7	4.39302	A	173	GTGCAGCGCGGTCACCAACTACCACGGTGGTCTGAACATGGAGGGTATATCATTCTGTCTAacacacacacacGTGTTGCCCTGCATTATTCACTGGTAATTACGATGTCAATAAGCAGCTACACAGCAGTGTGGCCCTCACATTAGCCAATATTTAGACGCAGAGacacacA	NO_NT_HIT	NO_NT_HIT	NO_NT_HIT	NO_NT_HIT	NO_NT_HIT	NO_NT_HIT	NO_NT_HIT	NO_NT_HIT	NO_NT_HIT	NO_NT_HIT	NO_NT_HIT	NO_NT_HIT	NO_NT_HIT
AS1J0:00187:01805	1	62	12	6	1	AC	ACACACACACAC	NA	0	0	2	18	124	ACGGTGGTCTGAACATGGAGGGTATATCATTCTGTCTAacacacacacacGTGTTGCCCTGCATTATTCACTGGTAATTACGATGTCAATAAGCAGCTACACAGCAGTGTGGCCCTCACATTAG	ACGGTGGTCTGAACATGGAG	CTAATGTGAGGGCCACACTG	18	54	24	20	147	20	60.987	59.161	8.2	6.7	1.82634	A	173	GTGCAGCGCGGTCACCAACTACCACGGTGGTCTGAACATGGAGGGTATATCATTCTGTCTAacacacacacacGTGTTGCCCTGCATTATTCACTGGTAATTACGATGTCAATAAGCAGCTACACAGCAGTGTGGCCCTCACATTAGCCAATATTTAGACGCAGAGacacacA	NO_NT_HIT	NO_NT_HIT	NO_NT_HIT	NO_NT_HIT	NO_NT_HIT	NO_NT_HIT	NO_NT_HIT	NO_NT_HIT	NO_NT_HIT	NO_NT_HIT	NO_NT_HIT	NO_NT_HIT	NO_NT_HIT
AS1J0:00187:01805	1	62	12	6	1	AC	ACACACACACAC	NA	0	0	2	15	121	GTGGTCTGAACATGGAGGGTATATCATTCTGTCTAacacacacacacGTGTTGCCCTGCATTATTCACTGGTAATTACGATGTCAATAAGCAGCTACACAGCAGTGTGGCCCTCACATTAG	GTGGTCTGAACATGGAGGGT	CTAATGTGAGGGCCACACTG	15	54	27	20	147	20	59.817	59.161	9.1	6.7	1.02219	A	173	GTGCAGCGCGGTCACCAACTACCACGGTGGTCTGAACATGGAGGGTATATCATTCTGTCTAacacacacacacGTGTTGCCCTGCATTATTCACTGGTAATTACGATGTCAATAAGCAGCTACACAGCAGTGTGGCCCTCACATTAGCCAATATTTAGACGCAGAGacacacA	NO_NT_HIT	NO_NT_HIT	NO_NT_HIT	NO_NT_HIT	NO_NT_HIT	NO_NT_HIT	NO_NT_HIT	NO_NT_HIT	NO_NT_HIT	NO_NT_HIT	NO_NT_HIT	NO_NT_HIT	NO_NT_HIT
AS1J0:00187:01805	1	62	12	6	1	AC	ACACACACACAC	NA	0	0	2	15	141	GTGGTCTGAACATGGAGGGTATATCATTCTGTCTAacacacacacacGTGTTGCCCTGCATTATTCACTGGTAATTACGATGTCAATAAGCAGCTACACAGCAGTGTGGCCCTCACATTAGCCAATATTTAGACGCAGAGa	GTGGTCTGAACATGGAGGGT	TCTCTGCGTCTAAATATTGGCT	15	72	27	20	167	22	59.817	58.188	9.1	9.7	3.99548	F	173	GTGCAGCGCGGTCACCAACTACCACGGTGGTCTGAACATGGAGGGTATATCATTCTGTCTAacacacacacacGTGTTGCCCTGCATTATTCACTGGTAATTACGATGTCAATAAGCAGCTACACAGCAGTGTGGCCCTCACATTAGCCAATATTTAGACGCAGAGacacacA	NO_NT_HIT	NO_NT_HIT	NO_NT_HIT	NO_NT_HIT	NO_NT_HIT	NO_NT_HIT	NO_NT_HIT	NO_NT_HIT	NO_NT_HIT	NO_NT_HIT	NO_NT_HIT	NO_NT_HIT	NO_NT_HIT
AS1J0:00187:01805	1	62	12	6	1	AC	ACACACACACAC	NA	0	0	3	15	143	GTGGTCTGAACATGGAGGGTATATCATTCTGTCTAacacacacacacGTGTTGCCCTGCATTATTCACTGGTAATTACGATGTCAATAAGCAGCTACACAGCAGTGTGGCCCTCACATTAGCCAATATTTAGACGCAGAGaca	GTGGTCTGAACATGGAGGGT	TGTCTCTGCGTCTAAATATTGGC	15	73	27	20	169	23	59.817	60.628	9.1	10	3.81118	F	173	GTGCAGCGCGGTCACCAACTACCACGGTGGTCTGAACATGGAGGGTATATCATTCTGTCTAacacacacacacGTGTTGCCCTGCATTATTCACTGGTAATTACGATGTCAATAAGCAGCTACACAGCAGTGTGGCCCTCACATTAGCCAATATTTAGACGCAGAGacacacA	NO_NT_HIT	NO_NT_HIT	NO_NT_HIT	NO_NT_HIT	NO_NT_HIT	NO_NT_HIT	NO_NT_HIT	NO_NT_HIT	NO_NT_HIT	NO_NT_HIT	NO_NT_HIT	NO_NT_HIT	NO_NT_HIT
AS1J0:00187:01805	1	62	12	6	1	AC	ACACACACACAC	NA	0	0	5	15	108	GTGGTCTGAACATGGAGGGTATATCATTCTGTCTAacacacacacacGTGTTGCCCTGCATTATTCACTGGTAATTACGATGTCAATAAGCAGCTACACAGCAGTGTG	GTGGTCTGAACATGGAGGGT	CACACTGCTGTGTAGCTGCTT	15	40	27	20	134	21	59.817	59.325	9.1	8.5	1.85797	A	173	GTGCAGCGCGGTCACCAACTACCACGGTGGTCTGAACATGGAGGGTATATCATTCTGTCTAacacacacacacGTGTTGCCCTGCATTATTCACTGGTAATTACGATGTCAATAAGCAGCTACACAGCAGTGTGGCCCTCACATTAGCCAATATTTAGACGCAGAGacacacA	NO_NT_HIT	NO_NT_HIT	NO_NT_HIT	NO_NT_HIT	NO_NT_HIT	NO_NT_HIT	NO_NT_HIT	NO_NT_HIT	NO_NT_HIT	NO_NT_HIT	NO_NT_HIT	NO_NT_HIT	NO_NT_HIT
AS1J0:00223:00291	1	220	12	6	1	AC	TGTGTGTGTGTG	NA	1	1	3	34	291	GTGCAGCTCTTGCGGTAGGCCTCCATTTTGCAGCAGCGAGCGCTCCATTTTGAGGAGATGGAGAGTCAGCCTCGGCCGTTATGTAATTACGATGACTTTTCTTTCCATTTATTTGCTCACTGTCCGCTTTGTGACGGTATTACCGCGAGAAGACCCGCCCGCTGGTACAGCGCAACGTTACATTgagagaAGCATTCATGGGACCATATGCAATATTTAtgtgtgtgtgtgTCGCCATGAATAACCTTCCCCTATGTTTCTGTACTGCCACTTAACTTATTAATACTGCTT	GTGCAGCTCTTGCGGTAGG	AAGCAGTATTAATAAGTTAAGTGGCA	200	34	1	19	291	26	62.09	57.118	6.9	10	11.9726	B	297	GTGCAGCTCTTGCGGTAGGCCTCCATTTTGCAGCAGCGAGCGCTCCATTTTGAGGAGATGGAGAGTCAGCCTCGGCCGTTATGTAATTACGATGACTTTTCTTTCCATTTATTTGCTCACTGTCCGCTTTGTGACGGTATTACCGCGAGAAGACCCGCCCGCTGGTACAGCGCAACGTTACATTgagagaAGCATTCATGGGACCATATGCAATATTTAtgtgtgtgtgtgTCGCCATGAATAACCTTCCCCTATGTTTCTGTACTGCCACTTAACTTATTAATACTGCTTTACATT	NO_NT_HIT	NO_NT_HIT	NO_NT_HIT	NO_NT_HIT	NO_NT_HIT	NO_NT_HIT	NO_NT_HIT	NO_NT_HIT	NO_NT_HIT	NO_NT_HIT	NO_NT_HIT	NO_NT_HIT	NO_NT_HIT
AS1J0:00223:00291	1	220	12	6	1	AC	TGTGTGTGTGTG	NA	0	0	3	34	292	GTGCAGCTCTTGCGGTAGGCCTCCATTTTGCAGCAGCGAGCGCTCCATTTTGAGGAGATGGAGAGTCAGCCTCGGCCGTTATGTAATTACGATGACTTTTCTTTCCATTTATTTGCTCACTGTCCGCTTTGTGACGGTATTACCGCGAGAAGACCCGCCCGCTGGTACAGCGCAACGTTACATTgagagaAGCATTCATGGGACCATATGCAATATTTAtgtgtgtgtgtgTCGCCATGAATAACCTTCCCCTATGTTTCTGTACTGCCACTTAACTTATTAATACTGCTTT	GTGCAGCTCTTGCGGTAGG	AAAGCAGTATTAATAAGTTAAGTGGCA	200	34	1	19	292	27	62.09	58.239	6.9	10	11.8509	B	297	GTGCAGCTCTTGCGGTAGGCCTCCATTTTGCAGCAGCGAGCGCTCCATTTTGAGGAGATGGAGAGTCAGCCTCGGCCGTTATGTAATTACGATGACTTTTCTTTCCATTTATTTGCTCACTGTCCGCTTTGTGACGGTATTACCGCGAGAAGACCCGCCCGCTGGTACAGCGCAACGTTACATTgagagaAGCATTCATGGGACCATATGCAATATTTAtgtgtgtgtgtgTCGCCATGAATAACCTTCCCCTATGTTTCTGTACTGCCACTTAACTTATTAATACTGCTTTACATT	NO_NT_HIT	NO_NT_HIT	NO_NT_HIT	NO_NT_HIT	NO_NT_HIT	NO_NT_HIT	NO_NT_HIT	NO_NT_HIT	NO_NT_HIT	NO_NT_HIT	NO_NT_HIT	NO_NT_HIT	NO_NT_HIT
AS1J0:00223:00291	1	220	12	6	1	AC	TGTGTGTGTGTG	NA	0	0	3	1	141	ATTTGCTCACTGTCCGCTTTGTGACGGTATTACCGCGAGAAGACCCGCCCGCTGGTACAGCGCAACGTTACATTgagagaAGCATTCATGGGACCATATGCAATATTTAtgtgtgtgtgtgTCGCCATGAATAACCTTCCC	ATTTGCTCACTGTCCGCTTT	GGGAAGGTTATTCATGGCG	89	1	111	20	251	19	59.882	60.281	8.5	11.7	1.39911	B	297	GTGCAGCTCTTGCGGTAGGCCTCCATTTTGCAGCAGCGAGCGCTCCATTTTGAGGAGATGGAGAGTCAGCCTCGGCCGTTATGTAATTACGATGACTTTTCTTTCCATTTATTTGCTCACTGTCCGCTTTGTGACGGTATTACCGCGAGAAGACCCGCCCGCTGGTACAGCGCAACGTTACATTgagagaAGCATTCATGGGACCATATGCAATATTTAtgtgtgtgtgtgTCGCCATGAATAACCTTCCCCTATGTTTCTGTACTGCCACTTAACTTATTAATACTGCTTTACATT	NO_NT_HIT	NO_NT_HIT	NO_NT_HIT	NO_NT_HIT	NO_NT_HIT	NO_NT_HIT	NO_NT_HIT	NO_NT_HIT	NO_NT_HIT	NO_NT_HIT	NO_NT_HIT	NO_NT_HIT	NO_NT_HIT
AS1J0:00223:00291	1	220	12	6	1	AC	TGTGTGTGTGTG	NA	0	0	3	1	144	TTTATTTGCTCACTGTCCGCTTTGTGACGGTATTACCGCGAGAAGACCCGCCCGCTGGTACAGCGCAACGTTACATTgagagaAGCATTCATGGGACCATATGCAATATTTAtgtgtgtgtgtgTCGCCATGAATAACCTTCCC	TTTATTTGCTCACTGTCCGC	GGGAAGGTTATTCATGGCG	92	1	108	20	251	19	58.92	60.281	11.4	11.7	2.36102	B	297	GTGCAGCTCTTGCGGTAGGCCTCCATTTTGCAGCAGCGAGCGCTCCATTTTGAGGAGATGGAGAGTCAGCCTCGGCCGTTATGTAATTACGATGACTTTTCTTTCCATTTATTTGCTCACTGTCCGCTTTGTGACGGTATTACCGCGAGAAGACCCGCCCGCTGGTACAGCGCAACGTTACATTgagagaAGCATTCATGGGACCATATGCAATATTTAtgtgtgtgtgtgTCGCCATGAATAACCTTCCCCTATGTTTCTGTACTGCCACTTAACTTATTAATACTGCTTTACATT	NO_NT_HIT	NO_NT_HIT	NO_NT_HIT	NO_NT_HIT	NO_NT_HIT	NO_NT_HIT	NO_NT_HIT	NO_NT_HIT	NO_NT_HIT	NO_NT_HIT	NO_NT_HIT	NO_NT_HIT	NO_NT_HIT
AS1J0:00223:00291	1	220	12	6	1	AC	TGTGTGTGTGTG	NA	0	0	3	1	197	GAGATGGAGAGTCAGCCTCGGCCGTTATGTAATTACGATGACTTTTCTTTCCATTTATTTGCTCACTGTCCGCTTTGTGACGGTATTACCGCGAGAAGACCCGCCCGCTGGTACAGCGCAACGTTACATTgagagaAGCATTCATGGGACCATATGCAATATTTAtgtgtgtgtgtgTCGCCATGAATAACCTTCCC	GAGATGGAGAGTCAGCCTCG	GGGAAGGTTATTCATGGCG	145	1	55	20	251	19	60.096	60.281	9.9	11.7	1.37708	B	297	GTGCAGCTCTTGCGGTAGGCCTCCATTTTGCAGCAGCGAGCGCTCCATTTTGAGGAGATGGAGAGTCAGCCTCGGCCGTTATGTAATTACGATGACTTTTCTTTCCATTTATTTGCTCACTGTCCGCTTTGTGACGGTATTACCGCGAGAAGACCCGCCCGCTGGTACAGCGCAACGTTACATTgagagaAGCATTCATGGGACCATATGCAATATTTAtgtgtgtgtgtgTCGCCATGAATAACCTTCCCCTATGTTTCTGTACTGCCACTTAACTTATTAATACTGCTTTACATT	NO_NT_HIT	NO_NT_HIT	NO_NT_HIT	NO_NT_HIT	NO_NT_HIT	NO_NT_HIT	NO_NT_HIT	NO_NT_HIT	NO_NT_HIT	NO_NT_HIT	NO_NT_HIT	NO_NT_HIT	NO_NT_HIT
AS1J0:00223:00291	1	220	12	6	1	AC	TGTGTGTGTGTG	NA	0	0	3	1	200	GAGGAGATGGAGAGTCAGCCTCGGCCGTTATGTAATTACGATGACTTTTCTTTCCATTTATTTGCTCACTGTCCGCTTTGTGACGGTATTACCGCGAGAAGACCCGCCCGCTGGTACAGCGCAACGTTACATTgagagaAGCATTCATGGGACCATATGCAATATTTAtgtgtgtgtgtgTCGCCATGAATAACCTTCCC	GAGGAGATGGAGAGTCAGCCT	GGGAAGGTTATTCATGGCG	147	1	52	21	251	19	59.967	60.281	9.4	11.7	2.31376	B	297	GTGCAGCTCTTGCGGTAGGCCTCCATTTTGCAGCAGCGAGCGCTCCATTTTGAGGAGATGGAGAGTCAGCCTCGGCCGTTATGTAATTACGATGACTTTTCTTTCCATTTATTTGCTCACTGTCCGCTTTGTGACGGTATTACCGCGAGAAGACCCGCCCGCTGGTACAGCGCAACGTTACATTgagagaAGCATTCATGGGACCATATGCAATATTTAtgtgtgtgtgtgTCGCCATGAATAACCTTCCCCTATGTTTCTGTACTGCCACTTAACTTATTAATACTGCTTTACATT	NO_NT_HIT	NO_NT_HIT	NO_NT_HIT	NO_NT_HIT	NO_NT_HIT	NO_NT_HIT	NO_NT_HIT	NO_NT_HIT	NO_NT_HIT	NO_NT_HIT	NO_NT_HIT	NO_NT_HIT	NO_NT_HIT
AS1J0:00223:00291	1	220	12	6	1	AC	TGTGTGTGTGTG	NA	0	0	3	1	243	CTTGCGGTAGGCCTCCATTTTGCAGCAGCGAGCGCTCCATTTTGAGGAGATGGAGAGTCAGCCTCGGCCGTTATGTAATTACGATGACTTTTCTTTCCATTTATTTGCTCACTGTCCGCTTTGTGACGGTATTACCGCGAGAAGACCCGCCCGCTGGTACAGCGCAACGTTACATTgagagaAGCATTCATGGGACCATATGCAATATTTAtgtgtgtgtgtgTCGCCATGAATAACCTTCCC	CTTGCGGTAGGCCTCCATT	GGGAAGGTTATTCATGGCG	192	1	9	19	251	19	62.429	60.281	8.4	11.7	4.71025	B	297	GTGCAGCTCTTGCGGTAGGCCTCCATTTTGCAGCAGCGAGCGCTCCATTTTGAGGAGATGGAGAGTCAGCCTCGGCCGTTATGTAATTACGATGACTTTTCTTTCCATTTATTTGCTCACTGTCCGCTTTGTGACGGTATTACCGCGAGAAGACCCGCCCGCTGGTACAGCGCAACGTTACATTgagagaAGCATTCATGGGACCATATGCAATATTTAtgtgtgtgtgtgTCGCCATGAATAACCTTCCCCTATGTTTCTGTACTGCCACTTAACTTATTAATACTGCTTTACATT	NO_NT_HIT	NO_NT_HIT	NO_NT_HIT	NO_NT_HIT	NO_NT_HIT	NO_NT_HIT	NO_NT_HIT	NO_NT_HIT	NO_NT_HIT	NO_NT_HIT	NO_NT_HIT	NO_NT_HIT	NO_NT_HIT
AS1J0:00223:00291	1	220	12	6	1	AC	TGTGTGTGTGTG	NA	0	0	3	1	251	GTGCAGCTCTTGCGGTAGGCCTCCATTTTGCAGCAGCGAGCGCTCCATTTTGAGGAGATGGAGAGTCAGCCTCGGCCGTTATGTAATTACGATGACTTTTCTTTCCATTTATTTGCTCACTGTCCGCTTTGTGACGGTATTACCGCGAGAAGACCCGCCCGCTGGTACAGCGCAACGTTACATTgagagaAGCATTCATGGGACCATATGCAATATTTAtgtgtgtgtgtgTCGCCATGAATAACCTTCCC	GTGCAGCTCTTGCGGTAGG	GGGAAGGTTATTCATGGCG	200	1	1	19	251	19	62.09	60.281	6.9	11.7	4.37114	B	297	GTGCAGCTCTTGCGGTAGGCCTCCATTTTGCAGCAGCGAGCGCTCCATTTTGAGGAGATGGAGAGTCAGCCTCGGCCGTTATGTAATTACGATGACTTTTCTTTCCATTTATTTGCTCACTGTCCGCTTTGTGACGGTATTACCGCGAGAAGACCCGCCCGCTGGTACAGCGCAACGTTACATTgagagaAGCATTCATGGGACCATATGCAATATTTAtgtgtgtgtgtgTCGCCATGAATAACCTTCCCCTATGTTTCTGTACTGCCACTTAACTTATTAATACTGCTTTACATT	NO_NT_HIT	NO_NT_HIT	NO_NT_HIT	NO_NT_HIT	NO_NT_HIT	NO_NT_HIT	NO_NT_HIT	NO_NT_HIT	NO_NT_HIT	NO_NT_HIT	NO_NT_HIT	NO_NT_HIT	NO_NT_HIT
AS1J0:00223:00291	1	220	12	6	1	AC	TGTGTGTGTGTG	NA	0	0	4	34	291	TGCAGCTCTTGCGGTAGGCCTCCATTTTGCAGCAGCGAGCGCTCCATTTTGAGGAGATGGAGAGTCAGCCTCGGCCGTTATGTAATTACGATGACTTTTCTTTCCATTTATTTGCTCACTGTCCGCTTTGTGACGGTATTACCGCGAGAAGACCCGCCCGCTGGTACAGCGCAACGTTACATTgagagaAGCATTCATGGGACCATATGCAATATTTAtgtgtgtgtgtgTCGCCATGAATAACCTTCCCCTATGTTTCTGTACTGCCACTTAACTTATTAATACTGCTTT	TGCAGCTCTTGCGGTAGG	AAAGCAGTATTAATAAGTTAAGTGGCA	200	34	2	18	292	27	61.277	58.239	6.9	10	12.0374	B	297	GTGCAGCTCTTGCGGTAGGCCTCCATTTTGCAGCAGCGAGCGCTCCATTTTGAGGAGATGGAGAGTCAGCCTCGGCCGTTATGTAATTACGATGACTTTTCTTTCCATTTATTTGCTCACTGTCCGCTTTGTGACGGTATTACCGCGAGAAGACCCGCCCGCTGGTACAGCGCAACGTTACATTgagagaAGCATTCATGGGACCATATGCAATATTTAtgtgtgtgtgtgTCGCCATGAATAACCTTCCCCTATGTTTCTGTACTGCCACTTAACTTATTAATACTGCTTTACATT	NO_NT_HIT	NO_NT_HIT	NO_NT_HIT	NO_NT_HIT	NO_NT_HIT	NO_NT_HIT	NO_NT_HIT	NO_NT_HIT	NO_NT_HIT	NO_NT_HIT	NO_NT_HIT	NO_NT_HIT	NO_NT_HIT
AS1J0:00223:00291	1	220	12	6	1	AC	TGTGTGTGTGTG	NA	0	0	4	1	136	CTCACTGTCCGCTTTGTGACGGTATTACCGCGAGAAGACCCGCCCGCTGGTACAGCGCAACGTTACATTgagagaAGCATTCATGGGACCATATGCAATATTTAtgtgtgtgtgtgTCGCCATGAATAACCTTCCC	CTCACTGTCCGCTTTGTGAC	GGGAAGGTTATTCATGGCG	84	1	116	20	251	19	59.467	60.281	6.1	11.7	1.81424	B	297	GTGCAGCTCTTGCGGTAGGCCTCCATTTTGCAGCAGCGAGCGCTCCATTTTGAGGAGATGGAGAGTCAGCCTCGGCCGTTATGTAATTACGATGACTTTTCTTTCCATTTATTTGCTCACTGTCCGCTTTGTGACGGTATTACCGCGAGAAGACCCGCCCGCTGGTACAGCGCAACGTTACATTgagagaAGCATTCATGGGACCATATGCAATATTTAtgtgtgtgtgtgTCGCCATGAATAACCTTCCCCTATGTTTCTGTACTGCCACTTAACTTATTAATACTGCTTTACATT	NO_NT_HIT	NO_NT_HIT	NO_NT_HIT	NO_NT_HIT	NO_NT_HIT	NO_NT_HIT	NO_NT_HIT	NO_NT_HIT	NO_NT_HIT	NO_NT_HIT	NO_NT_HIT	NO_NT_HIT	NO_NT_HIT
AS1J0:00223:00291	1	220	12	6	1	AC	TGTGTGTGTGTG	NA	0	0	4	1	250	TGCAGCTCTTGCGGTAGGCCTCCATTTTGCAGCAGCGAGCGCTCCATTTTGAGGAGATGGAGAGTCAGCCTCGGCCGTTATGTAATTACGATGACTTTTCTTTCCATTTATTTGCTCACTGTCCGCTTTGTGACGGTATTACCGCGAGAAGACCCGCCCGCTGGTACAGCGCAACGTTACATTgagagaAGCATTCATGGGACCATATGCAATATTTAtgtgtgtgtgtgTCGCCATGAATAACCTTCCC	TGCAGCTCTTGCGGTAGG	GGGAAGGTTATTCATGGCG	200	1	2	18	251	19	61.277	60.281	6.9	11.7	4.55772	B	297	GTGCAGCTCTTGCGGTAGGCCTCCATTTTGCAGCAGCGAGCGCTCCATTTTGAGGAGATGGAGAGTCAGCCTCGGCCGTTATGTAATTACGATGACTTTTCTTTCCATTTATTTGCTCACTGTCCGCTTTGTGACGGTATTACCGCGAGAAGACCCGCCCGCTGGTACAGCGCAACGTTACATTgagagaAGCATTCATGGGACCATATGCAATATTTAtgtgtgtgtgtgTCGCCATGAATAACCTTCCCCTATGTTTCTGTACTGCCACTTAACTTATTAATACTGCTTTACATT	NO_NT_HIT	NO_NT_HIT	NO_NT_HIT	NO_NT_HIT	NO_NT_HIT	NO_NT_HIT	NO_NT_HIT	NO_NT_HIT	NO_NT_HIT	NO_NT_HIT	NO_NT_HIT	NO_NT_HIT	NO_NT_HIT
AS1J0:00223:00291	1	220	12	6	1	AC	TGTGTGTGTGTG	NA	0	0	4	0	141	ATTTGCTCACTGTCCGCTTTGTGACGGTATTACCGCGAGAAGACCCGCCCGCTGGTACAGCGCAACGTTACATTgagagaAGCATTCATGGGACCATATGCAATATTTAtgtgtgtgtgtgTCGCCATGAATAACCTTCCC	ATTTGCTCACTGTCCGCTTT	GGGAAGGTTATTCATGGCGA	89	0	111	20	251	20	59.882	62.079	8.5	11.4	2.19687	B	297	GTGCAGCTCTTGCGGTAGGCCTCCATTTTGCAGCAGCGAGCGCTCCATTTTGAGGAGATGGAGAGTCAGCCTCGGCCGTTATGTAATTACGATGACTTTTCTTTCCATTTATTTGCTCACTGTCCGCTTTGTGACGGTATTACCGCGAGAAGACCCGCCCGCTGGTACAGCGCAACGTTACATTgagagaAGCATTCATGGGACCATATGCAATATTTAtgtgtgtgtgtgTCGCCATGAATAACCTTCCCCTATGTTTCTGTACTGCCACTTAACTTATTAATACTGCTTTACATT	NO_NT_HIT	NO_NT_HIT	NO_NT_HIT	NO_NT_HIT	NO_NT_HIT	NO_NT_HIT	NO_NT_HIT	NO_NT_HIT	NO_NT_HIT	NO_NT_HIT	NO_NT_HIT	NO_NT_HIT	NO_NT_HIT
AS1J0:00223:00291	1	220	12	6	1	AC	TGTGTGTGTGTG	NA	0	0	4	0	197	GAGATGGAGAGTCAGCCTCGGCCGTTATGTAATTACGATGACTTTTCTTTCCATTTATTTGCTCACTGTCCGCTTTGTGACGGTATTACCGCGAGAAGACCCGCCCGCTGGTACAGCGCAACGTTACATTgagagaAGCATTCATGGGACCATATGCAATATTTAtgtgtgtgtgtgTCGCCATGAATAACCTTCCC	GAGATGGAGAGTCAGCCTCG	GGGAAGGTTATTCATGGCGA	145	0	55	20	251	20	60.096	62.079	9.9	11.4	2.17484	B	297	GTGCAGCTCTTGCGGTAGGCCTCCATTTTGCAGCAGCGAGCGCTCCATTTTGAGGAGATGGAGAGTCAGCCTCGGCCGTTATGTAATTACGATGACTTTTCTTTCCATTTATTTGCTCACTGTCCGCTTTGTGACGGTATTACCGCGAGAAGACCCGCCCGCTGGTACAGCGCAACGTTACATTgagagaAGCATTCATGGGACCATATGCAATATTTAtgtgtgtgtgtgTCGCCATGAATAACCTTCCCCTATGTTTCTGTACTGCCACTTAACTTATTAATACTGCTTTACATT	NO_NT_HIT	NO_NT_HIT	NO_NT_HIT	NO_NT_HIT	NO_NT_HIT	NO_NT_HIT	NO_NT_HIT	NO_NT_HIT	NO_NT_HIT	NO_NT_HIT	NO_NT_HIT	NO_NT_HIT	NO_NT_HIT
AS1J0:00223:00291	1	220	12	6	1	AC	TGTGTGTGTGTG	NA	0	0	6	6	98	ATTCATGGGACCATATGCAATATTTAtgtgtgtgtgtgTCGCCATGAATAACCTTCCCCTATGTTTCTGTACTGCCACTTAACTTATTAATACTGCTT	ATTCATGGGACCATATGCAA	AAGCAGTATTAATAAGTTAAGTGGCA	6	34	194	20	291	26	58.646	57.118	8.8	10	10.2363	A	297	GTGCAGCTCTTGCGGTAGGCCTCCATTTTGCAGCAGCGAGCGCTCCATTTTGAGGAGATGGAGAGTCAGCCTCGGCCGTTATGTAATTACGATGACTTTTCTTTCCATTTATTTGCTCACTGTCCGCTTTGTGACGGTATTACCGCGAGAAGACCCGCCCGCTGGTACAGCGCAACGTTACATTgagagaAGCATTCATGGGACCATATGCAATATTTAtgtgtgtgtgtgTCGCCATGAATAACCTTCCCCTATGTTTCTGTACTGCCACTTAACTTATTAATACTGCTTTACATT	NO_NT_HIT	NO_NT_HIT	NO_NT_HIT	NO_NT_HIT	NO_NT_HIT	NO_NT_HIT	NO_NT_HIT	NO_NT_HIT	NO_NT_HIT	NO_NT_HIT	NO_NT_HIT	NO_NT_HIT	NO_NT_HIT
AS1J0:00223:00291	1	220	12	6	1	AC	TGTGTGTGTGTG	NA	0	0	6	6	98	ATTCATGGGACCATATGCAATATTTAtgtgtgtgtgtgTCGCCATGAATAACCTTCCCCTATGTTTCTGTACTGCCACTTAACTTATTAATACTGCTT	ATTCATGGGACCATATGCAA	AAGCAGTATTAATAAGTTAAGTGGCAG	6	33	194	20	291	27	58.646	57.946	8.8	9.7	10.4079	A	297	GTGCAGCTCTTGCGGTAGGCCTCCATTTTGCAGCAGCGAGCGCTCCATTTTGAGGAGATGGAGAGTCAGCCTCGGCCGTTATGTAATTACGATGACTTTTCTTTCCATTTATTTGCTCACTGTCCGCTTTGTGACGGTATTACCGCGAGAAGACCCGCCCGCTGGTACAGCGCAACGTTACATTgagagaAGCATTCATGGGACCATATGCAATATTTAtgtgtgtgtgtgTCGCCATGAATAACCTTCCCCTATGTTTCTGTACTGCCACTTAACTTATTAATACTGCTTTACATT	NO_NT_HIT	NO_NT_HIT	NO_NT_HIT	NO_NT_HIT	NO_NT_HIT	NO_NT_HIT	NO_NT_HIT	NO_NT_HIT	NO_NT_HIT	NO_NT_HIT	NO_NT_HIT	NO_NT_HIT	NO_NT_HIT
AS1J0:00223:00291	1	220	12	6	1	AC	TGTGTGTGTGTG	NA	0	0	6	6	99	ATTCATGGGACCATATGCAATATTTAtgtgtgtgtgtgTCGCCATGAATAACCTTCCCCTATGTTTCTGTACTGCCACTTAACTTATTAATACTGCTTT	ATTCATGGGACCATATGCAA	AAAGCAGTATTAATAAGTTAAGTGGCA	6	34	194	20	292	27	58.646	58.239	8.8	10	10.1146	A	297	GTGCAGCTCTTGCGGTAGGCCTCCATTTTGCAGCAGCGAGCGCTCCATTTTGAGGAGATGGAGAGTCAGCCTCGGCCGTTATGTAATTACGATGACTTTTCTTTCCATTTATTTGCTCACTGTCCGCTTTGTGACGGTATTACCGCGAGAAGACCCGCCCGCTGGTACAGCGCAACGTTACATTgagagaAGCATTCATGGGACCATATGCAATATTTAtgtgtgtgtgtgTCGCCATGAATAACCTTCCCCTATGTTTCTGTACTGCCACTTAACTTATTAATACTGCTTTACATT	NO_NT_HIT	NO_NT_HIT	NO_NT_HIT	NO_NT_HIT	NO_NT_HIT	NO_NT_HIT	NO_NT_HIT	NO_NT_HIT	NO_NT_HIT	NO_NT_HIT	NO_NT_HIT	NO_NT_HIT	NO_NT_HIT
AS1J0:00223:00291	1	220	12	6	1	AC	TGTGTGTGTGTG	NA	0	0	6	1	130	GTCCGCTTTGTGACGGTATTACCGCGAGAAGACCCGCCCGCTGGTACAGCGCAACGTTACATTgagagaAGCATTCATGGGACCATATGCAATATTTAtgtgtgtgtgtgTCGCCATGAATAACCTTCCC	GTCCGCTTTGTGACGGTATT	GGGAAGGTTATTCATGGCG	78	1	122	20	251	19	60	60.281	5.6	11.7	1.28103	B	297	GTGCAGCTCTTGCGGTAGGCCTCCATTTTGCAGCAGCGAGCGCTCCATTTTGAGGAGATGGAGAGTCAGCCTCGGCCGTTATGTAATTACGATGACTTTTCTTTCCATTTATTTGCTCACTGTCCGCTTTGTGACGGTATTACCGCGAGAAGACCCGCCCGCTGGTACAGCGCAACGTTACATTgagagaAGCATTCATGGGACCATATGCAATATTTAtgtgtgtgtgtgTCGCCATGAATAACCTTCCCCTATGTTTCTGTACTGCCACTTAACTTATTAATACTGCTTTACATT	NO_NT_HIT	NO_NT_HIT	NO_NT_HIT	NO_NT_HIT	NO_NT_HIT	NO_NT_HIT	NO_NT_HIT	NO_NT_HIT	NO_NT_HIT	NO_NT_HIT	NO_NT_HIT	NO_NT_HIT	NO_NT_HIT
AS1J0:00223:00291	1	220	12	6	1	AC	TGTGTGTGTGTG	NA	0	0	6	0	130	GTCCGCTTTGTGACGGTATTACCGCGAGAAGACCCGCCCGCTGGTACAGCGCAACGTTACATTgagagaAGCATTCATGGGACCATATGCAATATTTAtgtgtgtgtgtgTCGCCATGAATAACCTTCCC	GTCCGCTTTGTGACGGTATT	GGGAAGGTTATTCATGGCGA	78	0	122	20	251	20	60	62.079	5.6	11.4	2.07879	B	297	GTGCAGCTCTTGCGGTAGGCCTCCATTTTGCAGCAGCGAGCGCTCCATTTTGAGGAGATGGAGAGTCAGCCTCGGCCGTTATGTAATTACGATGACTTTTCTTTCCATTTATTTGCTCACTGTCCGCTTTGTGACGGTATTACCGCGAGAAGACCCGCCCGCTGGTACAGCGCAACGTTACATTgagagaAGCATTCATGGGACCATATGCAATATTTAtgtgtgtgtgtgTCGCCATGAATAACCTTCCCCTATGTTTCTGTACTGCCACTTAACTTATTAATACTGCTTTACATT	NO_NT_HIT	NO_NT_HIT	NO_NT_HIT	NO_NT_HIT	NO_NT_HIT	NO_NT_HIT	NO_NT_HIT	NO_NT_HIT	NO_NT_HIT	NO_NT_HIT	NO_NT_HIT	NO_NT_HIT	NO_NT_HIT
AS1J0:00301:01484	1	160	15	5	1	AAC	TGTTGTTGTTGTTGT	NA	1	1	2	5	174	TGGGATATTAGCTGCCAAGCTTTGCTGAGGTGCAAGGTTGTgggggCCGGGAGATATTTTGTTTCTGTCAACACCAATGTCTGCCaaaaaTGTTCTATACAATAAACAGGCCATGGtttttAAATGAGACAAACtgttgttgttgttgtTTTCTTACAGCGAATGAGCATCTGC	TGGGATATTAGCTGCCAAGC	GCAGATGCTCATTCGCTGTA	114	5	26	20	199	20	60.196	60.127	8.5	5.7	0.32283	F	201	GTGCAggggggAAACGTTTTCATGGTGGGATATTAGCTGCCAAGCTTTGCTGAGGTGCAAGGTTGTgggggCCGGGAGATATTTTGTTTCTGTCAACACCAATGTCTGCCaaaaaTGTTCTATACAATAAACAGGCCATGGtttttAAATGAGACAAACtgttgttgttgttgtTTTCTTACAGCGAATGAGCATCTGCGT	NO_NT_HIT	NO_NT_HIT	NO_NT_HIT	NO_NT_HIT	NO_NT_HIT	NO_NT_HIT	NO_NT_HIT	NO_NT_HIT	NO_NT_HIT	NO_NT_HIT	NO_NT_HIT	NO_NT_HIT	NO_NT_HIT
AS1J0:00301:01484	1	160	15	5	1	AAC	TGTTGTTGTTGTTGT	NA	0	0	4	5	106	CAACACCAATGTCTGCCaaaaaTGTTCTATACAATAAACAGGCCATGGtttttAAATGAGACAAACtgttgttgttgttgtTTTCTTACAGCGAATGAGCATCTGC	CAACACCAATGTCTGCCAAA	GCAGATGCTCATTCGCTGTA	46	5	94	20	199	20	60.552	60.127	8.8	5.7	0.679042	F	201	GTGCAggggggAAACGTTTTCATGGTGGGATATTAGCTGCCAAGCTTTGCTGAGGTGCAAGGTTGTgggggCCGGGAGATATTTTGTTTCTGTCAACACCAATGTCTGCCaaaaaTGTTCTATACAATAAACAGGCCATGGtttttAAATGAGACAAACtgttgttgttgttgtTTTCTTACAGCGAATGAGCATCTGCGT	NO_NT_HIT	NO_NT_HIT	NO_NT_HIT	NO_NT_HIT	NO_NT_HIT	NO_NT_HIT	NO_NT_HIT	NO_NT_HIT	NO_NT_HIT	NO_NT_HIT	NO_NT_HIT	NO_NT_HIT	NO_NT_HIT
AS1J0:00301:01484	1	160	15	5	1	AAC	TGTTGTTGTTGTTGT	NA	0	0	4	5	108	GTCAACACCAATGTCTGCCaaaaaTGTTCTATACAATAAACAGGCCATGGtttttAAATGAGACAAACtgttgttgttgttgtTTTCTTACAGCGAATGAGCATCTGC	GTCAACACCAATGTCTGCCA	GCAGATGCTCATTCGCTGTA	48	5	92	20	199	20	60.58	60.127	10	5.7	0.707387	F	201	GTGCAggggggAAACGTTTTCATGGTGGGATATTAGCTGCCAAGCTTTGCTGAGGTGCAAGGTTGTgggggCCGGGAGATATTTTGTTTCTGTCAACACCAATGTCTGCCaaaaaTGTTCTATACAATAAACAGGCCATGGtttttAAATGAGACAAACtgttgttgttgttgtTTTCTTACAGCGAATGAGCATCTGCGT	NO_NT_HIT	NO_NT_HIT	NO_NT_HIT	NO_NT_HIT	NO_NT_HIT	NO_NT_HIT	NO_NT_HIT	NO_NT_HIT	NO_NT_HIT	NO_NT_HIT	NO_NT_HIT	NO_NT_HIT	NO_NT_HIT
AS1J0:00301:01484	1	160	15	5	1	AAC	TGTTGTTGTTGTTGT	NA	0	0	4	5	109	TGTCAACACCAATGTCTGCCaaaaaTGTTCTATACAATAAACAGGCCATGGtttttAAATGAGACAAACtgttgttgttgttgtTTTCTTACAGCGAATGAGCATCTGC	TGTCAACACCAATGTCTGCC	GCAGATGCTCATTCGCTGTA	49	5	91	20	199	20	60.58	60.127	9.7	5.7	0.707387	F	201	GTGCAggggggAAACGTTTTCATGGTGGGATATTAGCTGCCAAGCTTTGCTGAGGTGCAAGGTTGTgggggCCGGGAGATATTTTGTTTCTGTCAACACCAATGTCTGCCaaaaaTGTTCTATACAATAAACAGGCCATGGtttttAAATGAGACAAACtgttgttgttgttgtTTTCTTACAGCGAATGAGCATCTGCGT	NO_NT_HIT	NO_NT_HIT	NO_NT_HIT	NO_NT_HIT	NO_NT_HIT	NO_NT_HIT	NO_NT_HIT	NO_NT_HIT	NO_NT_HIT	NO_NT_HIT	NO_NT_HIT	NO_NT_HIT	NO_NT_HIT
AS1J0:00301:01484	1	160	15	5	1	AAC	TGTTGTTGTTGTTGT	NA	0	0	5	5	158	AAGCTTTGCTGAGGTGCAAGGTTGTgggggCCGGGAGATATTTTGTTTCTGTCAACACCAATGTCTGCCaaaaaTGTTCTATACAATAAACAGGCCATGGtttttAAATGAGACAAACtgttgttgttgttgtTTTCTTACAGCGAATGAGCATCTGC	AAGCTTTGCTGAGGTGCAAG	GCAGATGCTCATTCGCTGTA	98	5	42	20	199	20	60.71	60.127	8.5	5.7	0.83685	F	201	GTGCAggggggAAACGTTTTCATGGTGGGATATTAGCTGCCAAGCTTTGCTGAGGTGCAAGGTTGTgggggCCGGGAGATATTTTGTTTCTGTCAACACCAATGTCTGCCaaaaaTGTTCTATACAATAAACAGGCCATGGtttttAAATGAGACAAACtgttgttgttgttgtTTTCTTACAGCGAATGAGCATCTGCGT	NO_NT_HIT	NO_NT_HIT	NO_NT_HIT	NO_NT_HIT	NO_NT_HIT	NO_NT_HIT	NO_NT_HIT	NO_NT_HIT	NO_NT_HIT	NO_NT_HIT	NO_NT_HIT	NO_NT_HIT	NO_NT_HIT
AS1J0:00301:01484	1	160	15	5	1	AAC	TGTTGTTGTTGTTGT	NA	0	0	6	5	155	CTTTGCTGAGGTGCAAGGTTGTgggggCCGGGAGATATTTTGTTTCTGTCAACACCAATGTCTGCCaaaaaTGTTCTATACAATAAACAGGCCATGGtttttAAATGAGACAAACtgttgttgttgttgtTTTCTTACAGCGAATGAGCATCTGC	CTTTGCTGAGGTGCAAGGTT	GCAGATGCTCATTCGCTGTA	95	5	45	20	199	20	60.431	60.127	7.9	5.7	0.558546	F	201	GTGCAggggggAAACGTTTTCATGGTGGGATATTAGCTGCCAAGCTTTGCTGAGGTGCAAGGTTGTgggggCCGGGAGATATTTTGTTTCTGTCAACACCAATGTCTGCCaaaaaTGTTCTATACAATAAACAGGCCATGGtttttAAATGAGACAAACtgttgttgttgttgtTTTCTTACAGCGAATGAGCATCTGCGT	NO_NT_HIT	NO_NT_HIT	NO_NT_HIT	NO_NT_HIT	NO_NT_HIT	NO_NT_HIT	NO_NT_HIT	NO_NT_HIT	NO_NT_HIT	NO_NT_HIT	NO_NT_HIT	NO_NT_HIT	NO_NT_HIT
AS1J0:00303:00666	1	133	24	12	1	AC	TGTGTGTGTGTGTGTGTGTGTGTG	NA	1	1	4	112	301	TGCAGTCAACAACCTTCGCCCGGCTCTGCAATCACATCTGCTCTTATTGGCCCCGGTTCAACTCCCATCAGcccccTCTCAATGTCTCCCACTCAGCCTTCCTACACAGCCTCAATAAAGAAGATATAAACtgtgtgtgtgtgtgtgtgtgtgtgCTGACCAACTCTCCTTATAGAGGAAGGGGAAGAGAAAACACCCGACAGCAATCGACTTACCGGCAACTGGAGATGTCGGGGCCCCTCATCCATCACGGCCTGCATGTTTCGTGGACGCCATAGAGCGATGCTGAGGAGATCGGAAG	TGCAGTCAACAACCTTCGC	CTTCCGATCTCCTCAGCATC	112	126	2	19	302	20	61.018	59.91	10.2	8.1	2.10808	F	305	GTGCAGTCAACAACCTTCGCCCGGCTCTGCAATCACATCTGCTCTTATTGGCCCCGGTTCAACTCCCATCAGcccccTCTCAATGTCTCCCACTCAGCCTTCCTACACAGCCTCAATAAAGAAGATATAAACtgtgtgtgtgtgtgtgtgtgtgtgCTGACCAACTCTCCTTATAGAGGAAGGGGAAGAGAAAACACCCGACAGCAATCGACTTACCGGCAACTGGAGATGTCGGGGCCCCTCATCCATCACGGCCTGCATGTTTCGTGGACGCCATAGAGCGATGCTGAGGAGATCGGAAGAGC	NO_NT_HIT	NO_NT_HIT	NO_NT_HIT	NO_NT_HIT	NO_NT_HIT	NO_NT_HIT	NO_NT_HIT	NO_NT_HIT	NO_NT_HIT	NO_NT_HIT	NO_NT_HIT	NO_NT_HIT	NO_NT_HIT
AS1J0:00303:00666	1	133	24	12	1	AC	TGTGTGTGTGTGTGTGTGTGTGTG	NA	0	0	4	112	302	GTGCAGTCAACAACCTTCGCCCGGCTCTGCAATCACATCTGCTCTTATTGGCCCCGGTTCAACTCCCATCAGcccccTCTCAATGTCTCCCACTCAGCCTTCCTACACAGCCTCAATAAAGAAGATATAAACtgtgtgtgtgtgtgtgtgtgtgtgCTGACCAACTCTCCTTATAGAGGAAGGGGAAGAGAAAACACCCGACAGCAATCGACTTACCGGCAACTGGAGATGTCGGGGCCCCTCATCCATCACGGCCTGCATGTTTCGTGGACGCCATAGAGCGATGCTGAGGAGATCGGAAG	GTGCAGTCAACAACCTTCGC	CTTCCGATCTCCTCAGCATC	112	126	1	20	302	20	61.848	59.91	10.2	8.1	1.93772	F	305	GTGCAGTCAACAACCTTCGCCCGGCTCTGCAATCACATCTGCTCTTATTGGCCCCGGTTCAACTCCCATCAGcccccTCTCAATGTCTCCCACTCAGCCTTCCTACACAGCCTCAATAAAGAAGATATAAACtgtgtgtgtgtgtgtgtgtgtgtgCTGACCAACTCTCCTTATAGAGGAAGGGGAAGAGAAAACACCCGACAGCAATCGACTTACCGGCAACTGGAGATGTCGGGGCCCCTCATCCATCACGGCCTGCATGTTTCGTGGACGCCATAGAGCGATGCTGAGGAGATCGGAAGAGC	NO_NT_HIT	NO_NT_HIT	NO_NT_HIT	NO_NT_HIT	NO_NT_HIT	NO_NT_HIT	NO_NT_HIT	NO_NT_HIT	NO_NT_HIT	NO_NT_HIT	NO_NT_HIT	NO_NT_HIT	NO_NT_HIT
AS1J0:00303:00666	1	133	24	12	1	AC	TGTGTGTGTGTGTGTGTGTGTGTG	NA	0	0	4	112	303	GTGCAGTCAACAACCTTCGCCCGGCTCTGCAATCACATCTGCTCTTATTGGCCCCGGTTCAACTCCCATCAGcccccTCTCAATGTCTCCCACTCAGCCTTCCTACACAGCCTCAATAAAGAAGATATAAACtgtgtgtgtgtgtgtgtgtgtgtgCTGACCAACTCTCCTTATAGAGGAAGGGGAAGAGAAAACACCCGACAGCAATCGACTTACCGGCAACTGGAGATGTCGGGGCCCCTCATCCATCACGGCCTGCATGTTTCGTGGACGCCATAGAGCGATGCTGAGGAGATCGGAAGA	GTGCAGTCAACAACCTTCGC	TCTTCCGATCTCCTCAGCAT	112	127	1	20	303	20	61.848	59.91	10.2	8.1	1.93772	F	305	GTGCAGTCAACAACCTTCGCCCGGCTCTGCAATCACATCTGCTCTTATTGGCCCCGGTTCAACTCCCATCAGcccccTCTCAATGTCTCCCACTCAGCCTTCCTACACAGCCTCAATAAAGAAGATATAAACtgtgtgtgtgtgtgtgtgtgtgtgCTGACCAACTCTCCTTATAGAGGAAGGGGAAGAGAAAACACCCGACAGCAATCGACTTACCGGCAACTGGAGATGTCGGGGCCCCTCATCCATCACGGCCTGCATGTTTCGTGGACGCCATAGAGCGATGCTGAGGAGATCGGAAGAGC	NO_NT_HIT	NO_NT_HIT	NO_NT_HIT	NO_NT_HIT	NO_NT_HIT	NO_NT_HIT	NO_NT_HIT	NO_NT_HIT	NO_NT_HIT	NO_NT_HIT	NO_NT_HIT	NO_NT_HIT	NO_NT_HIT
AS1J0:00303:00666	1	133	24	12	1	AC	TGTGTGTGTGTGTGTGTGTGTGTG	NA	0	0	4	92	281	CGGCTCTGCAATCACATCTGCTCTTATTGGCCCCGGTTCAACTCCCATCAGcccccTCTCAATGTCTCCCACTCAGCCTTCCTACACAGCCTCAATAAAGAAGATATAAACtgtgtgtgtgtgtgtgtgtgtgtgCTGACCAACTCTCCTTATAGAGGAAGGGGAAGAGAAAACACCCGACAGCAATCGACTTACCGGCAACTGGAGATGTCGGGGCCCCTCATCCATCACGGCCTGCATGTTTCGTGGACGCCATAGAGCGATGCTGAGGAGATCGGAAG	CGGCTCTGCAATCACATCT	CTTCCGATCTCCTCAGCATC	92	126	22	19	302	20	59.959	59.91	6.6	8.1	1.1314	F	305	GTGCAGTCAACAACCTTCGCCCGGCTCTGCAATCACATCTGCTCTTATTGGCCCCGGTTCAACTCCCATCAGcccccTCTCAATGTCTCCCACTCAGCCTTCCTACACAGCCTCAATAAAGAAGATATAAACtgtgtgtgtgtgtgtgtgtgtgtgCTGACCAACTCTCCTTATAGAGGAAGGGGAAGAGAAAACACCCGACAGCAATCGACTTACCGGCAACTGGAGATGTCGGGGCCCCTCATCCATCACGGCCTGCATGTTTCGTGGACGCCATAGAGCGATGCTGAGGAGATCGGAAGAGC	NO_NT_HIT	NO_NT_HIT	NO_NT_HIT	NO_NT_HIT	NO_NT_HIT	NO_NT_HIT	NO_NT_HIT	NO_NT_HIT	NO_NT_HIT	NO_NT_HIT	NO_NT_HIT	NO_NT_HIT	NO_NT_HIT
AS1J0:00303:00666	1	133	24	12	1	AC	TGTGTGTGTGTGTGTGTGTGTGTG	NA	0	0	4	78	268	ACATCTGCTCTTATTGGCCCCGGTTCAACTCCCATCAGcccccTCTCAATGTCTCCCACTCAGCCTTCCTACACAGCCTCAATAAAGAAGATATAAACtgtgtgtgtgtgtgtgtgtgtgtgCTGACCAACTCTCCTTATAGAGGAAGGGGAAGAGAAAACACCCGACAGCAATCGACTTACCGGCAACTGGAGATGTCGGGGCCCCTCATCCATCACGGCCTGCATGTTTCGTGGACGCCATAGAGCGATGCTGAGGAGATCGGAAG	ACATCTGCTCTTATTGGCCC	CTTCCGATCTCCTCAGCATC	78	126	35	20	302	20	59.154	59.91	12.4	8.1	0.936297	F	305	GTGCAGTCAACAACCTTCGCCCGGCTCTGCAATCACATCTGCTCTTATTGGCCCCGGTTCAACTCCCATCAGcccccTCTCAATGTCTCCCACTCAGCCTTCCTACACAGCCTCAATAAAGAAGATATAAACtgtgtgtgtgtgtgtgtgtgtgtgCTGACCAACTCTCCTTATAGAGGAAGGGGAAGAGAAAACACCCGACAGCAATCGACTTACCGGCAACTGGAGATGTCGGGGCCCCTCATCCATCACGGCCTGCATGTTTCGTGGACGCCATAGAGCGATGCTGAGGAGATCGGAAGAGC	NO_NT_HIT	NO_NT_HIT	NO_NT_HIT	NO_NT_HIT	NO_NT_HIT	NO_NT_HIT	NO_NT_HIT	NO_NT_HIT	NO_NT_HIT	NO_NT_HIT	NO_NT_HIT	NO_NT_HIT	NO_NT_HIT
AS1J0:00303:00666	1	133	24	12	1	AC	TGTGTGTGTGTGTGTGTGTGTGTG	NA	0	0	4	78	269	ACATCTGCTCTTATTGGCCCCGGTTCAACTCCCATCAGcccccTCTCAATGTCTCCCACTCAGCCTTCCTACACAGCCTCAATAAAGAAGATATAAACtgtgtgtgtgtgtgtgtgtgtgtgCTGACCAACTCTCCTTATAGAGGAAGGGGAAGAGAAAACACCCGACAGCAATCGACTTACCGGCAACTGGAGATGTCGGGGCCCCTCATCCATCACGGCCTGCATGTTTCGTGGACGCCATAGAGCGATGCTGAGGAGATCGGAAGA	ACATCTGCTCTTATTGGCCC	TCTTCCGATCTCCTCAGCAT	78	127	35	20	303	20	59.154	59.91	12.4	8.1	0.936297	F	305	GTGCAGTCAACAACCTTCGCCCGGCTCTGCAATCACATCTGCTCTTATTGGCCCCGGTTCAACTCCCATCAGcccccTCTCAATGTCTCCCACTCAGCCTTCCTACACAGCCTCAATAAAGAAGATATAAACtgtgtgtgtgtgtgtgtgtgtgtgCTGACCAACTCTCCTTATAGAGGAAGGGGAAGAGAAAACACCCGACAGCAATCGACTTACCGGCAACTGGAGATGTCGGGGCCCCTCATCCATCACGGCCTGCATGTTTCGTGGACGCCATAGAGCGATGCTGAGGAGATCGGAAGAGC	NO_NT_HIT	NO_NT_HIT	NO_NT_HIT	NO_NT_HIT	NO_NT_HIT	NO_NT_HIT	NO_NT_HIT	NO_NT_HIT	NO_NT_HIT	NO_NT_HIT	NO_NT_HIT	NO_NT_HIT	NO_NT_HIT
AS1J0:00303:00666	1	133	24	12	1	AC	TGTGTGTGTGTGTGTGTGTGTGTG	NA	0	0	4	32	144	CAATGTCTCCCACTCAGCCTTCCTACACAGCCTCAATAAAGAAGATATAAACtgtgtgtgtgtgtgtgtgtgtgtgCTGACCAACTCTCCTTATAGAGGAAGGGGAAGAGAAAACACCCGACAGCAATCGACTTACCGGCAACT	CAATGTCTCCCACTCAGCCT	AGTTGCCGGTAAGTCGATTG	32	48	81	20	224	20	60.261	60.132	9.4	6.9	0.393018	A	305	GTGCAGTCAACAACCTTCGCCCGGCTCTGCAATCACATCTGCTCTTATTGGCCCCGGTTCAACTCCCATCAGcccccTCTCAATGTCTCCCACTCAGCCTTCCTACACAGCCTCAATAAAGAAGATATAAACtgtgtgtgtgtgtgtgtgtgtgtgCTGACCAACTCTCCTTATAGAGGAAGGGGAAGAGAAAACACCCGACAGCAATCGACTTACCGGCAACTGGAGATGTCGGGGCCCCTCATCCATCACGGCCTGCATGTTTCGTGGACGCCATAGAGCGATGCTGAGGAGATCGGAAGAGC	NO_NT_HIT	NO_NT_HIT	NO_NT_HIT	NO_NT_HIT	NO_NT_HIT	NO_NT_HIT	NO_NT_HIT	NO_NT_HIT	NO_NT_HIT	NO_NT_HIT	NO_NT_HIT	NO_NT_HIT	NO_NT_HIT
AS1J0:00303:00666	1	133	24	12	1	AC	TGTGTGTGTGTGTGTGTGTGTGTG	NA	0	0	4	19	131	TCAGCCTTCCTACACAGCCTCAATAAAGAAGATATAAACtgtgtgtgtgtgtgtgtgtgtgtgCTGACCAACTCTCCTTATAGAGGAAGGGGAAGAGAAAACACCCGACAGCAATCGACTTACCGGCAACT	TCAGCCTTCCTACACAGCCT	AGTTGCCGGTAAGTCGATTG	19	48	94	20	224	20	60.012	60.132	9.4	6.9	0.144732	A	305	GTGCAGTCAACAACCTTCGCCCGGCTCTGCAATCACATCTGCTCTTATTGGCCCCGGTTCAACTCCCATCAGcccccTCTCAATGTCTCCCACTCAGCCTTCCTACACAGCCTCAATAAAGAAGATATAAACtgtgtgtgtgtgtgtgtgtgtgtgCTGACCAACTCTCCTTATAGAGGAAGGGGAAGAGAAAACACCCGACAGCAATCGACTTACCGGCAACTGGAGATGTCGGGGCCCCTCATCCATCACGGCCTGCATGTTTCGTGGACGCCATAGAGCGATGCTGAGGAGATCGGAAGAGC	NO_NT_HIT	NO_NT_HIT	NO_NT_HIT	NO_NT_HIT	NO_NT_HIT	NO_NT_HIT	NO_NT_HIT	NO_NT_HIT	NO_NT_HIT	NO_NT_HIT	NO_NT_HIT	NO_NT_HIT	NO_NT_HIT
AS1J0:00303:00666	1	133	24	12	1	AC	TGTGTGTGTGTGTGTGTGTGTGTG	NA	0	0	4	18	130	CAGCCTTCCTACACAGCCTCAATAAAGAAGATATAAACtgtgtgtgtgtgtgtgtgtgtgtgCTGACCAACTCTCCTTATAGAGGAAGGGGAAGAGAAAACACCCGACAGCAATCGACTTACCGGCAACT	CAGCCTTCCTACACAGCCTC	AGTTGCCGGTAAGTCGATTG	18	48	95	20	224	20	60.012	60.132	9.4	6.9	0.144732	A	305	GTGCAGTCAACAACCTTCGCCCGGCTCTGCAATCACATCTGCTCTTATTGGCCCCGGTTCAACTCCCATCAGcccccTCTCAATGTCTCCCACTCAGCCTTCCTACACAGCCTCAATAAAGAAGATATAAACtgtgtgtgtgtgtgtgtgtgtgtgCTGACCAACTCTCCTTATAGAGGAAGGGGAAGAGAAAACACCCGACAGCAATCGACTTACCGGCAACTGGAGATGTCGGGGCCCCTCATCCATCACGGCCTGCATGTTTCGTGGACGCCATAGAGCGATGCTGAGGAGATCGGAAGAGC	NO_NT_HIT	NO_NT_HIT	NO_NT_HIT	NO_NT_HIT	NO_NT_HIT	NO_NT_HIT	NO_NT_HIT	NO_NT_HIT	NO_NT_HIT	NO_NT_HIT	NO_NT_HIT	NO_NT_HIT	NO_NT_HIT
AS1J0:00303:00666	1	133	24	12	1	AC	TGTGTGTGTGTGTGTGTGTGTGTG	NA	0	0	4	18	208	CAGCCTTCCTACACAGCCTCAATAAAGAAGATATAAACtgtgtgtgtgtgtgtgtgtgtgtgCTGACCAACTCTCCTTATAGAGGAAGGGGAAGAGAAAACACCCGACAGCAATCGACTTACCGGCAACTGGAGATGTCGGGGCCCCTCATCCATCACGGCCTGCATGTTTCGTGGACGCCATAGAGCGATGCTGAGGAGATCGGAAG	CAGCCTTCCTACACAGCCTC	CTTCCGATCTCCTCAGCATC	18	126	95	20	302	20	60.012	59.91	9.4	8.1	0.102387	A	305	GTGCAGTCAACAACCTTCGCCCGGCTCTGCAATCACATCTGCTCTTATTGGCCCCGGTTCAACTCCCATCAGcccccTCTCAATGTCTCCCACTCAGCCTTCCTACACAGCCTCAATAAAGAAGATATAAACtgtgtgtgtgtgtgtgtgtgtgtgCTGACCAACTCTCCTTATAGAGGAAGGGGAAGAGAAAACACCCGACAGCAATCGACTTACCGGCAACTGGAGATGTCGGGGCCCCTCATCCATCACGGCCTGCATGTTTCGTGGACGCCATAGAGCGATGCTGAGGAGATCGGAAGAGC	NO_NT_HIT	NO_NT_HIT	NO_NT_HIT	NO_NT_HIT	NO_NT_HIT	NO_NT_HIT	NO_NT_HIT	NO_NT_HIT	NO_NT_HIT	NO_NT_HIT	NO_NT_HIT	NO_NT_HIT	NO_NT_HIT
AS1J0:00303:00666	1	133	24	12	1	AC	TGTGTGTGTGTGTGTGTGTGTGTG	NA	0	0	4	17	129	AGCCTTCCTACACAGCCTCAATAAAGAAGATATAAACtgtgtgtgtgtgtgtgtgtgtgtgCTGACCAACTCTCCTTATAGAGGAAGGGGAAGAGAAAACACCCGACAGCAATCGACTTACCGGCAACT	AGCCTTCCTACACAGCCTCA	AGTTGCCGGTAAGTCGATTG	17	48	96	20	224	20	60.012	60.132	8.2	6.9	0.144732	A	305	GTGCAGTCAACAACCTTCGCCCGGCTCTGCAATCACATCTGCTCTTATTGGCCCCGGTTCAACTCCCATCAGcccccTCTCAATGTCTCCCACTCAGCCTTCCTACACAGCCTCAATAAAGAAGATATAAACtgtgtgtgtgtgtgtgtgtgtgtgCTGACCAACTCTCCTTATAGAGGAAGGGGAAGAGAAAACACCCGACAGCAATCGACTTACCGGCAACTGGAGATGTCGGGGCCCCTCATCCATCACGGCCTGCATGTTTCGTGGACGCCATAGAGCGATGCTGAGGAGATCGGAAGAGC	NO_NT_HIT	NO_NT_HIT	NO_NT_HIT	NO_NT_HIT	NO_NT_HIT	NO_NT_HIT	NO_NT_HIT	NO_NT_HIT	NO_NT_HIT	NO_NT_HIT	NO_NT_HIT	NO_NT_HIT	NO_NT_HIT
AS1J0:00303:00666	1	133	24	12	1	AC	TGTGTGTGTGTGTGTGTGTGTGTG	NA	0	0	4	17	207	AGCCTTCCTACACAGCCTCAATAAAGAAGATATAAACtgtgtgtgtgtgtgtgtgtgtgtgCTGACCAACTCTCCTTATAGAGGAAGGGGAAGAGAAAACACCCGACAGCAATCGACTTACCGGCAACTGGAGATGTCGGGGCCCCTCATCCATCACGGCCTGCATGTTTCGTGGACGCCATAGAGCGATGCTGAGGAGATCGGAAG	AGCCTTCCTACACAGCCTCA	CTTCCGATCTCCTCAGCATC	17	126	96	20	302	20	60.012	59.91	8.2	8.1	0.102387	A	305	GTGCAGTCAACAACCTTCGCCCGGCTCTGCAATCACATCTGCTCTTATTGGCCCCGGTTCAACTCCCATCAGcccccTCTCAATGTCTCCCACTCAGCCTTCCTACACAGCCTCAATAAAGAAGATATAAACtgtgtgtgtgtgtgtgtgtgtgtgCTGACCAACTCTCCTTATAGAGGAAGGGGAAGAGAAAACACCCGACAGCAATCGACTTACCGGCAACTGGAGATGTCGGGGCCCCTCATCCATCACGGCCTGCATGTTTCGTGGACGCCATAGAGCGATGCTGAGGAGATCGGAAGAGC	NO_NT_HIT	NO_NT_HIT	NO_NT_HIT	NO_NT_HIT	NO_NT_HIT	NO_NT_HIT	NO_NT_HIT	NO_NT_HIT	NO_NT_HIT	NO_NT_HIT	NO_NT_HIT	NO_NT_HIT	NO_NT_HIT
AS1J0:00303:00666	1	133	24	12	1	AC	TGTGTGTGTGTGTGTGTGTGTGTG	NA	0	0	4	17	208	AGCCTTCCTACACAGCCTCAATAAAGAAGATATAAACtgtgtgtgtgtgtgtgtgtgtgtgCTGACCAACTCTCCTTATAGAGGAAGGGGAAGAGAAAACACCCGACAGCAATCGACTTACCGGCAACTGGAGATGTCGGGGCCCCTCATCCATCACGGCCTGCATGTTTCGTGGACGCCATAGAGCGATGCTGAGGAGATCGGAAGA	AGCCTTCCTACACAGCCTCA	TCTTCCGATCTCCTCAGCAT	17	127	96	20	303	20	60.012	59.91	8.2	8.1	0.102387	A	305	GTGCAGTCAACAACCTTCGCCCGGCTCTGCAATCACATCTGCTCTTATTGGCCCCGGTTCAACTCCCATCAGcccccTCTCAATGTCTCCCACTCAGCCTTCCTACACAGCCTCAATAAAGAAGATATAAACtgtgtgtgtgtgtgtgtgtgtgtgCTGACCAACTCTCCTTATAGAGGAAGGGGAAGAGAAAACACCCGACAGCAATCGACTTACCGGCAACTGGAGATGTCGGGGCCCCTCATCCATCACGGCCTGCATGTTTCGTGGACGCCATAGAGCGATGCTGAGGAGATCGGAAGAGC	NO_NT_HIT	NO_NT_HIT	NO_NT_HIT	NO_NT_HIT	NO_NT_HIT	NO_NT_HIT	NO_NT_HIT	NO_NT_HIT	NO_NT_HIT	NO_NT_HIT	NO_NT_HIT	NO_NT_HIT	NO_NT_HIT
AS1J0:00303:00666	1	133	24	12	1	AC	TGTGTGTGTGTGTGTGTGTGTGTG	NA	0	0	6	18	187	CAGCCTTCCTACACAGCCTCAATAAAGAAGATATAAACtgtgtgtgtgtgtgtgtgtgtgtgCTGACCAACTCTCCTTATAGAGGAAGGGGAAGAGAAAACACCCGACAGCAATCGACTTACCGGCAACTGGAGATGTCGGGGCCCCTCATCCATCACGGCCTGCATGTTTCGTGGACGCCATAGAG	CAGCCTTCCTACACAGCCTC	CTCTATGGCGTCCACGAAAC	18	105	95	20	281	20	60.012	60.657	9.4	6.7	0.669564	A	305	GTGCAGTCAACAACCTTCGCCCGGCTCTGCAATCACATCTGCTCTTATTGGCCCCGGTTCAACTCCCATCAGcccccTCTCAATGTCTCCCACTCAGCCTTCCTACACAGCCTCAATAAAGAAGATATAAACtgtgtgtgtgtgtgtgtgtgtgtgCTGACCAACTCTCCTTATAGAGGAAGGGGAAGAGAAAACACCCGACAGCAATCGACTTACCGGCAACTGGAGATGTCGGGGCCCCTCATCCATCACGGCCTGCATGTTTCGTGGACGCCATAGAGCGATGCTGAGGAGATCGGAAGAGC	NO_NT_HIT	NO_NT_HIT	NO_NT_HIT	NO_NT_HIT	NO_NT_HIT	NO_NT_HIT	NO_NT_HIT	NO_NT_HIT	NO_NT_HIT	NO_NT_HIT	NO_NT_HIT	NO_NT_HIT	NO_NT_HIT
AS1J0:00303:00666	1	133	24	12	1	AC	TGTGTGTGTGTGTGTGTGTGTGTG	NA	0	0	6	17	186	AGCCTTCCTACACAGCCTCAATAAAGAAGATATAAACtgtgtgtgtgtgtgtgtgtgtgtgCTGACCAACTCTCCTTATAGAGGAAGGGGAAGAGAAAACACCCGACAGCAATCGACTTACCGGCAACTGGAGATGTCGGGGCCCCTCATCCATCACGGCCTGCATGTTTCGTGGACGCCATAGAG	AGCCTTCCTACACAGCCTCA	CTCTATGGCGTCCACGAAAC	17	105	96	20	281	20	60.012	60.657	8.2	6.7	0.669564	A	305	GTGCAGTCAACAACCTTCGCCCGGCTCTGCAATCACATCTGCTCTTATTGGCCCCGGTTCAACTCCCATCAGcccccTCTCAATGTCTCCCACTCAGCCTTCCTACACAGCCTCAATAAAGAAGATATAAACtgtgtgtgtgtgtgtgtgtgtgtgCTGACCAACTCTCCTTATAGAGGAAGGGGAAGAGAAAACACCCGACAGCAATCGACTTACCGGCAACTGGAGATGTCGGGGCCCCTCATCCATCACGGCCTGCATGTTTCGTGGACGCCATAGAGCGATGCTGAGGAGATCGGAAGAGC	NO_NT_HIT	NO_NT_HIT	NO_NT_HIT	NO_NT_HIT	NO_NT_HIT	NO_NT_HIT	NO_NT_HIT	NO_NT_HIT	NO_NT_HIT	NO_NT_HIT	NO_NT_HIT	NO_NT_HIT	NO_NT_HIT
AS1J0:00355:01076	1	53	10	5	1	AC	GTGTGTGTGT	NA	1	1	4	30	115	GCAGAAGCAGGTGGAAGAACTGTGCAGACCTCActctctATAAGGGAAAAgtgtgtgtgtCGAGGTGAggggggggggggggCAAGCCATAGAGCGAGCTGAGGAGATCGGAAGA	GCAGAAGCAGGTGGAAGAAC	TCTTCCGATCTCCTCAGCTC	30	35	3	20	117	20	59.997	59.636	6.4	7.9	0.367076	F	119	GTGCAGAAGCAGGTGGAAGAACTGTGCAGACCTCActctctATAAGGGAAAAgtgtgtgtgtCGAGGTGAggggggggggggggCAAGCCATAGAGCGAGCTGAGGAGATCGGAAGAGC	NO_NT_HIT	NO_NT_HIT	NO_NT_HIT	NO_NT_HIT	NO_NT_HIT	NO_NT_HIT	NO_NT_HIT	NO_NT_HIT	NO_NT_HIT	NO_NT_HIT	NO_NT_HIT	NO_NT_HIT	NO_NT_HIT
AS1J0:00355:01076	1	53	10	5	1	AC	GTGTGTGTGT	NA	0	0	4	26	106	GCAGAAGCAGGTGGAAGAACTGTGCAGACCTCActctctATAAGGGAAAAgtgtgtgtgtCGAGGTGAggggggggggggggCAAGCCATAGAGCGAGCTGAGGAG	GCAGAAGCAGGTGGAAGAAC	CTCCTCAGCTCGCTCTATGG	30	26	3	20	108	20	59.997	60.255	6.4	7.4	0.257935	F	119	GTGCAGAAGCAGGTGGAAGAACTGTGCAGACCTCActctctATAAGGGAAAAgtgtgtgtgtCGAGGTGAggggggggggggggCAAGCCATAGAGCGAGCTGAGGAGATCGGAAGAGC	NO_NT_HIT	NO_NT_HIT	NO_NT_HIT	NO_NT_HIT	NO_NT_HIT	NO_NT_HIT	NO_NT_HIT	NO_NT_HIT	NO_NT_HIT	NO_NT_HIT	NO_NT_HIT	NO_NT_HIT	NO_NT_HIT
AS1J0:00355:01076	1	53	10	5	1	AC	GTGTGTGTGT	NA	0	0	4	23	103	GCAGAAGCAGGTGGAAGAACTGTGCAGACCTCActctctATAAGGGAAAAgtgtgtgtgtCGAGGTGAggggggggggggggCAAGCCATAGAGCGAGCTGAG	GCAGAAGCAGGTGGAAGAAC	CTCAGCTCGCTCTATGGCTT	30	23	3	20	105	20	59.997	59.882	6.4	9.7	0.121443	F	119	GTGCAGAAGCAGGTGGAAGAACTGTGCAGACCTCActctctATAAGGGAAAAgtgtgtgtgtCGAGGTGAggggggggggggggCAAGCCATAGAGCGAGCTGAGGAGATCGGAAGAGC	NO_NT_HIT	NO_NT_HIT	NO_NT_HIT	NO_NT_HIT	NO_NT_HIT	NO_NT_HIT	NO_NT_HIT	NO_NT_HIT	NO_NT_HIT	NO_NT_HIT	NO_NT_HIT	NO_NT_HIT	NO_NT_HIT
AS1J0:00359:01769	1	56	10	5	1	AG	CTCTCTCTCT	NA	1	1	4	34	137	TGCAGACGAACACTACGTGCtttttAAATTGCTTACTTAAGCTTCCCCGCGTCCctctctctctGACTTGAAATCCTGAATTGTTCTCCGCTCACCATCATGAGGATCTTCTACTCCCTTGAATGCACCTCGAGGAG	TGCAGACGAACACTACGTGC	CTCCTCGAGGTGCATTCAA	34	54	2	20	138	19	61.087	59.926	9.9	7.3	2.16093	F	174	GTGCAGACGAACACTACGTGCtttttAAATTGCTTACTTAAGCTTCCCCGCGTCCctctctctctGACTTGAAATCCTGAATTGTTCTCCGCTCACCATCATGAGGATCTTCTACTCCCTTGAATGCACCTCGAGGAGACAAGGGCTGAGACTGCCAAGcacacaGGGGATAGG	NO_NT_HIT	NO_NT_HIT	NO_NT_HIT	NO_NT_HIT	NO_NT_HIT	NO_NT_HIT	NO_NT_HIT	NO_NT_HIT	NO_NT_HIT	NO_NT_HIT	NO_NT_HIT	NO_NT_HIT	NO_NT_HIT
AS1J0:00359:01769	1	56	10	5	1	AG	CTCTCTCTCT	NA	0	0	4	34	152	TGCAGACGAACACTACGTGCtttttAAATTGCTTACTTAAGCTTCCCCGCGTCCctctctctctGACTTGAAATCCTGAATTGTTCTCCGCTCACCATCATGAGGATCTTCTACTCCCTTGAATGCACCTCGAGGAGACAAGGGCTGAGACT	TGCAGACGAACACTACGTGC	AGTCTCAGCCCTTGTCTCCTC	34	67	2	20	153	21	61.087	60.006	9.9	7.9	2.09316	F	174	GTGCAGACGAACACTACGTGCtttttAAATTGCTTACTTAAGCTTCCCCGCGTCCctctctctctGACTTGAAATCCTGAATTGTTCTCCGCTCACCATCATGAGGATCTTCTACTCCCTTGAATGCACCTCGAGGAGACAAGGGCTGAGACTGCCAAGcacacaGGGGATAGG	NO_NT_HIT	NO_NT_HIT	NO_NT_HIT	NO_NT_HIT	NO_NT_HIT	NO_NT_HIT	NO_NT_HIT	NO_NT_HIT	NO_NT_HIT	NO_NT_HIT	NO_NT_HIT	NO_NT_HIT	NO_NT_HIT
AS1J0:00359:01769	1	56	10	5	1	AG	CTCTCTCTCT	NA	0	0	4	34	153	TGCAGACGAACACTACGTGCtttttAAATTGCTTACTTAAGCTTCCCCGCGTCCctctctctctGACTTGAAATCCTGAATTGTTCTCCGCTCACCATCATGAGGATCTTCTACTCCCTTGAATGCACCTCGAGGAGACAAGGGCTGAGACTG	TGCAGACGAACACTACGTGC	CAGTCTCAGCCCTTGTCTCC	34	69	2	20	154	20	61.087	59.986	9.9	7.9	1.10172	F	174	GTGCAGACGAACACTACGTGCtttttAAATTGCTTACTTAAGCTTCCCCGCGTCCctctctctctGACTTGAAATCCTGAATTGTTCTCCGCTCACCATCATGAGGATCTTCTACTCCCTTGAATGCACCTCGAGGAGACAAGGGCTGAGACTGCCAAGcacacaGGGGATAGG	NO_NT_HIT	NO_NT_HIT	NO_NT_HIT	NO_NT_HIT	NO_NT_HIT	NO_NT_HIT	NO_NT_HIT	NO_NT_HIT	NO_NT_HIT	NO_NT_HIT	NO_NT_HIT	NO_NT_HIT	NO_NT_HIT
AS1J0:00359:01769	1	56	10	5	1	AG	CTCTCTCTCT	NA	0	0	4	34	154	TGCAGACGAACACTACGTGCtttttAAATTGCTTACTTAAGCTTCCCCGCGTCCctctctctctGACTTGAAATCCTGAATTGTTCTCCGCTCACCATCATGAGGATCTTCTACTCCCTTGAATGCACCTCGAGGAGACAAGGGCTGAGACTGC	TGCAGACGAACACTACGTGC	GCAGTCTCAGCCCTTGTCTC	34	70	2	20	155	20	61.087	60.143	9.9	6.1	1.23071	F	174	GTGCAGACGAACACTACGTGCtttttAAATTGCTTACTTAAGCTTCCCCGCGTCCctctctctctGACTTGAAATCCTGAATTGTTCTCCGCTCACCATCATGAGGATCTTCTACTCCCTTGAATGCACCTCGAGGAGACAAGGGCTGAGACTGCCAAGcacacaGGGGATAGG	NO_NT_HIT	NO_NT_HIT	NO_NT_HIT	NO_NT_HIT	NO_NT_HIT	NO_NT_HIT	NO_NT_HIT	NO_NT_HIT	NO_NT_HIT	NO_NT_HIT	NO_NT_HIT	NO_NT_HIT	NO_NT_HIT
AS1J0:00359:01769	1	56	10	5	1	AG	CTCTCTCTCT	NA	0	0	4	15	99	TGCAGACGAACACTACGTGCtttttAAATTGCTTACTTAAGCTTCCCCGCGTCCctctctctctGACTTGAAATCCTGAATTGTTCTCCGCTCACCATC	TGCAGACGAACACTACGTGC	GATGGTGAGCGGAGAACAAT	34	15	2	20	100	20	61.087	60.081	9.9	6.6	1.16787	F	174	GTGCAGACGAACACTACGTGCtttttAAATTGCTTACTTAAGCTTCCCCGCGTCCctctctctctGACTTGAAATCCTGAATTGTTCTCCGCTCACCATCATGAGGATCTTCTACTCCCTTGAATGCACCTCGAGGAGACAAGGGCTGAGACTGCCAAGcacacaGGGGATAGG	NO_NT_HIT	NO_NT_HIT	NO_NT_HIT	NO_NT_HIT	NO_NT_HIT	NO_NT_HIT	NO_NT_HIT	NO_NT_HIT	NO_NT_HIT	NO_NT_HIT	NO_NT_HIT	NO_NT_HIT	NO_NT_HIT
AS1J0:00359:01769	1	56	10	5	1	AG	CTCTCTCTCT	NA	0	0	4	9	93	TGCAGACGAACACTACGTGCtttttAAATTGCTTACTTAAGCTTCCCCGCGTCCctctctctctGACTTGAAATCCTGAATTGTTCTCCGCTC	TGCAGACGAACACTACGTGC	GAGCGGAGAACAATTCAGGA	34	9	2	20	94	20	61.087	60.34	9.9	8.2	1.42692	F	174	GTGCAGACGAACACTACGTGCtttttAAATTGCTTACTTAAGCTTCCCCGCGTCCctctctctctGACTTGAAATCCTGAATTGTTCTCCGCTCACCATCATGAGGATCTTCTACTCCCTTGAATGCACCTCGAGGAGACAAGGGCTGAGACTGCCAAGcacacaGGGGATAGG	NO_NT_HIT	NO_NT_HIT	NO_NT_HIT	NO_NT_HIT	NO_NT_HIT	NO_NT_HIT	NO_NT_HIT	NO_NT_HIT	NO_NT_HIT	NO_NT_HIT	NO_NT_HIT	NO_NT_HIT	NO_NT_HIT
AS1J0:00404:01190	1	58	25	7	1.5	AC	GTGTGTGTGTAGTGTGTGTGTGTGT	NA	1	1	5	14	114	GCAGCACAGGAAGAGTTTCATCTCATCTTTATAAAGAACGACATAGCAGACGTACgtgtgtgtgtAgtgtgtgtgtgtgtCATATTTGCGCCATCGTCACATAGAGCGAGCTGA	GCAGCACAGGAAGAGTTTCA	TCAGCTCGCTCTATGTGACG	35	14	3	20	116	20	59.165	60.31	7.3	8.4	1.14487	B	125	GTGCAGCACAGGAAGAGTTTCATCTCATCTTTATAAAGAACGACATAGCAGACGTACgtgtgtgtgtAgtgtgtgtgtgtgtCATATTTGCGCCATCGTCACATAGAGCGAGCTGAGGAGATCGG	NO_NT_HIT	NO_NT_HIT	NO_NT_HIT	NO_NT_HIT	NO_NT_HIT	NO_NT_HIT	NO_NT_HIT	NO_NT_HIT	NO_NT_HIT	NO_NT_HIT	NO_NT_HIT	NO_NT_HIT	NO_NT_HIT
AS1J0:00404:01190	1	58	25	7	1.5	AC	GTGTGTGTGTAGTGTGTGTGTGTGT	NA	0	0	5	13	113	GCAGCACAGGAAGAGTTTCATCTCATCTTTATAAAGAACGACATAGCAGACGTACgtgtgtgtgtAgtgtgtgtgtgtgtCATATTTGCGCCATCGTCACATAGAGCGAGCTG	GCAGCACAGGAAGAGTTTCA	CAGCTCGCTCTATGTGACGA	35	13	3	20	115	20	59.165	60.31	7.3	8.1	1.14487	B	125	GTGCAGCACAGGAAGAGTTTCATCTCATCTTTATAAAGAACGACATAGCAGACGTACgtgtgtgtgtAgtgtgtgtgtgtgtCATATTTGCGCCATCGTCACATAGAGCGAGCTGAGGAGATCGG	NO_NT_HIT	NO_NT_HIT	NO_NT_HIT	NO_NT_HIT	NO_NT_HIT	NO_NT_HIT	NO_NT_HIT	NO_NT_HIT	NO_NT_HIT	NO_NT_HIT	NO_NT_HIT	NO_NT_HIT	NO_NT_HIT
AS1J0:00404:01190	1	58	25	7	1.5	AC	GTGTGTGTGTAGTGTGTGTGTGTGT	NA	0	0	6	13	114	TGCAGCACAGGAAGAGTTTCATCTCATCTTTATAAAGAACGACATAGCAGACGTACgtgtgtgtgtAgtgtgtgtgtgtgtCATATTTGCGCCATCGTCACATAGAGCGAGCTG	TGCAGCACAGGAAGAGTTTC	CAGCTCGCTCTATGTGACGA	36	13	2	20	115	20	59.165	60.31	6.7	8.1	1.14487	B	125	GTGCAGCACAGGAAGAGTTTCATCTCATCTTTATAAAGAACGACATAGCAGACGTACgtgtgtgtgtAgtgtgtgtgtgtgtCATATTTGCGCCATCGTCACATAGAGCGAGCTGAGGAGATCGG	NO_NT_HIT	NO_NT_HIT	NO_NT_HIT	NO_NT_HIT	NO_NT_HIT	NO_NT_HIT	NO_NT_HIT	NO_NT_HIT	NO_NT_HIT	NO_NT_HIT	NO_NT_HIT	NO_NT_HIT	NO_NT_HIT
AS1J0:00455:02688	1	128	26	5	1.5	ACGC	ACGCACGCACGCACGCACGCACACAC	NA	1	1	4	73	240	GAAAGAGCTTCACGCTGACCATCACCGTGCTCACCGGACCGCCACAAGTGGCCACTTACCACCGCGCCATCAAAGTCACCGTGGATGGACCCCGAGAACCGCGCAGTGAGTACACGAACGAacgcacgcacgcacgcacgcacacacCCACGcacacacaCCAACGTTATATTGTTCTTACTaaaaaCGCATTGTtgtgtgATGAGAATGTTGCAGAGCCACCCAGTTAGATGCCAGCCT	GAAAGAGCTTCACGCTGACC	AGGCTGGCATCTAACTGGGT	101	73	7	20	246	20	60.142	61.038	7.9	9.4	1.17965	F	247	GTGCAGGAAAGAGCTTCACGCTGACCATCACCGTGCTCACCGGACCGCCACAAGTGGCCACTTACCACCGCGCCATCAAAGTCACCGTGGATGGACCCCGAGAACCGCGCAGTGAGTACACGAACGAacgcacgcacgcacgcacgcacacacCCACGcacacacaCCAACGTTATATTGTTCTTACTaaaaaCGCATTGTtgtgtgATGAGAATGTTGCAGAGCCACCCAGTTAGATGCCAGCCTG	NO_NT_HIT	NO_NT_HIT	NO_NT_HIT	NO_NT_HIT	NO_NT_HIT	NO_NT_HIT	NO_NT_HIT	NO_NT_HIT	NO_NT_HIT	NO_NT_HIT	NO_NT_HIT	NO_NT_HIT	NO_NT_HIT
AS1J0:00455:02688	1	128	26	5	1.5	ACGC	ACGCACGCACGCACGCACGCACACAC	NA	0	0	4	55	220	AAGAGCTTCACGCTGACCATCACCGTGCTCACCGGACCGCCACAAGTGGCCACTTACCACCGCGCCATCAAAGTCACCGTGGATGGACCCCGAGAACCGCGCAGTGAGTACACGAACGAacgcacgcacgcacgcacgcacacacCCACGcacacacaCCAACGTTATATTGTTCTTACTaaaaaCGCATTGTtgtgtgATGAGAATGTTGCAGAGCCAC	AAGAGCTTCACGCTGACCAT	GTGGCTCTGCAACATTCTCA	99	55	9	20	228	20	60.02	59.992	7.8	6.7	0.028228	F	247	GTGCAGGAAAGAGCTTCACGCTGACCATCACCGTGCTCACCGGACCGCCACAAGTGGCCACTTACCACCGCGCCATCAAAGTCACCGTGGATGGACCCCGAGAACCGCGCAGTGAGTACACGAACGAacgcacgcacgcacgcacgcacacacCCACGcacacacaCCAACGTTATATTGTTCTTACTaaaaaCGCATTGTtgtgtgATGAGAATGTTGCAGAGCCACCCAGTTAGATGCCAGCCTG	NO_NT_HIT	NO_NT_HIT	NO_NT_HIT	NO_NT_HIT	NO_NT_HIT	NO_NT_HIT	NO_NT_HIT	NO_NT_HIT	NO_NT_HIT	NO_NT_HIT	NO_NT_HIT	NO_NT_HIT	NO_NT_HIT
AS1J0:00455:02688	1	128	26	5	1.5	ACGC	ACGCACGCACGCACGCACGCACACAC	NA	0	0	4	55	222	GAAAGAGCTTCACGCTGACCATCACCGTGCTCACCGGACCGCCACAAGTGGCCACTTACCACCGCGCCATCAAAGTCACCGTGGATGGACCCCGAGAACCGCGCAGTGAGTACACGAACGAacgcacgcacgcacgcacgcacacacCCACGcacacacaCCAACGTTATATTGTTCTTACTaaaaaCGCATTGTtgtgtgATGAGAATGTTGCAGAGCCAC	GAAAGAGCTTCACGCTGACC	GTGGCTCTGCAACATTCTCA	101	55	7	20	228	20	60.142	59.992	7.9	6.7	0.149972	F	247	GTGCAGGAAAGAGCTTCACGCTGACCATCACCGTGCTCACCGGACCGCCACAAGTGGCCACTTACCACCGCGCCATCAAAGTCACCGTGGATGGACCCCGAGAACCGCGCAGTGAGTACACGAACGAacgcacgcacgcacgcacgcacacacCCACGcacacacaCCAACGTTATATTGTTCTTACTaaaaaCGCATTGTtgtgtgATGAGAATGTTGCAGAGCCACCCAGTTAGATGCCAGCCTG	NO_NT_HIT	NO_NT_HIT	NO_NT_HIT	NO_NT_HIT	NO_NT_HIT	NO_NT_HIT	NO_NT_HIT	NO_NT_HIT	NO_NT_HIT	NO_NT_HIT	NO_NT_HIT	NO_NT_HIT	NO_NT_HIT
AS1J0:00455:02688	1	128	26	5	1.5	ACGC	ACGCACGCACGCACGCACGCACACAC	NA	0	0	5	73	240	GGAAAGAGCTTCACGCTGACCATCACCGTGCTCACCGGACCGCCACAAGTGGCCACTTACCACCGCGCCATCAAAGTCACCGTGGATGGACCCCGAGAACCGCGCAGTGAGTACACGAACGAacgcacgcacgcacgcacgcacacacCCACGcacacacaCCAACGTTATATTGTTCTTACTaaaaaCGCATTGTtgtgtgATGAGAATGTTGCAGAGCCACCCAGTTAGATGCCAGCC	GGAAAGAGCTTCACGCTGAC	GGCTGGCATCTAACTGGGT	102	73	6	20	245	19	60.142	60.088	6.4	9.4	1.22978	F	247	GTGCAGGAAAGAGCTTCACGCTGACCATCACCGTGCTCACCGGACCGCCACAAGTGGCCACTTACCACCGCGCCATCAAAGTCACCGTGGATGGACCCCGAGAACCGCGCAGTGAGTACACGAACGAacgcacgcacgcacgcacgcacacacCCACGcacacacaCCAACGTTATATTGTTCTTACTaaaaaCGCATTGTtgtgtgATGAGAATGTTGCAGAGCCACCCAGTTAGATGCCAGCCTG	NO_NT_HIT	NO_NT_HIT	NO_NT_HIT	NO_NT_HIT	NO_NT_HIT	NO_NT_HIT	NO_NT_HIT	NO_NT_HIT	NO_NT_HIT	NO_NT_HIT	NO_NT_HIT	NO_NT_HIT	NO_NT_HIT
AS1J0:00455:02688	1	128	26	5	1.5	ACGC	ACGCACGCACGCACGCACGCACACAC	NA	0	0	5	73	241	GGAAAGAGCTTCACGCTGACCATCACCGTGCTCACCGGACCGCCACAAGTGGCCACTTACCACCGCGCCATCAAAGTCACCGTGGATGGACCCCGAGAACCGCGCAGTGAGTACACGAACGAacgcacgcacgcacgcacgcacacacCCACGcacacacaCCAACGTTATATTGTTCTTACTaaaaaCGCATTGTtgtgtgATGAGAATGTTGCAGAGCCACCCAGTTAGATGCCAGCCT	GGAAAGAGCTTCACGCTGAC	AGGCTGGCATCTAACTGGGT	102	73	6	20	246	20	60.142	61.038	6.4	9.4	1.17965	F	247	GTGCAGGAAAGAGCTTCACGCTGACCATCACCGTGCTCACCGGACCGCCACAAGTGGCCACTTACCACCGCGCCATCAAAGTCACCGTGGATGGACCCCGAGAACCGCGCAGTGAGTACACGAACGAacgcacgcacgcacgcacgcacacacCCACGcacacacaCCAACGTTATATTGTTCTTACTaaaaaCGCATTGTtgtgtgATGAGAATGTTGCAGAGCCACCCAGTTAGATGCCAGCCTG	NO_NT_HIT	NO_NT_HIT	NO_NT_HIT	NO_NT_HIT	NO_NT_HIT	NO_NT_HIT	NO_NT_HIT	NO_NT_HIT	NO_NT_HIT	NO_NT_HIT	NO_NT_HIT	NO_NT_HIT	NO_NT_HIT
AS1J0:00455:02688	1	128	26	5	1.5	ACGC	ACGCACGCACGCACGCACGCACACAC	NA	0	0	5	55	223	GGAAAGAGCTTCACGCTGACCATCACCGTGCTCACCGGACCGCCACAAGTGGCCACTTACCACCGCGCCATCAAAGTCACCGTGGATGGACCCCGAGAACCGCGCAGTGAGTACACGAACGAacgcacgcacgcacgcacgcacacacCCACGcacacacaCCAACGTTATATTGTTCTTACTaaaaaCGCATTGTtgtgtgATGAGAATGTTGCAGAGCCAC	GGAAAGAGCTTCACGCTGAC	GTGGCTCTGCAACATTCTCA	102	55	6	20	228	20	60.142	59.992	6.4	6.7	0.149972	F	247	GTGCAGGAAAGAGCTTCACGCTGACCATCACCGTGCTCACCGGACCGCCACAAGTGGCCACTTACCACCGCGCCATCAAAGTCACCGTGGATGGACCCCGAGAACCGCGCAGTGAGTACACGAACGAacgcacgcacgcacgcacgcacacacCCACGcacacacaCCAACGTTATATTGTTCTTACTaaaaaCGCATTGTtgtgtgATGAGAATGTTGCAGAGCCACCCAGTTAGATGCCAGCCTG	NO_NT_HIT	NO_NT_HIT	NO_NT_HIT	NO_NT_HIT	NO_NT_HIT	NO_NT_HIT	NO_NT_HIT	NO_NT_HIT	NO_NT_HIT	NO_NT_HIT	NO_NT_HIT	NO_NT_HIT	NO_NT_HIT
AS1J0:00455:02688	1	128	26	5	1.5	ACGC	ACGCACGCACGCACGCACGCACACAC	NA	0	0	6	3	102	ATCAAAGTCACCGTGGATGGACCCCGAGAACCGCGCAGTGAGTACACGAACGAacgcacgcacgcacgcacgcacacacCCACGcacacacaCCAACGTTAT	ATCAAAGTCACCGTGGATGG	ATAACGTTGGTGTGTGTGCG	33	3	75	20	176	20	60.78	60.494	8.1	9.9	1.27417	F	247	GTGCAGGAAAGAGCTTCACGCTGACCATCACCGTGCTCACCGGACCGCCACAAGTGGCCACTTACCACCGCGCCATCAAAGTCACCGTGGATGGACCCCGAGAACCGCGCAGTGAGTACACGAACGAacgcacgcacgcacgcacgcacacacCCACGcacacacaCCAACGTTATATTGTTCTTACTaaaaaCGCATTGTtgtgtgATGAGAATGTTGCAGAGCCACCCAGTTAGATGCCAGCCTG	NO_NT_HIT	NO_NT_HIT	NO_NT_HIT	NO_NT_HIT	NO_NT_HIT	NO_NT_HIT	NO_NT_HIT	NO_NT_HIT	NO_NT_HIT	NO_NT_HIT	NO_NT_HIT	NO_NT_HIT	NO_NT_HIT
AS1J0:00455:02688	1	128	26	5	1.5	ACGC	ACGCACGCACGCACGCACGCACACAC	NA	0	0	6	3	104	CCATCAAAGTCACCGTGGATGGACCCCGAGAACCGCGCAGTGAGTACACGAACGAacgcacgcacgcacgcacgcacacacCCACGcacacacaCCAACGTTAT	CCATCAAAGTCACCGTGGAT	ATAACGTTGGTGTGTGTGCG	35	3	73	20	176	20	60.78	60.494	8.1	9.9	1.27417	F	247	GTGCAGGAAAGAGCTTCACGCTGACCATCACCGTGCTCACCGGACCGCCACAAGTGGCCACTTACCACCGCGCCATCAAAGTCACCGTGGATGGACCCCGAGAACCGCGCAGTGAGTACACGAACGAacgcacgcacgcacgcacgcacacacCCACGcacacacaCCAACGTTATATTGTTCTTACTaaaaaCGCATTGTtgtgtgATGAGAATGTTGCAGAGCCACCCAGTTAGATGCCAGCCTG	NO_NT_HIT	NO_NT_HIT	NO_NT_HIT	NO_NT_HIT	NO_NT_HIT	NO_NT_HIT	NO_NT_HIT	NO_NT_HIT	NO_NT_HIT	NO_NT_HIT	NO_NT_HIT	NO_NT_HIT	NO_NT_HIT
AS1J0:00455:02688	1	128	26	5	1.5	ACGC	ACGCACGCACGCACGCACGCACACAC	NA	0	0	6	3	168	AAGAGCTTCACGCTGACCATCACCGTGCTCACCGGACCGCCACAAGTGGCCACTTACCACCGCGCCATCAAAGTCACCGTGGATGGACCCCGAGAACCGCGCAGTGAGTACACGAACGAacgcacgcacgcacgcacgcacacacCCACGcacacacaCCAACGTTAT	AAGAGCTTCACGCTGACCAT	ATAACGTTGGTGTGTGTGCG	99	3	9	20	176	20	60.02	60.494	7.8	9.9	0.514171	F	247	GTGCAGGAAAGAGCTTCACGCTGACCATCACCGTGCTCACCGGACCGCCACAAGTGGCCACTTACCACCGCGCCATCAAAGTCACCGTGGATGGACCCCGAGAACCGCGCAGTGAGTACACGAACGAacgcacgcacgcacgcacgcacacacCCACGcacacacaCCAACGTTATATTGTTCTTACTaaaaaCGCATTGTtgtgtgATGAGAATGTTGCAGAGCCACCCAGTTAGATGCCAGCCTG	NO_NT_HIT	NO_NT_HIT	NO_NT_HIT	NO_NT_HIT	NO_NT_HIT	NO_NT_HIT	NO_NT_HIT	NO_NT_HIT	NO_NT_HIT	NO_NT_HIT	NO_NT_HIT	NO_NT_HIT	NO_NT_HIT
AS1J0:00455:02688	1	128	26	5	1.5	ACGC	ACGCACGCACGCACGCACGCACACAC	NA	0	0	6	3	170	GAAAGAGCTTCACGCTGACCATCACCGTGCTCACCGGACCGCCACAAGTGGCCACTTACCACCGCGCCATCAAAGTCACCGTGGATGGACCCCGAGAACCGCGCAGTGAGTACACGAACGAacgcacgcacgcacgcacgcacacacCCACGcacacacaCCAACGTTAT	GAAAGAGCTTCACGCTGACC	ATAACGTTGGTGTGTGTGCG	101	3	7	20	176	20	60.142	60.494	7.9	9.9	0.635915	F	247	GTGCAGGAAAGAGCTTCACGCTGACCATCACCGTGCTCACCGGACCGCCACAAGTGGCCACTTACCACCGCGCCATCAAAGTCACCGTGGATGGACCCCGAGAACCGCGCAGTGAGTACACGAACGAacgcacgcacgcacgcacgcacacacCCACGcacacacaCCAACGTTATATTGTTCTTACTaaaaaCGCATTGTtgtgtgATGAGAATGTTGCAGAGCCACCCAGTTAGATGCCAGCCTG	NO_NT_HIT	NO_NT_HIT	NO_NT_HIT	NO_NT_HIT	NO_NT_HIT	NO_NT_HIT	NO_NT_HIT	NO_NT_HIT	NO_NT_HIT	NO_NT_HIT	NO_NT_HIT	NO_NT_HIT	NO_NT_HIT
AS1J0:00455:02688	1	128	26	5	1.5	ACGC	ACGCACGCACGCACGCACGCACACAC	NA	0	0	6	3	171	GGAAAGAGCTTCACGCTGACCATCACCGTGCTCACCGGACCGCCACAAGTGGCCACTTACCACCGCGCCATCAAAGTCACCGTGGATGGACCCCGAGAACCGCGCAGTGAGTACACGAACGAacgcacgcacgcacgcacgcacacacCCACGcacacacaCCAACGTTAT	GGAAAGAGCTTCACGCTGAC	ATAACGTTGGTGTGTGTGCG	102	3	6	20	176	20	60.142	60.494	6.4	9.9	0.635915	F	247	GTGCAGGAAAGAGCTTCACGCTGACCATCACCGTGCTCACCGGACCGCCACAAGTGGCCACTTACCACCGCGCCATCAAAGTCACCGTGGATGGACCCCGAGAACCGCGCAGTGAGTACACGAACGAacgcacgcacgcacgcacgcacacacCCACGcacacacaCCAACGTTATATTGTTCTTACTaaaaaCGCATTGTtgtgtgATGAGAATGTTGCAGAGCCACCCAGTTAGATGCCAGCCTG	NO_NT_HIT	NO_NT_HIT	NO_NT_HIT	NO_NT_HIT	NO_NT_HIT	NO_NT_HIT	NO_NT_HIT	NO_NT_HIT	NO_NT_HIT	NO_NT_HIT	NO_NT_HIT	NO_NT_HIT	NO_NT_HIT
AS1J0:00455:02688	1	128	26	5	1.5	ACGC	ACGCACGCACGCACGCACGCACACAC	NA	0	0	6	0	121	CGCAGTGAGTACACGAACGAacgcacgcacgcacgcacgcacacacCCACGcacacacaCCAACGTTATATTGTTCTTACTaaaaaCGCATTGTtgtgtgATGAGAATGTTGCAGAGCCAC	CGCAGTGAGTACACGAACGA	GTGGCTCTGCAACATTCTCA	0	55	108	20	228	20	61.075	59.992	8.4	6.7	1.08363	F	247	GTGCAGGAAAGAGCTTCACGCTGACCATCACCGTGCTCACCGGACCGCCACAAGTGGCCACTTACCACCGCGCCATCAAAGTCACCGTGGATGGACCCCGAGAACCGCGCAGTGAGTACACGAACGAacgcacgcacgcacgcacgcacacacCCACGcacacacaCCAACGTTATATTGTTCTTACTaaaaaCGCATTGTtgtgtgATGAGAATGTTGCAGAGCCACCCAGTTAGATGCCAGCCTG	NO_NT_HIT	NO_NT_HIT	NO_NT_HIT	NO_NT_HIT	NO_NT_HIT	NO_NT_HIT	NO_NT_HIT	NO_NT_HIT	NO_NT_HIT	NO_NT_HIT	NO_NT_HIT	NO_NT_HIT	NO_NT_HIT
AS1J0:00468:01346	1	139	10	5	1	AG	CTCTCTCTCT	NA	1	1	4	33	197	AGCCTCCATCCACAATGCAGCGCCTCATGCTGTaaaaaGAGCGgtgtgtCCTCTCGCCTGCACTCCTCACTGCATGCAGTCCCCGTCTCCCTTTCCCCTCTTTCTCCTGCGCTGCTCTCGCTCAGACTCATTTCctctctctctTCGCGCTTGCTCCACCTCACATTTGCATAGAGCGAGCTGAGGAGATCGGAAGA	AGCCTCCATCCACAATGC	TCTTCCGATCTCCTCAGCTC	116	33	5	18	201	20	59.591	59.636	8.4	7.9	2.77272	F	203	GTGCAGCCTCCATCCACAATGCAGCGCCTCATGCTGTaaaaaGAGCGgtgtgtCCTCTCGCCTGCACTCCTCACTGCATGCAGTCCCCGTCTCCCTTTCCCCTCTTTCTCCTGCGCTGCTCTCGCTCAGACTCATTTCctctctctctTCGCGCTTGCTCCACCTCACATTTGCATAGAGCGAGCTGAGGAGATCGGAAGAGC	NO_NT_HIT	NO_NT_HIT	NO_NT_HIT	NO_NT_HIT	NO_NT_HIT	NO_NT_HIT	NO_NT_HIT	NO_NT_HIT	NO_NT_HIT	NO_NT_HIT	NO_NT_HIT	NO_NT_HIT	NO_NT_HIT
AS1J0:00468:01346	1	139	10	5	1	AG	CTCTCTCTCT	NA	0	0	4	33	199	GCAGCCTCCATCCACAATGCAGCGCCTCATGCTGTaaaaaGAGCGgtgtgtCCTCTCGCCTGCACTCCTCACTGCATGCAGTCCCCGTCTCCCTTTCCCCTCTTTCTCCTGCGCTGCTCTCGCTCAGACTCATTTCctctctctctTCGCGCTTGCTCCACCTCACATTTGCATAGAGCGAGCTGAGGAGATCGGAAGA	GCAGCCTCCATCCACAAT	TCTTCCGATCTCCTCAGCTC	118	33	3	18	201	20	59.591	59.636	6.6	7.9	2.77272	F	203	GTGCAGCCTCCATCCACAATGCAGCGCCTCATGCTGTaaaaaGAGCGgtgtgtCCTCTCGCCTGCACTCCTCACTGCATGCAGTCCCCGTCTCCCTTTCCCCTCTTTCTCCTGCGCTGCTCTCGCTCAGACTCATTTCctctctctctTCGCGCTTGCTCCACCTCACATTTGCATAGAGCGAGCTGAGGAGATCGGAAGAGC	NO_NT_HIT	NO_NT_HIT	NO_NT_HIT	NO_NT_HIT	NO_NT_HIT	NO_NT_HIT	NO_NT_HIT	NO_NT_HIT	NO_NT_HIT	NO_NT_HIT	NO_NT_HIT	NO_NT_HIT	NO_NT_HIT
AS1J0:00468:01346	1	139	10	5	1	AG	CTCTCTCTCT	NA	0	0	5	35	143	CCTGCACTCCTCACTGCATGCAGTCCCCGTCTCCCTTTCCCCTCTTTCTCCTGCGCTGCTCTCGCTCAGACTCATTTCctctctctctTCGCGCTTGCTCCACCTCACATTTGCATAGAGCGAGCTGAGGAGATCGGAAGAGC	CCTGCACTCCTCACTGCAT	GCTCTTCCGATCTCCTCAGC	59	35	61	19	203	20	59.996	61.561	8.4	8.2	2.56469	A	203	GTGCAGCCTCCATCCACAATGCAGCGCCTCATGCTGTaaaaaGAGCGgtgtgtCCTCTCGCCTGCACTCCTCACTGCATGCAGTCCCCGTCTCCCTTTCCCCTCTTTCTCCTGCGCTGCTCTCGCTCAGACTCATTTCctctctctctTCGCGCTTGCTCCACCTCACATTTGCATAGAGCGAGCTGAGGAGATCGGAAGAGC	NO_NT_HIT	NO_NT_HIT	NO_NT_HIT	NO_NT_HIT	NO_NT_HIT	NO_NT_HIT	NO_NT_HIT	NO_NT_HIT	NO_NT_HIT	NO_NT_HIT	NO_NT_HIT	NO_NT_HIT	NO_NT_HIT
AS1J0:00468:01346	1	139	10	5	1	AG	CTCTCTCTCT	NA	0	0	5	33	141	CCTGCACTCCTCACTGCATGCAGTCCCCGTCTCCCTTTCCCCTCTTTCTCCTGCGCTGCTCTCGCTCAGACTCATTTCctctctctctTCGCGCTTGCTCCACCTCACATTTGCATAGAGCGAGCTGAGGAGATCGGAAGA	CCTGCACTCCTCACTGCAT	TCTTCCGATCTCCTCAGCTC	59	33	61	19	201	20	59.996	59.636	8.4	7.9	1.36752	A	203	GTGCAGCCTCCATCCACAATGCAGCGCCTCATGCTGTaaaaaGAGCGgtgtgtCCTCTCGCCTGCACTCCTCACTGCATGCAGTCCCCGTCTCCCTTTCCCCTCTTTCTCCTGCGCTGCTCTCGCTCAGACTCATTTCctctctctctTCGCGCTTGCTCCACCTCACATTTGCATAGAGCGAGCTGAGGAGATCGGAAGAGC	NO_NT_HIT	NO_NT_HIT	NO_NT_HIT	NO_NT_HIT	NO_NT_HIT	NO_NT_HIT	NO_NT_HIT	NO_NT_HIT	NO_NT_HIT	NO_NT_HIT	NO_NT_HIT	NO_NT_HIT	NO_NT_HIT
AS1J0:00468:01346	1	139	10	5	1	AG	CTCTCTCTCT	NA	0	0	5	14	122	CCTGCACTCCTCACTGCATGCAGTCCCCGTCTCCCTTTCCCCTCTTTCTCCTGCGCTGCTCTCGCTCAGACTCATTTCctctctctctTCGCGCTTGCTCCACCTCACATTTGCATAGAGCG	CCTGCACTCCTCACTGCAT	CGCTCTATGCAAATGTGAGG	59	14	61	19	182	20	59.996	59.444	8.4	8.2	1.55947	A	203	GTGCAGCCTCCATCCACAATGCAGCGCCTCATGCTGTaaaaaGAGCGgtgtgtCCTCTCGCCTGCACTCCTCACTGCATGCAGTCCCCGTCTCCCTTTCCCCTCTTTCTCCTGCGCTGCTCTCGCTCAGACTCATTTCctctctctctTCGCGCTTGCTCCACCTCACATTTGCATAGAGCGAGCTGAGGAGATCGGAAGAGC	NO_NT_HIT	NO_NT_HIT	NO_NT_HIT	NO_NT_HIT	NO_NT_HIT	NO_NT_HIT	NO_NT_HIT	NO_NT_HIT	NO_NT_HIT	NO_NT_HIT	NO_NT_HIT	NO_NT_HIT	NO_NT_HIT
AS1J0:00468:01346	1	139	10	5	1	AG	CTCTCTCTCT	NA	0	0	5	5	113	CCTGCACTCCTCACTGCATGCAGTCCCCGTCTCCCTTTCCCCTCTTTCTCCTGCGCTGCTCTCGCTCAGACTCATTTCctctctctctTCGCGCTTGCTCCACCTCACATTTG	CCTGCACTCCTCACTGCAT	CAAATGTGAGGTGGAGCAAG	59	5	61	19	173	20	59.996	59.288	8.4	8.5	1.71564	A	203	GTGCAGCCTCCATCCACAATGCAGCGCCTCATGCTGTaaaaaGAGCGgtgtgtCCTCTCGCCTGCACTCCTCACTGCATGCAGTCCCCGTCTCCCTTTCCCCTCTTTCTCCTGCGCTGCTCTCGCTCAGACTCATTTCctctctctctTCGCGCTTGCTCCACCTCACATTTGCATAGAGCGAGCTGAGGAGATCGGAAGAGC	NO_NT_HIT	NO_NT_HIT	NO_NT_HIT	NO_NT_HIT	NO_NT_HIT	NO_NT_HIT	NO_NT_HIT	NO_NT_HIT	NO_NT_HIT	NO_NT_HIT	NO_NT_HIT	NO_NT_HIT	NO_NT_HIT
AS1J0:00468:01346	1	139	10	5	1	AG	CTCTCTCTCT	NA	0	0	5	4	112	CCTGCACTCCTCACTGCATGCAGTCCCCGTCTCCCTTTCCCCTCTTTCTCCTGCGCTGCTCTCGCTCAGACTCATTTCctctctctctTCGCGCTTGCTCCACCTCACATTT	CCTGCACTCCTCACTGCAT	AAATGTGAGGTGGAGCAAGC	59	4	61	19	172	20	59.996	60.263	8.4	8.5	1.26662	A	203	GTGCAGCCTCCATCCACAATGCAGCGCCTCATGCTGTaaaaaGAGCGgtgtgtCCTCTCGCCTGCACTCCTCACTGCATGCAGTCCCCGTCTCCCTTTCCCCTCTTTCTCCTGCGCTGCTCTCGCTCAGACTCATTTCctctctctctTCGCGCTTGCTCCACCTCACATTTGCATAGAGCGAGCTGAGGAGATCGGAAGAGC	NO_NT_HIT	NO_NT_HIT	NO_NT_HIT	NO_NT_HIT	NO_NT_HIT	NO_NT_HIT	NO_NT_HIT	NO_NT_HIT	NO_NT_HIT	NO_NT_HIT	NO_NT_HIT	NO_NT_HIT	NO_NT_HIT
AS1J0:00468:01346	1	139	10	5	1	AG	CTCTCTCTCT	NA	0	0	6	33	162	aaaGAGCGgtgtgtCCTCTCGCCTGCACTCCTCACTGCATGCAGTCCCCGTCTCCCTTTCCCCTCTTTCTCCTGCGCTGCTCTCGCTCAGACTCATTTCctctctctctTCGCGCTTGCTCCACCTCACATTTGCATAGAGCGAGCTGAGGAGATCGGAAGA	AAAGAGCGGTGTGTCCTCTC	TCTTCCGATCTCCTCAGCTC	79	33	40	20	201	20	59.455	59.636	6.4	7.9	0.90899	F	203	GTGCAGCCTCCATCCACAATGCAGCGCCTCATGCTGTaaaaaGAGCGgtgtgtCCTCTCGCCTGCACTCCTCACTGCATGCAGTCCCCGTCTCCCTTTCCCCTCTTTCTCCTGCGCTGCTCTCGCTCAGACTCATTTCctctctctctTCGCGCTTGCTCCACCTCACATTTGCATAGAGCGAGCTGAGGAGATCGGAAGAGC	NO_NT_HIT	NO_NT_HIT	NO_NT_HIT	NO_NT_HIT	NO_NT_HIT	NO_NT_HIT	NO_NT_HIT	NO_NT_HIT	NO_NT_HIT	NO_NT_HIT	NO_NT_HIT	NO_NT_HIT	NO_NT_HIT
AS1J0:00468:01346	1	139	10	5	1	AG	CTCTCTCTCT	NA	0	0	6	24	153	aaaGAGCGgtgtgtCCTCTCGCCTGCACTCCTCACTGCATGCAGTCCCCGTCTCCCTTTCCCCTCTTTCTCCTGCGCTGCTCTCGCTCAGACTCATTTCctctctctctTCGCGCTTGCTCCACCTCACATTTGCATAGAGCGAGCTGAGGAG	AAAGAGCGGTGTGTCCTCTC	CTCCTCAGCTCGCTCTATGC	79	24	40	20	192	20	59.455	60.406	6.4	7.4	0.950954	F	203	GTGCAGCCTCCATCCACAATGCAGCGCCTCATGCTGTaaaaaGAGCGgtgtgtCCTCTCGCCTGCACTCCTCACTGCATGCAGTCCCCGTCTCCCTTTCCCCTCTTTCTCCTGCGCTGCTCTCGCTCAGACTCATTTCctctctctctTCGCGCTTGCTCCACCTCACATTTGCATAGAGCGAGCTGAGGAGATCGGAAGAGC	NO_NT_HIT	NO_NT_HIT	NO_NT_HIT	NO_NT_HIT	NO_NT_HIT	NO_NT_HIT	NO_NT_HIT	NO_NT_HIT	NO_NT_HIT	NO_NT_HIT	NO_NT_HIT	NO_NT_HIT	NO_NT_HIT
AS1J0:00468:01346	1	139	10	5	1	AG	CTCTCTCTCT	NA	0	0	6	24	190	GCAGCCTCCATCCACAATGCAGCGCCTCATGCTGTaaaaaGAGCGgtgtgtCCTCTCGCCTGCACTCCTCACTGCATGCAGTCCCCGTCTCCCTTTCCCCTCTTTCTCCTGCGCTGCTCTCGCTCAGACTCATTTCctctctctctTCGCGCTTGCTCCACCTCACATTTGCATAGAGCGAGCTGAGGAG	GCAGCCTCCATCCACAAT	CTCCTCAGCTCGCTCTATGC	118	24	3	18	192	20	59.591	60.406	6.6	7.4	2.81468	F	203	GTGCAGCCTCCATCCACAATGCAGCGCCTCATGCTGTaaaaaGAGCGgtgtgtCCTCTCGCCTGCACTCCTCACTGCATGCAGTCCCCGTCTCCCTTTCCCCTCTTTCTCCTGCGCTGCTCTCGCTCAGACTCATTTCctctctctctTCGCGCTTGCTCCACCTCACATTTGCATAGAGCGAGCTGAGGAGATCGGAAGAGC	NO_NT_HIT	NO_NT_HIT	NO_NT_HIT	NO_NT_HIT	NO_NT_HIT	NO_NT_HIT	NO_NT_HIT	NO_NT_HIT	NO_NT_HIT	NO_NT_HIT	NO_NT_HIT	NO_NT_HIT	NO_NT_HIT
AS1J0:00468:01346	1	139	10	5	1	AG	CTCTCTCTCT	NA	0	0	6	19	148	aaaGAGCGgtgtgtCCTCTCGCCTGCACTCCTCACTGCATGCAGTCCCCGTCTCCCTTTCCCCTCTTTCTCCTGCGCTGCTCTCGCTCAGACTCATTTCctctctctctTCGCGCTTGCTCCACCTCACATTTGCATAGAGCGAGCTG	AAAGAGCGGTGTGTCCTCTC	CAGCTCGCTCTATGCAAATG	79	19	40	20	187	20	59.455	59.735	6.4	7.2	0.810014	F	203	GTGCAGCCTCCATCCACAATGCAGCGCCTCATGCTGTaaaaaGAGCGgtgtgtCCTCTCGCCTGCACTCCTCACTGCATGCAGTCCCCGTCTCCCTTTCCCCTCTTTCTCCTGCGCTGCTCTCGCTCAGACTCATTTCctctctctctTCGCGCTTGCTCCACCTCACATTTGCATAGAGCGAGCTGAGGAGATCGGAAGAGC	NO_NT_HIT	NO_NT_HIT	NO_NT_HIT	NO_NT_HIT	NO_NT_HIT	NO_NT_HIT	NO_NT_HIT	NO_NT_HIT	NO_NT_HIT	NO_NT_HIT	NO_NT_HIT	NO_NT_HIT	NO_NT_HIT
AS1J0:00468:01346	1	139	10	5	1	AG	CTCTCTCTCT	NA	0	0	6	5	134	aaaGAGCGgtgtgtCCTCTCGCCTGCACTCCTCACTGCATGCAGTCCCCGTCTCCCTTTCCCCTCTTTCTCCTGCGCTGCTCTCGCTCAGACTCATTTCctctctctctTCGCGCTTGCTCCACCTCACATTTG	AAAGAGCGGTGTGTCCTCTC	CAAATGTGAGGTGGAGCAAG	79	5	40	20	173	20	59.455	59.288	6.4	8.5	1.2571	F	203	GTGCAGCCTCCATCCACAATGCAGCGCCTCATGCTGTaaaaaGAGCGgtgtgtCCTCTCGCCTGCACTCCTCACTGCATGCAGTCCCCGTCTCCCTTTCCCCTCTTTCTCCTGCGCTGCTCTCGCTCAGACTCATTTCctctctctctTCGCGCTTGCTCCACCTCACATTTGCATAGAGCGAGCTGAGGAGATCGGAAGAGC	NO_NT_HIT	NO_NT_HIT	NO_NT_HIT	NO_NT_HIT	NO_NT_HIT	NO_NT_HIT	NO_NT_HIT	NO_NT_HIT	NO_NT_HIT	NO_NT_HIT	NO_NT_HIT	NO_NT_HIT	NO_NT_HIT
AS1J0:00468:01346	1	139	10	5	1	AG	CTCTCTCTCT	NA	0	0	6	4	133	aaaGAGCGgtgtgtCCTCTCGCCTGCACTCCTCACTGCATGCAGTCCCCGTCTCCCTTTCCCCTCTTTCTCCTGCGCTGCTCTCGCTCAGACTCATTTCctctctctctTCGCGCTTGCTCCACCTCACATTT	AAAGAGCGGTGTGTCCTCTC	AAATGTGAGGTGGAGCAAGC	79	4	40	20	172	20	59.455	60.263	6.4	8.5	0.808091	F	203	GTGCAGCCTCCATCCACAATGCAGCGCCTCATGCTGTaaaaaGAGCGgtgtgtCCTCTCGCCTGCACTCCTCACTGCATGCAGTCCCCGTCTCCCTTTCCCCTCTTTCTCCTGCGCTGCTCTCGCTCAGACTCATTTCctctctctctTCGCGCTTGCTCCACCTCACATTTGCATAGAGCGAGCTGAGGAGATCGGAAGAGC	NO_NT_HIT	NO_NT_HIT	NO_NT_HIT	NO_NT_HIT	NO_NT_HIT	NO_NT_HIT	NO_NT_HIT	NO_NT_HIT	NO_NT_HIT	NO_NT_HIT	NO_NT_HIT	NO_NT_HIT	NO_NT_HIT
AS1J0:00468:01346	1	139	10	5	1	AG	CTCTCTCTCT	NA	0	0	10	33	147	CTCTCGCCTGCACTCCTCACTGCATGCAGTCCCCGTCTCCCTTTCCCCTCTTTCTCCTGCGCTGCTCTCGCTCAGACTCATTTCctctctctctTCGCGCTTGCTCCACCTCACATTTGCATAGAGCGAGCTGAGGAGATCGGAAGA	CTCTCGCCTGCACTCCTC	TCTTCCGATCTCCTCAGCTC	66	33	55	18	201	20	59.801	59.636	7.9	7.9	2.56259	A	203	GTGCAGCCTCCATCCACAATGCAGCGCCTCATGCTGTaaaaaGAGCGgtgtgtCCTCTCGCCTGCACTCCTCACTGCATGCAGTCCCCGTCTCCCTTTCCCCTCTTTCTCCTGCGCTGCTCTCGCTCAGACTCATTTCctctctctctTCGCGCTTGCTCCACCTCACATTTGCATAGAGCGAGCTGAGGAGATCGGAAGAGC	NO_NT_HIT	NO_NT_HIT	NO_NT_HIT	NO_NT_HIT	NO_NT_HIT	NO_NT_HIT	NO_NT_HIT	NO_NT_HIT	NO_NT_HIT	NO_NT_HIT	NO_NT_HIT	NO_NT_HIT	NO_NT_HIT
AS1J0:00488:00839	1	233	20	10	1	AC	TGTGTGTGTGTGTGTGTGTG	NA	1	1	4	21	137	CGATAGGGATCAGTTGGAGCCAGGTAACGATTGATCAGGCAtgtgtgtgtgtgtgtgtgtgTATAAACTGTGAGATCAATGGAGACCGGTCAATAGAAACTATAAGCATTTTAACAGTGCGACACCTAGAACAGCTG	CGATAGGGATCAGTTGGAGC	CAGCTGTTCTAGGTGTCGCA	21	56	192	20	328	20	59.653	60.199	9.4	10.2	0.545819	A	419	GTGCAGCGGTCGAGGCCCGCCTACTCACGCCGCCGGCCGCCTGCCGCACCGAGGATCCGCTCTCCGCGTCTATCGATCCCAGCCTGTCCGCCCACCAGAGGATCCGATACCAGTTAACATGTTGCAGAGTCCACATATTTAGATATCGCAGGGTATCAGCAGACCAAACTCTGATTGTGCGTAATTGAGAGCGATAGGGATCAGTTGGAGCCAGGTAACGATTGATCAGGCAtgtgtgtgtgtgtgtgtgtgTATAAACTGTGAGATCAATGGAGACCGGTCAATAGAAACTATAAGCATTTTAACAGTGCGACACCTAGAACAGCTGGTATGGATTGATGACATGGCCTTATTTCAGCTTATGGAAGCTGTTAGTGAACAAGTAAAATAACTTCATAT…	NO_NT_HIT	NO_NT_HIT	NO_NT_HIT	NO_NT_HIT	NO_NT_HIT	NO_NT_HIT	NO_NT_HIT	NO_NT_HIT	NO_NT_HIT	NO_NT_HIT	NO_NT_HIT	NO_NT_HIT	NO_NT_HIT
AS1J0:00488:00839	1	233	20	10	1	AC	TGTGTGTGTGTGTGTGTGTG	NA	0	0	4	18	134	TAGGGATCAGTTGGAGCCAGGTAACGATTGATCAGGCAtgtgtgtgtgtgtgtgtgtgTATAAACTGTGAGATCAATGGAGACCGGTCAATAGAAACTATAAGCATTTTAACAGTGCGACACCTAGAACAGCTG	TAGGGATCAGTTGGAGCCAG	CAGCTGTTCTAGGTGTCGCA	18	56	195	20	328	20	60.21	60.199	9.7	10.2	0.40837	A	419	GTGCAGCGGTCGAGGCCCGCCTACTCACGCCGCCGGCCGCCTGCCGCACCGAGGATCCGCTCTCCGCGTCTATCGATCCCAGCCTGTCCGCCCACCAGAGGATCCGATACCAGTTAACATGTTGCAGAGTCCACATATTTAGATATCGCAGGGTATCAGCAGACCAAACTCTGATTGTGCGTAATTGAGAGCGATAGGGATCAGTTGGAGCCAGGTAACGATTGATCAGGCAtgtgtgtgtgtgtgtgtgtgTATAAACTGTGAGATCAATGGAGACCGGTCAATAGAAACTATAAGCATTTTAACAGTGCGACACCTAGAACAGCTGGTATGGATTGATGACATGGCCTTATTTCAGCTTATGGAAGCTGTTAGTGAACAAGTAAAATAACTTCATAT…	NO_NT_HIT	NO_NT_HIT	NO_NT_HIT	NO_NT_HIT	NO_NT_HIT	NO_NT_HIT	NO_NT_HIT	NO_NT_HIT	NO_NT_HIT	NO_NT_HIT	NO_NT_HIT	NO_NT_HIT	NO_NT_HIT
AS1J0:00488:00839	1	233	20	10	1	AC	TGTGTGTGTGTGTGTGTGTG	NA	0	0	4	18	156	TAGGGATCAGTTGGAGCCAGGTAACGATTGATCAGGCAtgtgtgtgtgtgtgtgtgtgTATAAACTGTGAGATCAATGGAGACCGGTCAATAGAAACTATAAGCATTTTAACAGTGCGACACCTAGAACAGCTGGTATGGATTGATGACATGGCCT	TAGGGATCAGTTGGAGCCAG	AGGCCATGTCATCAATCCAT	18	78	195	20	350	20	60.21	60.166	9.7	8.1	0.375618	A	419	GTGCAGCGGTCGAGGCCCGCCTACTCACGCCGCCGGCCGCCTGCCGCACCGAGGATCCGCTCTCCGCGTCTATCGATCCCAGCCTGTCCGCCCACCAGAGGATCCGATACCAGTTAACATGTTGCAGAGTCCACATATTTAGATATCGCAGGGTATCAGCAGACCAAACTCTGATTGTGCGTAATTGAGAGCGATAGGGATCAGTTGGAGCCAGGTAACGATTGATCAGGCAtgtgtgtgtgtgtgtgtgtgTATAAACTGTGAGATCAATGGAGACCGGTCAATAGAAACTATAAGCATTTTAACAGTGCGACACCTAGAACAGCTGGTATGGATTGATGACATGGCCTTATTTCAGCTTATGGAAGCTGTTAGTGAACAAGTAAAATAACTTCATAT…	NO_NT_HIT	NO_NT_HIT	NO_NT_HIT	NO_NT_HIT	NO_NT_HIT	NO_NT_HIT	NO_NT_HIT	NO_NT_HIT	NO_NT_HIT	NO_NT_HIT	NO_NT_HIT	NO_NT_HIT	NO_NT_HIT
AS1J0:00488:00839	1	233	20	10	1	AC	TGTGTGTGTGTGTGTGTGTG	NA	0	0	4	15	131	GGATCAGTTGGAGCCAGGTAACGATTGATCAGGCAtgtgtgtgtgtgtgtgtgtgTATAAACTGTGAGATCAATGGAGACCGGTCAATAGAAACTATAAGCATTTTAACAGTGCGACACCTAGAACAGCTG	GGATCAGTTGGAGCCAGGTA	CAGCTGTTCTAGGTGTCGCA	15	56	198	20	328	20	60.073	60.199	6.9	10.2	0.271452	A	419	GTGCAGCGGTCGAGGCCCGCCTACTCACGCCGCCGGCCGCCTGCCGCACCGAGGATCCGCTCTCCGCGTCTATCGATCCCAGCCTGTCCGCCCACCAGAGGATCCGATACCAGTTAACATGTTGCAGAGTCCACATATTTAGATATCGCAGGGTATCAGCAGACCAAACTCTGATTGTGCGTAATTGAGAGCGATAGGGATCAGTTGGAGCCAGGTAACGATTGATCAGGCAtgtgtgtgtgtgtgtgtgtgTATAAACTGTGAGATCAATGGAGACCGGTCAATAGAAACTATAAGCATTTTAACAGTGCGACACCTAGAACAGCTGGTATGGATTGATGACATGGCCTTATTTCAGCTTATGGAAGCTGTTAGTGAACAAGTAAAATAACTTCATAT…	NO_NT_HIT	NO_NT_HIT	NO_NT_HIT	NO_NT_HIT	NO_NT_HIT	NO_NT_HIT	NO_NT_HIT	NO_NT_HIT	NO_NT_HIT	NO_NT_HIT	NO_NT_HIT	NO_NT_HIT	NO_NT_HIT
AS1J0:00488:00839	1	233	20	10	1	AC	TGTGTGTGTGTGTGTGTGTG	NA	0	0	4	15	153	GGATCAGTTGGAGCCAGGTAACGATTGATCAGGCAtgtgtgtgtgtgtgtgtgtgTATAAACTGTGAGATCAATGGAGACCGGTCAATAGAAACTATAAGCATTTTAACAGTGCGACACCTAGAACAGCTGGTATGGATTGATGACATGGCCT	GGATCAGTTGGAGCCAGGTA	AGGCCATGTCATCAATCCAT	15	78	198	20	350	20	60.073	60.166	6.9	8.1	0.2387	A	419	GTGCAGCGGTCGAGGCCCGCCTACTCACGCCGCCGGCCGCCTGCCGCACCGAGGATCCGCTCTCCGCGTCTATCGATCCCAGCCTGTCCGCCCACCAGAGGATCCGATACCAGTTAACATGTTGCAGAGTCCACATATTTAGATATCGCAGGGTATCAGCAGACCAAACTCTGATTGTGCGTAATTGAGAGCGATAGGGATCAGTTGGAGCCAGGTAACGATTGATCAGGCAtgtgtgtgtgtgtgtgtgtgTATAAACTGTGAGATCAATGGAGACCGGTCAATAGAAACTATAAGCATTTTAACAGTGCGACACCTAGAACAGCTGGTATGGATTGATGACATGGCCTTATTTCAGCTTATGGAAGCTGTTAGTGAACAAGTAAAATAACTTCATAT…	NO_NT_HIT	NO_NT_HIT	NO_NT_HIT	NO_NT_HIT	NO_NT_HIT	NO_NT_HIT	NO_NT_HIT	NO_NT_HIT	NO_NT_HIT	NO_NT_HIT	NO_NT_HIT	NO_NT_HIT	NO_NT_HIT
AS1J0:00488:00839	1	233	20	10	1	AC	TGTGTGTGTGTGTGTGTGTG	NA	0	0	6	68	206	ATCGCAGGGTATCAGCAGACCAAACTCTGATTGTGCGTAATTGAGAGCGATAGGGATCAGTTGGAGCCAGGTAACGATTGATCAGGCAtgtgtgtgtgtgtgtgtgtgTATAAACTGTGAGATCAATGGAGACCGGTCAATAGAAACTATAAGCATTTTAACAGTGCGACACCTAGAACAGCTGGTATGGATTGATGACATGGCCT	ATCGCAGGGTATCAGCAGAC	AGGCCATGTCATCAATCCAT	68	78	145	20	350	20	60.249	60.166	6.4	8.1	0.414459	A	419	GTGCAGCGGTCGAGGCCCGCCTACTCACGCCGCCGGCCGCCTGCCGCACCGAGGATCCGCTCTCCGCGTCTATCGATCCCAGCCTGTCCGCCCACCAGAGGATCCGATACCAGTTAACATGTTGCAGAGTCCACATATTTAGATATCGCAGGGTATCAGCAGACCAAACTCTGATTGTGCGTAATTGAGAGCGATAGGGATCAGTTGGAGCCAGGTAACGATTGATCAGGCAtgtgtgtgtgtgtgtgtgtgTATAAACTGTGAGATCAATGGAGACCGGTCAATAGAAACTATAAGCATTTTAACAGTGCGACACCTAGAACAGCTGGTATGGATTGATGACATGGCCTTATTTCAGCTTATGGAAGCTGTTAGTGAACAAGTAAAATAACTTCATAT…	NO_NT_HIT	NO_NT_HIT	NO_NT_HIT	NO_NT_HIT	NO_NT_HIT	NO_NT_HIT	NO_NT_HIT	NO_NT_HIT	NO_NT_HIT	NO_NT_HIT	NO_NT_HIT	NO_NT_HIT	NO_NT_HIT
AS1J0:00488:00839	1	233	20	10	1	AC	TGTGTGTGTGTGTGTGTGTG	NA	0	0	6	56	184	ATCGCAGGGTATCAGCAGACCAAACTCTGATTGTGCGTAATTGAGAGCGATAGGGATCAGTTGGAGCCAGGTAACGATTGATCAGGCAtgtgtgtgtgtgtgtgtgtgTATAAACTGTGAGATCAATGGAGACCGGTCAATAGAAACTATAAGCATTTTAACAGTGCGACACCTAGAACAGCTG	ATCGCAGGGTATCAGCAGAC	CAGCTGTTCTAGGTGTCGCA	68	56	145	20	328	20	60.249	60.199	6.4	10.2	0.447211	A	419	GTGCAGCGGTCGAGGCCCGCCTACTCACGCCGCCGGCCGCCTGCCGCACCGAGGATCCGCTCTCCGCGTCTATCGATCCCAGCCTGTCCGCCCACCAGAGGATCCGATACCAGTTAACATGTTGCAGAGTCCACATATTTAGATATCGCAGGGTATCAGCAGACCAAACTCTGATTGTGCGTAATTGAGAGCGATAGGGATCAGTTGGAGCCAGGTAACGATTGATCAGGCAtgtgtgtgtgtgtgtgtgtgTATAAACTGTGAGATCAATGGAGACCGGTCAATAGAAACTATAAGCATTTTAACAGTGCGACACCTAGAACAGCTGGTATGGATTGATGACATGGCCTTATTTCAGCTTATGGAAGCTGTTAGTGAACAAGTAAAATAACTTCATAT…	NO_NT_HIT	NO_NT_HIT	NO_NT_HIT	NO_NT_HIT	NO_NT_HIT	NO_NT_HIT	NO_NT_HIT	NO_NT_HIT	NO_NT_HIT	NO_NT_HIT	NO_NT_HIT	NO_NT_HIT	NO_NT_HIT
AS1J0:00488:00839	1	233	20	10	1	AC	TGTGTGTGTGTGTGTGTGTG	NA	0	0	8	92	297	TCTATCGATCCCAGCCTGTCCGCCCACCAGAGGATCCGATACCAGTTAACATGTTGCAGAGTCCACATATTTAGATATCGCAGGGTATCAGCAGACCAAACTCTGATTGTGCGTAATTGAGAGCGATAGGGATCAGTTGGAGCCAGGTAACGATTGATCAGGCAtgtgtgtgtgtgtgtgtgtgTATAAACTGTGAGATCAATGGAGACCGGTCAATAGAAACTATAAGCATTTTAACAGTGCGACACCTAGAACAGCTGGTATGGATTGATGACATGGCCTTATTTCAGCTTATGG	TCTATCGATCCCAGCCTGTC	CCATAAGCTGAAATAAGGCCA	144	92	69	20	365	21	60.181	59.221	6.4	11.2	1.95932	A	419	GTGCAGCGGTCGAGGCCCGCCTACTCACGCCGCCGGCCGCCTGCCGCACCGAGGATCCGCTCTCCGCGTCTATCGATCCCAGCCTGTCCGCCCACCAGAGGATCCGATACCAGTTAACATGTTGCAGAGTCCACATATTTAGATATCGCAGGGTATCAGCAGACCAAACTCTGATTGTGCGTAATTGAGAGCGATAGGGATCAGTTGGAGCCAGGTAACGATTGATCAGGCAtgtgtgtgtgtgtgtgtgtgTATAAACTGTGAGATCAATGGAGACCGGTCAATAGAAACTATAAGCATTTTAACAGTGCGACACCTAGAACAGCTGGTATGGATTGATGACATGGCCTTATTTCAGCTTATGGAAGCTGTTAGTGAACAAGTAAAATAACTTCATAT…	NO_NT_HIT	NO_NT_HIT	NO_NT_HIT	NO_NT_HIT	NO_NT_HIT	NO_NT_HIT	NO_NT_HIT	NO_NT_HIT	NO_NT_HIT	NO_NT_HIT	NO_NT_HIT	NO_NT_HIT	NO_NT_HIT
AS1J0:00488:00839	1	233	20	10	1	AC	TGTGTGTGTGTGTGTGTGTG	NA	0	0	8	87	291	TCTATCGATCCCAGCCTGTCCGCCCACCAGAGGATCCGATACCAGTTAACATGTTGCAGAGTCCACATATTTAGATATCGCAGGGTATCAGCAGACCAAACTCTGATTGTGCGTAATTGAGAGCGATAGGGATCAGTTGGAGCCAGGTAACGATTGATCAGGCAtgtgtgtgtgtgtgtgtgtgTATAAACTGTGAGATCAATGGAGACCGGTCAATAGAAACTATAAGCATTTTAACAGTGCGACACCTAGAACAGCTGGTATGGATTGATGACATGGCCTTATTTCAGC	TCTATCGATCCCAGCCTGTC	GCTGAAATAAGGCCATGTCA	144	87	69	20	359	20	60.181	58.723	6.4	6.7	1.45728	A	419	GTGCAGCGGTCGAGGCCCGCCTACTCACGCCGCCGGCCGCCTGCCGCACCGAGGATCCGCTCTCCGCGTCTATCGATCCCAGCCTGTCCGCCCACCAGAGGATCCGATACCAGTTAACATGTTGCAGAGTCCACATATTTAGATATCGCAGGGTATCAGCAGACCAAACTCTGATTGTGCGTAATTGAGAGCGATAGGGATCAGTTGGAGCCAGGTAACGATTGATCAGGCAtgtgtgtgtgtgtgtgtgtgTATAAACTGTGAGATCAATGGAGACCGGTCAATAGAAACTATAAGCATTTTAACAGTGCGACACCTAGAACAGCTGGTATGGATTGATGACATGGCCTTATTTCAGCTTATGGAAGCTGTTAGTGAACAAGTAAAATAACTTCATAT…	NO_NT_HIT	NO_NT_HIT	NO_NT_HIT	NO_NT_HIT	NO_NT_HIT	NO_NT_HIT	NO_NT_HIT	NO_NT_HIT	NO_NT_HIT	NO_NT_HIT	NO_NT_HIT	NO_NT_HIT	NO_NT_HIT
AS1J0:00488:00839	1	233	20	10	1	AC	TGTGTGTGTGTGTGTGTGTG	NA	0	0	8	87	292	TCTATCGATCCCAGCCTGTCCGCCCACCAGAGGATCCGATACCAGTTAACATGTTGCAGAGTCCACATATTTAGATATCGCAGGGTATCAGCAGACCAAACTCTGATTGTGCGTAATTGAGAGCGATAGGGATCAGTTGGAGCCAGGTAACGATTGATCAGGCAtgtgtgtgtgtgtgtgtgtgTATAAACTGTGAGATCAATGGAGACCGGTCAATAGAAACTATAAGCATTTTAACAGTGCGACACCTAGAACAGCTGGTATGGATTGATGACATGGCCTTATTTCAGCT	TCTATCGATCCCAGCCTGTC	AGCTGAAATAAGGCCATGTCA	144	87	69	20	360	21	60.181	59.722	6.4	6.7	1.45894	A	419	GTGCAGCGGTCGAGGCCCGCCTACTCACGCCGCCGGCCGCCTGCCGCACCGAGGATCCGCTCTCCGCGTCTATCGATCCCAGCCTGTCCGCCCACCAGAGGATCCGATACCAGTTAACATGTTGCAGAGTCCACATATTTAGATATCGCAGGGTATCAGCAGACCAAACTCTGATTGTGCGTAATTGAGAGCGATAGGGATCAGTTGGAGCCAGGTAACGATTGATCAGGCAtgtgtgtgtgtgtgtgtgtgTATAAACTGTGAGATCAATGGAGACCGGTCAATAGAAACTATAAGCATTTTAACAGTGCGACACCTAGAACAGCTGGTATGGATTGATGACATGGCCTTATTTCAGCTTATGGAAGCTGTTAGTGAACAAGTAAAATAACTTCATAT…	NO_NT_HIT	NO_NT_HIT	NO_NT_HIT	NO_NT_HIT	NO_NT_HIT	NO_NT_HIT	NO_NT_HIT	NO_NT_HIT	NO_NT_HIT	NO_NT_HIT	NO_NT_HIT	NO_NT_HIT	NO_NT_HIT
AS1J0:00488:00839	1	233	20	10	1	AC	TGTGTGTGTGTGTGTGTGTG	NA	0	0	8	78	282	TCTATCGATCCCAGCCTGTCCGCCCACCAGAGGATCCGATACCAGTTAACATGTTGCAGAGTCCACATATTTAGATATCGCAGGGTATCAGCAGACCAAACTCTGATTGTGCGTAATTGAGAGCGATAGGGATCAGTTGGAGCCAGGTAACGATTGATCAGGCAtgtgtgtgtgtgtgtgtgtgTATAAACTGTGAGATCAATGGAGACCGGTCAATAGAAACTATAAGCATTTTAACAGTGCGACACCTAGAACAGCTGGTATGGATTGATGACATGGCCT	TCTATCGATCCCAGCCTGTC	AGGCCATGTCATCAATCCAT	144	78	69	20	350	20	60.181	60.166	6.4	8.1	0.3464	A	419	GTGCAGCGGTCGAGGCCCGCCTACTCACGCCGCCGGCCGCCTGCCGCACCGAGGATCCGCTCTCCGCGTCTATCGATCCCAGCCTGTCCGCCCACCAGAGGATCCGATACCAGTTAACATGTTGCAGAGTCCACATATTTAGATATCGCAGGGTATCAGCAGACCAAACTCTGATTGTGCGTAATTGAGAGCGATAGGGATCAGTTGGAGCCAGGTAACGATTGATCAGGCAtgtgtgtgtgtgtgtgtgtgTATAAACTGTGAGATCAATGGAGACCGGTCAATAGAAACTATAAGCATTTTAACAGTGCGACACCTAGAACAGCTGGTATGGATTGATGACATGGCCTTATTTCAGCTTATGGAAGCTGTTAGTGAACAAGTAAAATAACTTCATAT…	NO_NT_HIT	NO_NT_HIT	NO_NT_HIT	NO_NT_HIT	NO_NT_HIT	NO_NT_HIT	NO_NT_HIT	NO_NT_HIT	NO_NT_HIT	NO_NT_HIT	NO_NT_HIT	NO_NT_HIT	NO_NT_HIT
AS1J0:00488:00839	1	233	20	10	1	AC	TGTGTGTGTGTGTGTGTGTG	NA	0	0	8	77	281	TCTATCGATCCCAGCCTGTCCGCCCACCAGAGGATCCGATACCAGTTAACATGTTGCAGAGTCCACATATTTAGATATCGCAGGGTATCAGCAGACCAAACTCTGATTGTGCGTAATTGAGAGCGATAGGGATCAGTTGGAGCCAGGTAACGATTGATCAGGCAtgtgtgtgtgtgtgtgtgtgTATAAACTGTGAGATCAATGGAGACCGGTCAATAGAAACTATAAGCATTTTAACAGTGCGACACCTAGAACAGCTGGTATGGATTGATGACATGGCC	TCTATCGATCCCAGCCTGTC	GGCCATGTCATCAATCCATA	144	77	69	20	349	20	60.181	59.157	6.4	7.4	1.02359	A	419	GTGCAGCGGTCGAGGCCCGCCTACTCACGCCGCCGGCCGCCTGCCGCACCGAGGATCCGCTCTCCGCGTCTATCGATCCCAGCCTGTCCGCCCACCAGAGGATCCGATACCAGTTAACATGTTGCAGAGTCCACATATTTAGATATCGCAGGGTATCAGCAGACCAAACTCTGATTGTGCGTAATTGAGAGCGATAGGGATCAGTTGGAGCCAGGTAACGATTGATCAGGCAtgtgtgtgtgtgtgtgtgtgTATAAACTGTGAGATCAATGGAGACCGGTCAATAGAAACTATAAGCATTTTAACAGTGCGACACCTAGAACAGCTGGTATGGATTGATGACATGGCCTTATTTCAGCTTATGGAAGCTGTTAGTGAACAAGTAAAATAACTTCATAT…	NO_NT_HIT	NO_NT_HIT	NO_NT_HIT	NO_NT_HIT	NO_NT_HIT	NO_NT_HIT	NO_NT_HIT	NO_NT_HIT	NO_NT_HIT	NO_NT_HIT	NO_NT_HIT	NO_NT_HIT	NO_NT_HIT
AS1J0:00488:00839	1	233	20	10	1	AC	TGTGTGTGTGTGTGTGTGTG	NA	0	0	8	56	260	TCTATCGATCCCAGCCTGTCCGCCCACCAGAGGATCCGATACCAGTTAACATGTTGCAGAGTCCACATATTTAGATATCGCAGGGTATCAGCAGACCAAACTCTGATTGTGCGTAATTGAGAGCGATAGGGATCAGTTGGAGCCAGGTAACGATTGATCAGGCAtgtgtgtgtgtgtgtgtgtgTATAAACTGTGAGATCAATGGAGACCGGTCAATAGAAACTATAAGCATTTTAACAGTGCGACACCTAGAACAGCTG	TCTATCGATCCCAGCCTGTC	CAGCTGTTCTAGGTGTCGCA	144	56	69	20	328	20	60.181	60.199	6.4	10.2	0.379152	A	419	GTGCAGCGGTCGAGGCCCGCCTACTCACGCCGCCGGCCGCCTGCCGCACCGAGGATCCGCTCTCCGCGTCTATCGATCCCAGCCTGTCCGCCCACCAGAGGATCCGATACCAGTTAACATGTTGCAGAGTCCACATATTTAGATATCGCAGGGTATCAGCAGACCAAACTCTGATTGTGCGTAATTGAGAGCGATAGGGATCAGTTGGAGCCAGGTAACGATTGATCAGGCAtgtgtgtgtgtgtgtgtgtgTATAAACTGTGAGATCAATGGAGACCGGTCAATAGAAACTATAAGCATTTTAACAGTGCGACACCTAGAACAGCTGGTATGGATTGATGACATGGCCTTATTTCAGCTTATGGAAGCTGTTAGTGAACAAGTAAAATAACTTCATAT…	NO_NT_HIT	NO_NT_HIT	NO_NT_HIT	NO_NT_HIT	NO_NT_HIT	NO_NT_HIT	NO_NT_HIT	NO_NT_HIT	NO_NT_HIT	NO_NT_HIT	NO_NT_HIT	NO_NT_HIT	NO_NT_HIT
AS1J0:00488:00839	1	233	20	10	1	AC	TGTGTGTGTGTGTGTGTGTG	NA	0	0	8	8	212	TCTATCGATCCCAGCCTGTCCGCCCACCAGAGGATCCGATACCAGTTAACATGTTGCAGAGTCCACATATTTAGATATCGCAGGGTATCAGCAGACCAAACTCTGATTGTGCGTAATTGAGAGCGATAGGGATCAGTTGGAGCCAGGTAACGATTGATCAGGCAtgtgtgtgtgtgtgtgtgtgTATAAACTGTGAGATCAATGGAGACCGG	TCTATCGATCCCAGCCTGTC	CCGGTCTCCATTGATCTCAC	144	8	69	20	280	20	60.181	60.475	6.4	6.4	0.655519	A	419	GTGCAGCGGTCGAGGCCCGCCTACTCACGCCGCCGGCCGCCTGCCGCACCGAGGATCCGCTCTCCGCGTCTATCGATCCCAGCCTGTCCGCCCACCAGAGGATCCGATACCAGTTAACATGTTGCAGAGTCCACATATTTAGATATCGCAGGGTATCAGCAGACCAAACTCTGATTGTGCGTAATTGAGAGCGATAGGGATCAGTTGGAGCCAGGTAACGATTGATCAGGCAtgtgtgtgtgtgtgtgtgtgTATAAACTGTGAGATCAATGGAGACCGGTCAATAGAAACTATAAGCATTTTAACAGTGCGACACCTAGAACAGCTGGTATGGATTGATGACATGGCCTTATTTCAGCTTATGGAAGCTGTTAGTGAACAAGTAAAATAACTTCATAT…	NO_NT_HIT	NO_NT_HIT	NO_NT_HIT	NO_NT_HIT	NO_NT_HIT	NO_NT_HIT	NO_NT_HIT	NO_NT_HIT	NO_NT_HIT	NO_NT_HIT	NO_NT_HIT	NO_NT_HIT	NO_NT_HIT
AS1J0:00488:00839	1	233	20	10	1	AC	TGTGTGTGTGTGTGTGTGTG	NA	0	0	8	7	211	TCTATCGATCCCAGCCTGTCCGCCCACCAGAGGATCCGATACCAGTTAACATGTTGCAGAGTCCACATATTTAGATATCGCAGGGTATCAGCAGACCAAACTCTGATTGTGCGTAATTGAGAGCGATAGGGATCAGTTGGAGCCAGGTAACGATTGATCAGGCAtgtgtgtgtgtgtgtgtgtgTATAAACTGTGAGATCAATGGAGACCG	TCTATCGATCCCAGCCTGTC	CGGTCTCCATTGATCTCACA	144	7	69	20	279	20	60.181	59.631	6.4	6.7	0.54986	A	419	GTGCAGCGGTCGAGGCCCGCCTACTCACGCCGCCGGCCGCCTGCCGCACCGAGGATCCGCTCTCCGCGTCTATCGATCCCAGCCTGTCCGCCCACCAGAGGATCCGATACCAGTTAACATGTTGCAGAGTCCACATATTTAGATATCGCAGGGTATCAGCAGACCAAACTCTGATTGTGCGTAATTGAGAGCGATAGGGATCAGTTGGAGCCAGGTAACGATTGATCAGGCAtgtgtgtgtgtgtgtgtgtgTATAAACTGTGAGATCAATGGAGACCGGTCAATAGAAACTATAAGCATTTTAACAGTGCGACACCTAGAACAGCTGGTATGGATTGATGACATGGCCTTATTTCAGCTTATGGAAGCTGTTAGTGAACAAGTAAAATAACTTCATAT…	NO_NT_HIT	NO_NT_HIT	NO_NT_HIT	NO_NT_HIT	NO_NT_HIT	NO_NT_HIT	NO_NT_HIT	NO_NT_HIT	NO_NT_HIT	NO_NT_HIT	NO_NT_HIT	NO_NT_HIT	NO_NT_HIT
AS1J0:00491:01932	1	39	26	13	1	AC	CACACACACACACACACACACACACA	NA	1	1	2	18	220	GTGCAGCTTTGGTACGACATTCCTACACGTGTTGAGTGcacacacacacacacacacacacacaCGCTATTAGTGCTTGTTAAAGAGCATGTGATATGGTGAGTACACGACCAGTTTCCCATAATTACAGTATCCTGTGAACCTCAGAGGACGGAAGTGCTATGGTGACTAAACTGGGGCATCTTAACTTcccccTTAAATGTAATGCTTCCTCCTCTTT	GTGCAGCTTTGGTACGACAT	AAAGAGGAGGAAGCATTACATTT	18	133	1	20	220	23	58.804	57.591	6.3	7.2	6.60512	F	333	GTGCAGCTTTGGTACGACATTCCTACACGTGTTGAGTGcacacacacacacacacacacacacaCGCTATTAGTGCTTGTTAAAGAGCATGTGATATGGTGAGTACACGACCAGTTTCCCATAATTACAGTATCCTGTGAACCTCAGAGGACGGAAGTGCTATGGTGACTAAACTGGGGCATCTTAACTTcccccTTAAATGTAATGCTTCCTCCTCTTTTCACaaaaaTGTTGTCTTTTAAACTGAAACTTTTaaaaaTTAAACTATTATCTCTGCTTCGCCTCCATTCCATTGCTTTTCTTTGCCACTTTTACATTTCTTTGACCCTATTG	NO_NT_HIT	NO_NT_HIT	NO_NT_HIT	NO_NT_HIT	NO_NT_HIT	NO_NT_HIT	NO_NT_HIT	NO_NT_HIT	NO_NT_HIT	NO_NT_HIT	NO_NT_HIT	NO_NT_HIT	NO_NT_HIT
AS1J0:00491:01932	1	39	26	13	1	AC	CACACACACACACACACACACACACA	NA	0	0	3	18	120	GTGCAGCTTTGGTACGACATTCCTACACGTGTTGAGTGcacacacacacacacacacacacacaCGCTATTAGTGCTTGTTAAAGAGCATGTGATATGGTGAGTACACGACCAGTTTCCC	GTGCAGCTTTGGTACGACAT	GGGAAACTGGTCGTGTACTCA	18	35	1	20	120	21	58.804	60.02	6.3	6.4	2.21633	A	333	GTGCAGCTTTGGTACGACATTCCTACACGTGTTGAGTGcacacacacacacacacacacacacaCGCTATTAGTGCTTGTTAAAGAGCATGTGATATGGTGAGTACACGACCAGTTTCCCATAATTACAGTATCCTGTGAACCTCAGAGGACGGAAGTGCTATGGTGACTAAACTGGGGCATCTTAACTTcccccTTAAATGTAATGCTTCCTCCTCTTTTCACaaaaaTGTTGTCTTTTAAACTGAAACTTTTaaaaaTTAAACTATTATCTCTGCTTCGCCTCCATTCCATTGCTTTTCTTTGCCACTTTTACATTTCTTTGACCCTATTG	NO_NT_HIT	NO_NT_HIT	NO_NT_HIT	NO_NT_HIT	NO_NT_HIT	NO_NT_HIT	NO_NT_HIT	NO_NT_HIT	NO_NT_HIT	NO_NT_HIT	NO_NT_HIT	NO_NT_HIT	NO_NT_HIT
AS1J0:00491:01932	1	39	26	13	1	AC	CACACACACACACACACACACACACA	NA	0	0	3	17	119	TGCAGCTTTGGTACGACATTCCTACACGTGTTGAGTGcacacacacacacacacacacacacaCGCTATTAGTGCTTGTTAAAGAGCATGTGATATGGTGAGTACACGACCAGTTTCCC	TGCAGCTTTGGTACGACATT	GGGAAACTGGTCGTGTACTCA	17	35	2	20	120	21	59.347	60.02	6.6	6.4	1.67379	A	333	GTGCAGCTTTGGTACGACATTCCTACACGTGTTGAGTGcacacacacacacacacacacacacaCGCTATTAGTGCTTGTTAAAGAGCATGTGATATGGTGAGTACACGACCAGTTTCCCATAATTACAGTATCCTGTGAACCTCAGAGGACGGAAGTGCTATGGTGACTAAACTGGGGCATCTTAACTTcccccTTAAATGTAATGCTTCCTCCTCTTTTCACaaaaaTGTTGTCTTTTAAACTGAAACTTTTaaaaaTTAAACTATTATCTCTGCTTCGCCTCCATTCCATTGCTTTTCTTTGCCACTTTTACATTTCTTTGACCCTATTG	NO_NT_HIT	NO_NT_HIT	NO_NT_HIT	NO_NT_HIT	NO_NT_HIT	NO_NT_HIT	NO_NT_HIT	NO_NT_HIT	NO_NT_HIT	NO_NT_HIT	NO_NT_HIT	NO_NT_HIT	NO_NT_HIT
AS1J0:00491:01932	1	39	26	13	1	AC	CACACACACACACACACACACACACA	NA	0	0	3	17	120	GTGCAGCTTTGGTACGACATTCCTACACGTGTTGAGTGcacacacacacacacacacacacacaCGCTATTAGTGCTTGTTAAAGAGCATGTGATATGGTGAGTACACGACCAGTTTCCC	GTGCAGCTTTGGTACGACATT	GGGAAACTGGTCGTGTACTCA	17	35	1	21	120	21	60.19	60.02	6.6	6.4	2.21057	A	333	GTGCAGCTTTGGTACGACATTCCTACACGTGTTGAGTGcacacacacacacacacacacacacaCGCTATTAGTGCTTGTTAAAGAGCATGTGATATGGTGAGTACACGACCAGTTTCCCATAATTACAGTATCCTGTGAACCTCAGAGGACGGAAGTGCTATGGTGACTAAACTGGGGCATCTTAACTTcccccTTAAATGTAATGCTTCCTCCTCTTTTCACaaaaaTGTTGTCTTTTAAACTGAAACTTTTaaaaaTTAAACTATTATCTCTGCTTCGCCTCCATTCCATTGCTTTTCTTTGCCACTTTTACATTTCTTTGACCCTATTG	NO_NT_HIT	NO_NT_HIT	NO_NT_HIT	NO_NT_HIT	NO_NT_HIT	NO_NT_HIT	NO_NT_HIT	NO_NT_HIT	NO_NT_HIT	NO_NT_HIT	NO_NT_HIT	NO_NT_HIT	NO_NT_HIT
AS1J0:00491:01932	1	39	26	13	1	AC	CACACACACACACACACACACACACA	NA	0	0	3	17	156	TGCAGCTTTGGTACGACATTCCTACACGTGTTGAGTGcacacacacacacacacacacacacaCGCTATTAGTGCTTGTTAAAGAGCATGTGATATGGTGAGTACACGACCAGTTTCCCATAATTACAGTATCCTGTGAACCTCAGAGGACGGAAG	TGCAGCTTTGGTACGACATT	CTTCCGTCCTCTGAGGTTCA	17	73	2	20	157	20	59.347	60.377	6.6	6.7	1.03025	A	333	GTGCAGCTTTGGTACGACATTCCTACACGTGTTGAGTGcacacacacacacacacacacacacaCGCTATTAGTGCTTGTTAAAGAGCATGTGATATGGTGAGTACACGACCAGTTTCCCATAATTACAGTATCCTGTGAACCTCAGAGGACGGAAGTGCTATGGTGACTAAACTGGGGCATCTTAACTTcccccTTAAATGTAATGCTTCCTCCTCTTTTCACaaaaaTGTTGTCTTTTAAACTGAAACTTTTaaaaaTTAAACTATTATCTCTGCTTCGCCTCCATTCCATTGCTTTTCTTTGCCACTTTTACATTTCTTTGACCCTATTG	NO_NT_HIT	NO_NT_HIT	NO_NT_HIT	NO_NT_HIT	NO_NT_HIT	NO_NT_HIT	NO_NT_HIT	NO_NT_HIT	NO_NT_HIT	NO_NT_HIT	NO_NT_HIT	NO_NT_HIT	NO_NT_HIT
AS1J0:00491:01932	1	39	26	13	1	AC	CACACACACACACACACACACACACA	NA	0	0	3	17	219	TGCAGCTTTGGTACGACATTCCTACACGTGTTGAGTGcacacacacacacacacacacacacaCGCTATTAGTGCTTGTTAAAGAGCATGTGATATGGTGAGTACACGACCAGTTTCCCATAATTACAGTATCCTGTGAACCTCAGAGGACGGAAGTGCTATGGTGACTAAACTGGGGCATCTTAACTTcccccTTAAATGTAATGCTTCCTCCTCTTT	TGCAGCTTTGGTACGACATT	AAAGAGGAGGAAGCATTACATTT	17	133	2	20	220	23	59.347	57.591	6.6	7.2	6.06258	F	333	GTGCAGCTTTGGTACGACATTCCTACACGTGTTGAGTGcacacacacacacacacacacacacaCGCTATTAGTGCTTGTTAAAGAGCATGTGATATGGTGAGTACACGACCAGTTTCCCATAATTACAGTATCCTGTGAACCTCAGAGGACGGAAGTGCTATGGTGACTAAACTGGGGCATCTTAACTTcccccTTAAATGTAATGCTTCCTCCTCTTTTCACaaaaaTGTTGTCTTTTAAACTGAAACTTTTaaaaaTTAAACTATTATCTCTGCTTCGCCTCCATTCCATTGCTTTTCTTTGCCACTTTTACATTTCTTTGACCCTATTG	NO_NT_HIT	NO_NT_HIT	NO_NT_HIT	NO_NT_HIT	NO_NT_HIT	NO_NT_HIT	NO_NT_HIT	NO_NT_HIT	NO_NT_HIT	NO_NT_HIT	NO_NT_HIT	NO_NT_HIT	NO_NT_HIT
AS1J0:00491:01932	1	39	26	13	1	AC	CACACACACACACACACACACACACA	NA	0	0	3	17	220	GTGCAGCTTTGGTACGACATTCCTACACGTGTTGAGTGcacacacacacacacacacacacacaCGCTATTAGTGCTTGTTAAAGAGCATGTGATATGGTGAGTACACGACCAGTTTCCCATAATTACAGTATCCTGTGAACCTCAGAGGACGGAAGTGCTATGGTGACTAAACTGGGGCATCTTAACTTcccccTTAAATGTAATGCTTCCTCCTCTTT	GTGCAGCTTTGGTACGACATT	AAAGAGGAGGAAGCATTACATTT	17	133	1	21	220	23	60.19	57.591	6.6	7.2	6.59936	F	333	GTGCAGCTTTGGTACGACATTCCTACACGTGTTGAGTGcacacacacacacacacacacacacaCGCTATTAGTGCTTGTTAAAGAGCATGTGATATGGTGAGTACACGACCAGTTTCCCATAATTACAGTATCCTGTGAACCTCAGAGGACGGAAGTGCTATGGTGACTAAACTGGGGCATCTTAACTTcccccTTAAATGTAATGCTTCCTCCTCTTTTCACaaaaaTGTTGTCTTTTAAACTGAAACTTTTaaaaaTTAAACTATTATCTCTGCTTCGCCTCCATTCCATTGCTTTTCTTTGCCACTTTTACATTTCTTTGACCCTATTG	NO_NT_HIT	NO_NT_HIT	NO_NT_HIT	NO_NT_HIT	NO_NT_HIT	NO_NT_HIT	NO_NT_HIT	NO_NT_HIT	NO_NT_HIT	NO_NT_HIT	NO_NT_HIT	NO_NT_HIT	NO_NT_HIT
AS1J0:00491:01932	1	39	26	13	1	AC	CACACACACACACACACACACACACA	NA	0	0	4	18	288	GTGCAGCTTTGGTACGACATTCCTACACGTGTTGAGTGcacacacacacacacacacacacacaCGCTATTAGTGCTTGTTAAAGAGCATGTGATATGGTGAGTACACGACCAGTTTCCCATAATTACAGTATCCTGTGAACCTCAGAGGACGGAAGTGCTATGGTGACTAAACTGGGGCATCTTAACTTcccccTTAAATGTAATGCTTCCTCCTCTTTTCACaaaaaTGTTGTCTTTTAAACTGAAACTTTTaaaaaTTAAACTATTATCTCTGCTTCGCCTCCAT	GTGCAGCTTTGGTACGACAT	ATGGAGGCGAAGCAGAGATA	18	204	1	20	288	20	58.804	59.939	6.3	5.6	1.25665	F	333	GTGCAGCTTTGGTACGACATTCCTACACGTGTTGAGTGcacacacacacacacacacacacacaCGCTATTAGTGCTTGTTAAAGAGCATGTGATATGGTGAGTACACGACCAGTTTCCCATAATTACAGTATCCTGTGAACCTCAGAGGACGGAAGTGCTATGGTGACTAAACTGGGGCATCTTAACTTcccccTTAAATGTAATGCTTCCTCCTCTTTTCACaaaaaTGTTGTCTTTTAAACTGAAACTTTTaaaaaTTAAACTATTATCTCTGCTTCGCCTCCATTCCATTGCTTTTCTTTGCCACTTTTACATTTCTTTGACCCTATTG	NO_NT_HIT	NO_NT_HIT	NO_NT_HIT	NO_NT_HIT	NO_NT_HIT	NO_NT_HIT	NO_NT_HIT	NO_NT_HIT	NO_NT_HIT	NO_NT_HIT	NO_NT_HIT	NO_NT_HIT	NO_NT_HIT
AS1J0:00491:01932	1	39	26	13	1	AC	CACACACACACACACACACACACACA	NA	0	0	4	17	155	TGCAGCTTTGGTACGACATTCCTACACGTGTTGAGTGcacacacacacacacacacacacacaCGCTATTAGTGCTTGTTAAAGAGCATGTGATATGGTGAGTACACGACCAGTTTCCCATAATTACAGTATCCTGTGAACCTCAGAGGACGGAA	TGCAGCTTTGGTACGACATT	TTCCGTCCTCTGAGGTTCAC	17	72	2	20	156	20	59.347	60.238	6.6	6.7	0.891113	A	333	GTGCAGCTTTGGTACGACATTCCTACACGTGTTGAGTGcacacacacacacacacacacacacaCGCTATTAGTGCTTGTTAAAGAGCATGTGATATGGTGAGTACACGACCAGTTTCCCATAATTACAGTATCCTGTGAACCTCAGAGGACGGAAGTGCTATGGTGACTAAACTGGGGCATCTTAACTTcccccTTAAATGTAATGCTTCCTCCTCTTTTCACaaaaaTGTTGTCTTTTAAACTGAAACTTTTaaaaaTTAAACTATTATCTCTGCTTCGCCTCCATTCCATTGCTTTTCTTTGCCACTTTTACATTTCTTTGACCCTATTG	NO_NT_HIT	NO_NT_HIT	NO_NT_HIT	NO_NT_HIT	NO_NT_HIT	NO_NT_HIT	NO_NT_HIT	NO_NT_HIT	NO_NT_HIT	NO_NT_HIT	NO_NT_HIT	NO_NT_HIT	NO_NT_HIT
AS1J0:00491:01932	1	39	26	13	1	AC	CACACACACACACACACACACACACA	NA	0	0	4	17	287	TGCAGCTTTGGTACGACATTCCTACACGTGTTGAGTGcacacacacacacacacacacacacaCGCTATTAGTGCTTGTTAAAGAGCATGTGATATGGTGAGTACACGACCAGTTTCCCATAATTACAGTATCCTGTGAACCTCAGAGGACGGAAGTGCTATGGTGACTAAACTGGGGCATCTTAACTTcccccTTAAATGTAATGCTTCCTCCTCTTTTCACaaaaaTGTTGTCTTTTAAACTGAAACTTTTaaaaaTTAAACTATTATCTCTGCTTCGCCTCCAT	TGCAGCTTTGGTACGACATT	ATGGAGGCGAAGCAGAGATA	17	204	2	20	288	20	59.347	59.939	6.6	5.6	0.714109	F	333	GTGCAGCTTTGGTACGACATTCCTACACGTGTTGAGTGcacacacacacacacacacacacacaCGCTATTAGTGCTTGTTAAAGAGCATGTGATATGGTGAGTACACGACCAGTTTCCCATAATTACAGTATCCTGTGAACCTCAGAGGACGGAAGTGCTATGGTGACTAAACTGGGGCATCTTAACTTcccccTTAAATGTAATGCTTCCTCCTCTTTTCACaaaaaTGTTGTCTTTTAAACTGAAACTTTTaaaaaTTAAACTATTATCTCTGCTTCGCCTCCATTCCATTGCTTTTCTTTGCCACTTTTACATTTCTTTGACCCTATTG	NO_NT_HIT	NO_NT_HIT	NO_NT_HIT	NO_NT_HIT	NO_NT_HIT	NO_NT_HIT	NO_NT_HIT	NO_NT_HIT	NO_NT_HIT	NO_NT_HIT	NO_NT_HIT	NO_NT_HIT	NO_NT_HIT
AS1J0:00491:01932	1	39	26	13	1	AC	CACACACACACACACACACACACACA	NA	0	0	4	17	288	GTGCAGCTTTGGTACGACATTCCTACACGTGTTGAGTGcacacacacacacacacacacacacaCGCTATTAGTGCTTGTTAAAGAGCATGTGATATGGTGAGTACACGACCAGTTTCCCATAATTACAGTATCCTGTGAACCTCAGAGGACGGAAGTGCTATGGTGACTAAACTGGGGCATCTTAACTTcccccTTAAATGTAATGCTTCCTCCTCTTTTCACaaaaaTGTTGTCTTTTAAACTGAAACTTTTaaaaaTTAAACTATTATCTCTGCTTCGCCTCCAT	GTGCAGCTTTGGTACGACATT	ATGGAGGCGAAGCAGAGATA	17	204	1	21	288	20	60.19	59.939	6.6	5.6	1.25089	F	333	GTGCAGCTTTGGTACGACATTCCTACACGTGTTGAGTGcacacacacacacacacacacacacaCGCTATTAGTGCTTGTTAAAGAGCATGTGATATGGTGAGTACACGACCAGTTTCCCATAATTACAGTATCCTGTGAACCTCAGAGGACGGAAGTGCTATGGTGACTAAACTGGGGCATCTTAACTTcccccTTAAATGTAATGCTTCCTCCTCTTTTCACaaaaaTGTTGTCTTTTAAACTGAAACTTTTaaaaaTTAAACTATTATCTCTGCTTCGCCTCCATTCCATTGCTTTTCTTTGCCACTTTTACATTTCTTTGACCCTATTG	NO_NT_HIT	NO_NT_HIT	NO_NT_HIT	NO_NT_HIT	NO_NT_HIT	NO_NT_HIT	NO_NT_HIT	NO_NT_HIT	NO_NT_HIT	NO_NT_HIT	NO_NT_HIT	NO_NT_HIT	NO_NT_HIT
AS1J0:00491:01932	1	39	26	13	1	AC	CACACACACACACACACACACACACA	NA	0	0	6	17	166	TGCAGCTTTGGTACGACATTCCTACACGTGTTGAGTGcacacacacacacacacacacacacaCGCTATTAGTGCTTGTTAAAGAGCATGTGATATGGTGAGTACACGACCAGTTTCCCATAATTACAGTATCCTGTGAACCTCAGAGGACGGAAGTGCTATGGTG	TGCAGCTTTGGTACGACATT	CACCATAGCACTTCCGTCCT	17	83	2	20	167	20	59.347	60.134	6.6	7.6	0.787238	A	333	GTGCAGCTTTGGTACGACATTCCTACACGTGTTGAGTGcacacacacacacacacacacacacaCGCTATTAGTGCTTGTTAAAGAGCATGTGATATGGTGAGTACACGACCAGTTTCCCATAATTACAGTATCCTGTGAACCTCAGAGGACGGAAGTGCTATGGTGACTAAACTGGGGCATCTTAACTTcccccTTAAATGTAATGCTTCCTCCTCTTTTCACaaaaaTGTTGTCTTTTAAACTGAAACTTTTaaaaaTTAAACTATTATCTCTGCTTCGCCTCCATTCCATTGCTTTTCTTTGCCACTTTTACATTTCTTTGACCCTATTG	NO_NT_HIT	NO_NT_HIT	NO_NT_HIT	NO_NT_HIT	NO_NT_HIT	NO_NT_HIT	NO_NT_HIT	NO_NT_HIT	NO_NT_HIT	NO_NT_HIT	NO_NT_HIT	NO_NT_HIT	NO_NT_HIT
AS1J0:00491:01932	1	39	26	13	1	AC	CACACACACACACACACACACACACA	NA	0	0	9	18	299	GTGCAGCTTTGGTACGACATTCCTACACGTGTTGAGTGcacacacacacacacacacacacacaCGCTATTAGTGCTTGTTAAAGAGCATGTGATATGGTGAGTACACGACCAGTTTCCCATAATTACAGTATCCTGTGAACCTCAGAGGACGGAAGTGCTATGGTGACTAAACTGGGGCATCTTAACTTcccccTTAAATGTAATGCTTCCTCCTCTTTTCACaaaaaTGTTGTCTTTTAAACTGAAACTTTTaaaaaTTAAACTATTATCTCTGCTTCGCCTCCATTCCATTGCTTT	GTGCAGCTTTGGTACGACAT	AAAGCAATGGAATGGAGGC	18	216	1	20	299	19	58.804	60.029	6.3	9.4	2.22455	F	333	GTGCAGCTTTGGTACGACATTCCTACACGTGTTGAGTGcacacacacacacacacacacacacaCGCTATTAGTGCTTGTTAAAGAGCATGTGATATGGTGAGTACACGACCAGTTTCCCATAATTACAGTATCCTGTGAACCTCAGAGGACGGAAGTGCTATGGTGACTAAACTGGGGCATCTTAACTTcccccTTAAATGTAATGCTTCCTCCTCTTTTCACaaaaaTGTTGTCTTTTAAACTGAAACTTTTaaaaaTTAAACTATTATCTCTGCTTCGCCTCCATTCCATTGCTTTTCTTTGCCACTTTTACATTTCTTTGACCCTATTG	NO_NT_HIT	NO_NT_HIT	NO_NT_HIT	NO_NT_HIT	NO_NT_HIT	NO_NT_HIT	NO_NT_HIT	NO_NT_HIT	NO_NT_HIT	NO_NT_HIT	NO_NT_HIT	NO_NT_HIT	NO_NT_HIT
AS1J0:00491:01932	1	39	26	13	1	AC	CACACACACACACACACACACACACA	NA	0	0	9	17	298	TGCAGCTTTGGTACGACATTCCTACACGTGTTGAGTGcacacacacacacacacacacacacaCGCTATTAGTGCTTGTTAAAGAGCATGTGATATGGTGAGTACACGACCAGTTTCCCATAATTACAGTATCCTGTGAACCTCAGAGGACGGAAGTGCTATGGTGACTAAACTGGGGCATCTTAACTTcccccTTAAATGTAATGCTTCCTCCTCTTTTCACaaaaaTGTTGTCTTTTAAACTGAAACTTTTaaaaaTTAAACTATTATCTCTGCTTCGCCTCCATTCCATTGCTTT	TGCAGCTTTGGTACGACATT	AAAGCAATGGAATGGAGGC	17	216	2	20	299	19	59.347	60.029	6.6	9.4	1.68201	F	333	GTGCAGCTTTGGTACGACATTCCTACACGTGTTGAGTGcacacacacacacacacacacacacaCGCTATTAGTGCTTGTTAAAGAGCATGTGATATGGTGAGTACACGACCAGTTTCCCATAATTACAGTATCCTGTGAACCTCAGAGGACGGAAGTGCTATGGTGACTAAACTGGGGCATCTTAACTTcccccTTAAATGTAATGCTTCCTCCTCTTTTCACaaaaaTGTTGTCTTTTAAACTGAAACTTTTaaaaaTTAAACTATTATCTCTGCTTCGCCTCCATTCCATTGCTTTTCTTTGCCACTTTTACATTTCTTTGACCCTATTG	NO_NT_HIT	NO_NT_HIT	NO_NT_HIT	NO_NT_HIT	NO_NT_HIT	NO_NT_HIT	NO_NT_HIT	NO_NT_HIT	NO_NT_HIT	NO_NT_HIT	NO_NT_HIT	NO_NT_HIT	NO_NT_HIT
AS1J0:00491:01932	1	39	26	13	1	AC	CACACACACACACACACACACACACA	NA	0	0	9	17	299	GTGCAGCTTTGGTACGACATTCCTACACGTGTTGAGTGcacacacacacacacacacacacacaCGCTATTAGTGCTTGTTAAAGAGCATGTGATATGGTGAGTACACGACCAGTTTCCCATAATTACAGTATCCTGTGAACCTCAGAGGACGGAAGTGCTATGGTGACTAAACTGGGGCATCTTAACTTcccccTTAAATGTAATGCTTCCTCCTCTTTTCACaaaaaTGTTGTCTTTTAAACTGAAACTTTTaaaaaTTAAACTATTATCTCTGCTTCGCCTCCATTCCATTGCTTT	GTGCAGCTTTGGTACGACATT	AAAGCAATGGAATGGAGGC	17	216	1	21	299	19	60.19	60.029	6.6	9.4	2.21879	F	333	GTGCAGCTTTGGTACGACATTCCTACACGTGTTGAGTGcacacacacacacacacacacacacaCGCTATTAGTGCTTGTTAAAGAGCATGTGATATGGTGAGTACACGACCAGTTTCCCATAATTACAGTATCCTGTGAACCTCAGAGGACGGAAGTGCTATGGTGACTAAACTGGGGCATCTTAACTTcccccTTAAATGTAATGCTTCCTCCTCTTTTCACaaaaaTGTTGTCTTTTAAACTGAAACTTTTaaaaaTTAAACTATTATCTCTGCTTCGCCTCCATTCCATTGCTTTTCTTTGCCACTTTTACATTTCTTTGACCCTATTG	NO_NT_HIT	NO_NT_HIT	NO_NT_HIT	NO_NT_HIT	NO_NT_HIT	NO_NT_HIT	NO_NT_HIT	NO_NT_HIT	NO_NT_HIT	NO_NT_HIT	NO_NT_HIT	NO_NT_HIT	NO_NT_HIT
AS1J0:00494:00793	1	72	26	13	1	AC	ACACACACACACACACACACACACAC	NA	1	1	4	41	153	GGGTTCAACTCCCGGTCTGCATGACGGGGCCCAGATGGACCGGCAACATCTTGTGAGGATGTAACAacacacacacacacacacacacacacTGACACTGACCGTTTGATGAGTGGTGCGGTCGTGGAGATGAGCACAACATAGAGCGAGCTG	GGGTTCAACTCCCGGTCT	CAGCTCGCTCTATGTTGTGC	48	41	6	18	158	20	59.896	59.77	7.6	8.2	2.3338	A	174	GTGCGGGGTTCAACTCCCGGTCTGCATGACGGGGCCCAGATGGACCGGCAACATCTTGTGAGGATGTAACAacacacacacacacacacacacacacTGACACTGACCGTTTGATGAGTGGTGCGGTCGTGGAGATGAGCACAACATAGAGCGAGCTGAGGAGATCGGAAGAGC	NO_NT_HIT	NO_NT_HIT	NO_NT_HIT	NO_NT_HIT	NO_NT_HIT	NO_NT_HIT	NO_NT_HIT	NO_NT_HIT	NO_NT_HIT	NO_NT_HIT	NO_NT_HIT	NO_NT_HIT	NO_NT_HIT
AS1J0:00494:00793	1	72	26	13	1	AC	ACACACACACACACACACACACACAC	NA	0	0	4	30	142	GGGTTCAACTCCCGGTCTGCATGACGGGGCCCAGATGGACCGGCAACATCTTGTGAGGATGTAACAacacacacacacacacacacacacacTGACACTGACCGTTTGATGAGTGGTGCGGTCGTGGAGATGAGCACAACAT	GGGTTCAACTCCCGGTCT	ATGTTGTGCTCATCTCCACG	48	30	6	18	147	20	59.896	59.707	7.6	9.9	2.39666	A	174	GTGCGGGGTTCAACTCCCGGTCTGCATGACGGGGCCCAGATGGACCGGCAACATCTTGTGAGGATGTAACAacacacacacacacacacacacacacTGACACTGACCGTTTGATGAGTGGTGCGGTCGTGGAGATGAGCACAACATAGAGCGAGCTGAGGAGATCGGAAGAGC	NO_NT_HIT	NO_NT_HIT	NO_NT_HIT	NO_NT_HIT	NO_NT_HIT	NO_NT_HIT	NO_NT_HIT	NO_NT_HIT	NO_NT_HIT	NO_NT_HIT	NO_NT_HIT	NO_NT_HIT	NO_NT_HIT
AS1J0:00494:00793	1	72	26	13	1	AC	ACACACACACACACACACACACACAC	NA	0	0	4	6	102	CGGCAACATCTTGTGAGGATGTAACAacacacacacacacacacacacacacTGACACTGACCGTTTGATGAGTGGTGCGGTCGTGGAGATGAGCACAACAT	CGGCAACATCTTGTGAGGAT	ATGTTGTGCTCATCTCCACG	6	30	46	20	147	20	61.067	59.707	7.8	9.9	1.35908	A	174	GTGCGGGGTTCAACTCCCGGTCTGCATGACGGGGCCCAGATGGACCGGCAACATCTTGTGAGGATGTAACAacacacacacacacacacacacacacTGACACTGACCGTTTGATGAGTGGTGCGGTCGTGGAGATGAGCACAACATAGAGCGAGCTGAGGAGATCGGAAGAGC	NO_NT_HIT	NO_NT_HIT	NO_NT_HIT	NO_NT_HIT	NO_NT_HIT	NO_NT_HIT	NO_NT_HIT	NO_NT_HIT	NO_NT_HIT	NO_NT_HIT	NO_NT_HIT	NO_NT_HIT	NO_NT_HIT
AS1J0:00494:00793	1	72	26	13	1	AC	ACACACACACACACACACACACACAC	NA	0	0	4	6	113	CGGCAACATCTTGTGAGGATGTAACAacacacacacacacacacacacacacTGACACTGACCGTTTGATGAGTGGTGCGGTCGTGGAGATGAGCACAACATAGAGCGAGCTG	CGGCAACATCTTGTGAGGAT	CAGCTCGCTCTATGTTGTGC	6	41	46	20	158	20	61.067	59.77	7.8	8.2	1.29622	A	174	GTGCGGGGTTCAACTCCCGGTCTGCATGACGGGGCCCAGATGGACCGGCAACATCTTGTGAGGATGTAACAacacacacacacacacacacacacacTGACACTGACCGTTTGATGAGTGGTGCGGTCGTGGAGATGAGCACAACATAGAGCGAGCTGAGGAGATCGGAAGAGC	NO_NT_HIT	NO_NT_HIT	NO_NT_HIT	NO_NT_HIT	NO_NT_HIT	NO_NT_HIT	NO_NT_HIT	NO_NT_HIT	NO_NT_HIT	NO_NT_HIT	NO_NT_HIT	NO_NT_HIT	NO_NT_HIT
AS1J0:00494:00793	1	72	26	13	1	AC	ACACACACACACACACACACACACAC	NA	0	0	4	6	127	CGGCAACATCTTGTGAGGATGTAACAacacacacacacacacacacacacacTGACACTGACCGTTTGATGAGTGGTGCGGTCGTGGAGATGAGCACAACATAGAGCGAGCTGAGGAGATCGGAAGA	CGGCAACATCTTGTGAGGAT	TCTTCCGATCTCCTCAGCTC	6	55	46	20	172	20	61.067	59.636	7.8	7.9	1.43032	A	174	GTGCGGGGTTCAACTCCCGGTCTGCATGACGGGGCCCAGATGGACCGGCAACATCTTGTGAGGATGTAACAacacacacacacacacacacacacacTGACACTGACCGTTTGATGAGTGGTGCGGTCGTGGAGATGAGCACAACATAGAGCGAGCTGAGGAGATCGGAAGAGC	NO_NT_HIT	NO_NT_HIT	NO_NT_HIT	NO_NT_HIT	NO_NT_HIT	NO_NT_HIT	NO_NT_HIT	NO_NT_HIT	NO_NT_HIT	NO_NT_HIT	NO_NT_HIT	NO_NT_HIT	NO_NT_HIT
AS1J0:00494:00793	1	72	26	13	1	AC	ACACACACACACACACACACACACAC	NA	0	0	6	41	149	TCAACTCCCGGTCTGCATGACGGGGCCCAGATGGACCGGCAACATCTTGTGAGGATGTAACAacacacacacacacacacacacacacTGACACTGACCGTTTGATGAGTGGTGCGGTCGTGGAGATGAGCACAACATAGAGCGAGCTG	TCAACTCCCGGTCTGCAT	CAGCTCGCTCTATGTTGTGC	44	41	10	18	158	20	60.205	59.77	8.4	8.2	2.43504	A	174	GTGCGGGGTTCAACTCCCGGTCTGCATGACGGGGCCCAGATGGACCGGCAACATCTTGTGAGGATGTAACAacacacacacacacacacacacacacTGACACTGACCGTTTGATGAGTGGTGCGGTCGTGGAGATGAGCACAACATAGAGCGAGCTGAGGAGATCGGAAGAGC	NO_NT_HIT	NO_NT_HIT	NO_NT_HIT	NO_NT_HIT	NO_NT_HIT	NO_NT_HIT	NO_NT_HIT	NO_NT_HIT	NO_NT_HIT	NO_NT_HIT	NO_NT_HIT	NO_NT_HIT	NO_NT_HIT
AS1J0:00499:02247	1	120	15	5	1	AAC	TTGTTGTTGTTGTTG	NA	1	1	4	3	106	AAACGCATGAAAGGAACACCCAAAAGCAGTCTTTAAATGATACAAAGAGTTTAGGATTAGAGCGTCGTttgttgttgttgttgTTATGCCACATGCTCATTCATCT	AAACGCATGAAAGGAACACC	AGATGAATGAGCATGTGGCA	48	3	52	20	157	20	59.978	60.233	7.6	10	0.255792	A	161	GTGCAGGGtctctcGTCGAGGAAGAGGCAACGAGTGAGGAAGCGCCACCTGAAACGCATGAAAGGAACACCCAAAAGCAGTCTTTAAATGATACAAAGAGTTTAGGATTAGAGCGTCGTttgttgttgttgttgTTATGCCACATGCTCATTCATCTCCTC	NO_NT_HIT	NO_NT_HIT	NO_NT_HIT	NO_NT_HIT	NO_NT_HIT	NO_NT_HIT	NO_NT_HIT	NO_NT_HIT	NO_NT_HIT	NO_NT_HIT	NO_NT_HIT	NO_NT_HIT	NO_NT_HIT
AS1J0:00499:02247	1	120	15	5	1	AAC	TTGTTGTTGTTGTTG	NA	0	0	4	3	108	TGAAACGCATGAAAGGAACACCCAAAAGCAGTCTTTAAATGATACAAAGAGTTTAGGATTAGAGCGTCGTttgttgttgttgttgTTATGCCACATGCTCATTCATCT	TGAAACGCATGAAAGGAACA	AGATGAATGAGCATGTGGCA	50	3	50	20	157	20	60.234	60.233	6.7	10	0.46783	A	161	GTGCAGGGtctctcGTCGAGGAAGAGGCAACGAGTGAGGAAGCGCCACCTGAAACGCATGAAAGGAACACCCAAAAGCAGTCTTTAAATGATACAAAGAGTTTAGGATTAGAGCGTCGTttgttgttgttgttgTTATGCCACATGCTCATTCATCTCCTC	NO_NT_HIT	NO_NT_HIT	NO_NT_HIT	NO_NT_HIT	NO_NT_HIT	NO_NT_HIT	NO_NT_HIT	NO_NT_HIT	NO_NT_HIT	NO_NT_HIT	NO_NT_HIT	NO_NT_HIT	NO_NT_HIT
AS1J0:00499:02247	1	120	15	5	1	AAC	TTGTTGTTGTTGTTG	NA	0	0	6	4	141	GAGGAAGAGGCAACGAGTGAGGAAGCGCCACCTGAAACGCATGAAAGGAACACCCAAAAGCAGTCTTTAAATGATACAAAGAGTTTAGGATTAGAGCGTCGTttgttgttgttgttgTTATGCCACATGCTCATTCATCTC	GAGGAAGAGGCAACGAGTGA	GAGATGAATGAGCATGTGGC	82	4	18	20	158	20	60.533	59.201	6.4	9.4	1.33147	A	161	GTGCAGGGtctctcGTCGAGGAAGAGGCAACGAGTGAGGAAGCGCCACCTGAAACGCATGAAAGGAACACCCAAAAGCAGTCTTTAAATGATACAAAGAGTTTAGGATTAGAGCGTCGTttgttgttgttgttgTTATGCCACATGCTCATTCATCTCCTC	NO_NT_HIT	NO_NT_HIT	NO_NT_HIT	NO_NT_HIT	NO_NT_HIT	NO_NT_HIT	NO_NT_HIT	NO_NT_HIT	NO_NT_HIT	NO_NT_HIT	NO_NT_HIT	NO_NT_HIT	NO_NT_HIT
AS1J0:00499:02247	1	120	15	5	1	AAC	TTGTTGTTGTTGTTG	NA	0	0	6	3	136	AAGAGGCAACGAGTGAGGAAGCGCCACCTGAAACGCATGAAAGGAACACCCAAAAGCAGTCTTTAAATGATACAAAGAGTTTAGGATTAGAGCGTCGTttgttgttgttgttgTTATGCCACATGCTCATTCATCT	AAGAGGCAACGAGTGAGGAA	AGATGAATGAGCATGTGGCA	78	3	22	20	157	20	59.989	60.233	8.2	10	0.243997	A	161	GTGCAGGGtctctcGTCGAGGAAGAGGCAACGAGTGAGGAAGCGCCACCTGAAACGCATGAAAGGAACACCCAAAAGCAGTCTTTAAATGATACAAAGAGTTTAGGATTAGAGCGTCGTttgttgttgttgttgTTATGCCACATGCTCATTCATCTCCTC	NO_NT_HIT	NO_NT_HIT	NO_NT_HIT	NO_NT_HIT	NO_NT_HIT	NO_NT_HIT	NO_NT_HIT	NO_NT_HIT	NO_NT_HIT	NO_NT_HIT	NO_NT_HIT	NO_NT_HIT	NO_NT_HIT
AS1J0:00499:02247	1	120	15	5	1	AAC	TTGTTGTTGTTGTTG	NA	0	0	6	3	140	GAGGAAGAGGCAACGAGTGAGGAAGCGCCACCTGAAACGCATGAAAGGAACACCCAAAAGCAGTCTTTAAATGATACAAAGAGTTTAGGATTAGAGCGTCGTttgttgttgttgttgTTATGCCACATGCTCATTCATCT	GAGGAAGAGGCAACGAGTGA	AGATGAATGAGCATGTGGCA	82	3	18	20	157	20	60.533	60.233	6.4	10	0.766058	A	161	GTGCAGGGtctctcGTCGAGGAAGAGGCAACGAGTGAGGAAGCGCCACCTGAAACGCATGAAAGGAACACCCAAAAGCAGTCTTTAAATGATACAAAGAGTTTAGGATTAGAGCGTCGTttgttgttgttgttgTTATGCCACATGCTCATTCATCTCCTC	NO_NT_HIT	NO_NT_HIT	NO_NT_HIT	NO_NT_HIT	NO_NT_HIT	NO_NT_HIT	NO_NT_HIT	NO_NT_HIT	NO_NT_HIT	NO_NT_HIT	NO_NT_HIT	NO_NT_HIT	NO_NT_HIT
AS1J0:00499:02247	1	120	15	5	1	AAC	TTGTTGTTGTTGTTG	NA	0	0	7	4	140	AGGAAGAGGCAACGAGTGAGGAAGCGCCACCTGAAACGCATGAAAGGAACACCCAAAAGCAGTCTTTAAATGATACAAAGAGTTTAGGATTAGAGCGTCGTttgttgttgttgttgTTATGCCACATGCTCATTCATCTC	AGGAAGAGGCAACGAGTGAG	GAGATGAATGAGCATGTGGC	81	4	19	20	158	20	59.598	59.201	6.4	9.4	1.20091	A	161	GTGCAGGGtctctcGTCGAGGAAGAGGCAACGAGTGAGGAAGCGCCACCTGAAACGCATGAAAGGAACACCCAAAAGCAGTCTTTAAATGATACAAAGAGTTTAGGATTAGAGCGTCGTttgttgttgttgttgTTATGCCACATGCTCATTCATCTCCTC	NO_NT_HIT	NO_NT_HIT	NO_NT_HIT	NO_NT_HIT	NO_NT_HIT	NO_NT_HIT	NO_NT_HIT	NO_NT_HIT	NO_NT_HIT	NO_NT_HIT	NO_NT_HIT	NO_NT_HIT	NO_NT_HIT
AS1J0:00500:02171	1	49	14	7	1	AT	ATATATATATATAT	NA	1	1	3	8	143	TGAAGGAATACAATAAGACATGTGGAATGTCAAatatatatatatatTTATATGAAATTAGTTCCTACGTTAATTTTGCTATTACATGAATTACATTGTTAGTTTaaaaaaaTCTTTTCaaaaaCGACACGCTGCGACGATAA	TGAAGGAATACAATAAGACATGTGG	TTATCGTCGCAGCGTGTC	8	78	16	25	158	18	59.341	59.522	8.2	6.1	8.13735	F	312	GTGCAGGTCAGTAACTGAAGGAATACAATAAGACATGTGGAATGTCAAatatatatatatatTTATATGAAATTAGTTCCTACGTTAATTTTGCTATTACATGAATTACATTGTTAGTTTaaaaaaaTCTTTTCaaaaaCGACACGCTGCGACGATAAAAGCCACAACTGTAATAATCACTGACAATATTAGTTCTGTGATTATAGTAATATTAGAAACATGTATACGATTAAATGAGATTAGATAAGCACTTAAAATAGAAATATACAGTTTATTGTAATAAATCTGTGTAAAACGTATATTGGTATAATA	NO_NT_HIT	NO_NT_HIT	NO_NT_HIT	NO_NT_HIT	NO_NT_HIT	NO_NT_HIT	NO_NT_HIT	NO_NT_HIT	NO_NT_HIT	NO_NT_HIT	NO_NT_HIT	NO_NT_HIT	NO_NT_HIT
AS1J0:00500:02171	1	49	14	7	1	AT	ATATATATATATAT	NA	0	0	3	8	144	TGAAGGAATACAATAAGACATGTGGAATGTCAAatatatatatatatTTATATGAAATTAGTTCCTACGTTAATTTTGCTATTACATGAATTACATTGTTAGTTTaaaaaaaTCTTTTCaaaaaCGACACGCTGCGACGATAAA	TGAAGGAATACAATAAGACATGTGG	TTTATCGTCGCAGCGTGTC	8	78	16	25	159	19	59.341	60.974	8.2	6.1	7.63324	F	312	GTGCAGGTCAGTAACTGAAGGAATACAATAAGACATGTGGAATGTCAAatatatatatatatTTATATGAAATTAGTTCCTACGTTAATTTTGCTATTACATGAATTACATTGTTAGTTTaaaaaaaTCTTTTCaaaaaCGACACGCTGCGACGATAAAAGCCACAACTGTAATAATCACTGACAATATTAGTTCTGTGATTATAGTAATATTAGAAACATGTATACGATTAAATGAGATTAGATAAGCACTTAAAATAGAAATATACAGTTTATTGTAATAAATCTGTGTAAAACGTATATTGGTATAATA	NO_NT_HIT	NO_NT_HIT	NO_NT_HIT	NO_NT_HIT	NO_NT_HIT	NO_NT_HIT	NO_NT_HIT	NO_NT_HIT	NO_NT_HIT	NO_NT_HIT	NO_NT_HIT	NO_NT_HIT	NO_NT_HIT
AS1J0:00500:02171	1	49	14	7	1	AT	ATATATATATATAT	NA	0	0	3	8	145	CTGAAGGAATACAATAAGACATGTGGAATGTCAAatatatatatatatTTATATGAAATTAGTTCCTACGTTAATTTTGCTATTACATGAATTACATTGTTAGTTTaaaaaaaTCTTTTCaaaaaCGACACGCTGCGACGATAAA	CTGAAGGAATACAATAAGACATGTGG	TTTATCGTCGCAGCGTGTC	8	78	15	26	159	19	60.176	60.974	8.2	6.1	8.1495	F	312	GTGCAGGTCAGTAACTGAAGGAATACAATAAGACATGTGGAATGTCAAatatatatatatatTTATATGAAATTAGTTCCTACGTTAATTTTGCTATTACATGAATTACATTGTTAGTTTaaaaaaaTCTTTTCaaaaaCGACACGCTGCGACGATAAAAGCCACAACTGTAATAATCACTGACAATATTAGTTCTGTGATTATAGTAATATTAGAAACATGTATACGATTAAATGAGATTAGATAAGCACTTAAAATAGAAATATACAGTTTATTGTAATAAATCTGTGTAAAACGTATATTGGTATAATA	NO_NT_HIT	NO_NT_HIT	NO_NT_HIT	NO_NT_HIT	NO_NT_HIT	NO_NT_HIT	NO_NT_HIT	NO_NT_HIT	NO_NT_HIT	NO_NT_HIT	NO_NT_HIT	NO_NT_HIT	NO_NT_HIT
AS1J0:00500:02171	1	49	14	7	1	AT	ATATATATATATAT	NA	0	0	3	0	133	CAATAAGACATGTGGAATGTCAAatatatatatatatTTATATGAAATTAGTTCCTACGTTAATTTTGCTATTACATGAATTACATTGTTAGTTTaaaaaaaTCTTTTCaaaaaCGACACGCTGCGACGATAA	CAATAAGACATGTGGAATGTCAA	TTATCGTCGCAGCGTGTC	0	78	26	23	158	18	57.558	59.522	6.7	6.1	7.91981	F	312	GTGCAGGTCAGTAACTGAAGGAATACAATAAGACATGTGGAATGTCAAatatatatatatatTTATATGAAATTAGTTCCTACGTTAATTTTGCTATTACATGAATTACATTGTTAGTTTaaaaaaaTCTTTTCaaaaaCGACACGCTGCGACGATAAAAGCCACAACTGTAATAATCACTGACAATATTAGTTCTGTGATTATAGTAATATTAGAAACATGTATACGATTAAATGAGATTAGATAAGCACTTAAAATAGAAATATACAGTTTATTGTAATAAATCTGTGTAAAACGTATATTGGTATAATA	NO_NT_HIT	NO_NT_HIT	NO_NT_HIT	NO_NT_HIT	NO_NT_HIT	NO_NT_HIT	NO_NT_HIT	NO_NT_HIT	NO_NT_HIT	NO_NT_HIT	NO_NT_HIT	NO_NT_HIT	NO_NT_HIT
AS1J0:00500:02171	1	49	14	7	1	AT	ATATATATATATAT	NA	0	0	3	0	134	CAATAAGACATGTGGAATGTCAAatatatatatatatTTATATGAAATTAGTTCCTACGTTAATTTTGCTATTACATGAATTACATTGTTAGTTTaaaaaaaTCTTTTCaaaaaCGACACGCTGCGACGATAAA	CAATAAGACATGTGGAATGTCAA	TTTATCGTCGCAGCGTGTC	0	78	26	23	159	19	57.558	60.974	6.7	6.1	7.41569	F	312	GTGCAGGTCAGTAACTGAAGGAATACAATAAGACATGTGGAATGTCAAatatatatatatatTTATATGAAATTAGTTCCTACGTTAATTTTGCTATTACATGAATTACATTGTTAGTTTaaaaaaaTCTTTTCaaaaaCGACACGCTGCGACGATAAAAGCCACAACTGTAATAATCACTGACAATATTAGTTCTGTGATTATAGTAATATTAGAAACATGTATACGATTAAATGAGATTAGATAAGCACTTAAAATAGAAATATACAGTTTATTGTAATAAATCTGTGTAAAACGTATATTGGTATAATA	NO_NT_HIT	NO_NT_HIT	NO_NT_HIT	NO_NT_HIT	NO_NT_HIT	NO_NT_HIT	NO_NT_HIT	NO_NT_HIT	NO_NT_HIT	NO_NT_HIT	NO_NT_HIT	NO_NT_HIT	NO_NT_HIT
AS1J0:00500:02171	1	49	14	7	1	AT	ATATATATATATAT	NA	0	0	4	0	135	ACAATAAGACATGTGGAATGTCAAatatatatatatatTTATATGAAATTAGTTCCTACGTTAATTTTGCTATTACATGAATTACATTGTTAGTTTaaaaaaaTCTTTTCaaaaaCGACACGCTGCGACGATAAA	ACAATAAGACATGTGGAATGTCAA	TTTATCGTCGCAGCGTGTC	0	78	25	24	159	19	58.427	60.974	6.7	6.1	7.54645	F	312	GTGCAGGTCAGTAACTGAAGGAATACAATAAGACATGTGGAATGTCAAatatatatatatatTTATATGAAATTAGTTCCTACGTTAATTTTGCTATTACATGAATTACATTGTTAGTTTaaaaaaaTCTTTTCaaaaaCGACACGCTGCGACGATAAAAGCCACAACTGTAATAATCACTGACAATATTAGTTCTGTGATTATAGTAATATTAGAAACATGTATACGATTAAATGAGATTAGATAAGCACTTAAAATAGAAATATACAGTTTATTGTAATAAATCTGTGTAAAACGTATATTGGTATAATA	NO_NT_HIT	NO_NT_HIT	NO_NT_HIT	NO_NT_HIT	NO_NT_HIT	NO_NT_HIT	NO_NT_HIT	NO_NT_HIT	NO_NT_HIT	NO_NT_HIT	NO_NT_HIT	NO_NT_HIT	NO_NT_HIT
AS1J0:00500:02171	1	49	14	7	1	AT	ATATATATATATAT	NA	0	0	5	8	238	TGAAGGAATACAATAAGACATGTGGAATGTCAAatatatatatatatTTATATGAAATTAGTTCCTACGTTAATTTTGCTATTACATGAATTACATTGTTAGTTTaaaaaaaTCTTTTCaaaaaCGACACGCTGCGACGATAAAAGCCACAACTGTAATAATCACTGACAATATTAGTTCTGTGATTATAGTAATATTAGAAACATGTATACGATTAAATGAGATTAGATAAGCACTT	TGAAGGAATACAATAAGACATGTGG	AAGTGCTTATCTAATCTCATTTAATCG	8	164	16	25	253	27	59.341	57.839	8.2	8.6	14.8201	F	312	GTGCAGGTCAGTAACTGAAGGAATACAATAAGACATGTGGAATGTCAAatatatatatatatTTATATGAAATTAGTTCCTACGTTAATTTTGCTATTACATGAATTACATTGTTAGTTTaaaaaaaTCTTTTCaaaaaCGACACGCTGCGACGATAAAAGCCACAACTGTAATAATCACTGACAATATTAGTTCTGTGATTATAGTAATATTAGAAACATGTATACGATTAAATGAGATTAGATAAGCACTTAAAATAGAAATATACAGTTTATTGTAATAAATCTGTGTAAAACGTATATTGGTATAATA	NO_NT_HIT	NO_NT_HIT	NO_NT_HIT	NO_NT_HIT	NO_NT_HIT	NO_NT_HIT	NO_NT_HIT	NO_NT_HIT	NO_NT_HIT	NO_NT_HIT	NO_NT_HIT	NO_NT_HIT	NO_NT_HIT
AS1J0:00500:02171	1	49	14	7	1	AT	ATATATATATATAT	NA	0	0	5	8	240	ACTGAAGGAATACAATAAGACATGTGGAATGTCAAatatatatatatatTTATATGAAATTAGTTCCTACGTTAATTTTGCTATTACATGAATTACATTGTTAGTTTaaaaaaaTCTTTTCaaaaaCGACACGCTGCGACGATAAAAGCCACAACTGTAATAATCACTGACAATATTAGTTCTGTGATTATAGTAATATTAGAAACATGTATACGATTAAATGAGATTAGATAAGCACTT	ACTGAAGGAATACAATAAGACATGTGG	AAGTGCTTATCTAATCTCATTTAATCG	8	164	14	27	253	27	60.844	57.839	8.2	8.6	17.0049	F	312	GTGCAGGTCAGTAACTGAAGGAATACAATAAGACATGTGGAATGTCAAatatatatatatatTTATATGAAATTAGTTCCTACGTTAATTTTGCTATTACATGAATTACATTGTTAGTTTaaaaaaaTCTTTTCaaaaaCGACACGCTGCGACGATAAAAGCCACAACTGTAATAATCACTGACAATATTAGTTCTGTGATTATAGTAATATTAGAAACATGTATACGATTAAATGAGATTAGATAAGCACTTAAAATAGAAATATACAGTTTATTGTAATAAATCTGTGTAAAACGTATATTGGTATAATA	NO_NT_HIT	NO_NT_HIT	NO_NT_HIT	NO_NT_HIT	NO_NT_HIT	NO_NT_HIT	NO_NT_HIT	NO_NT_HIT	NO_NT_HIT	NO_NT_HIT	NO_NT_HIT	NO_NT_HIT	NO_NT_HIT
AS1J0:00500:02171	1	49	14	7	1	AT	ATATATATATATAT	NA	0	0	5	0	228	CAATAAGACATGTGGAATGTCAAatatatatatatatTTATATGAAATTAGTTCCTACGTTAATTTTGCTATTACATGAATTACATTGTTAGTTTaaaaaaaTCTTTTCaaaaaCGACACGCTGCGACGATAAAAGCCACAACTGTAATAATCACTGACAATATTAGTTCTGTGATTATAGTAATATTAGAAACATGTATACGATTAAATGAGATTAGATAAGCACTT	CAATAAGACATGTGGAATGTCAA	AAGTGCTTATCTAATCTCATTTAATCG	0	164	26	23	253	27	57.558	57.839	6.7	8.6	14.6026	F	312	GTGCAGGTCAGTAACTGAAGGAATACAATAAGACATGTGGAATGTCAAatatatatatatatTTATATGAAATTAGTTCCTACGTTAATTTTGCTATTACATGAATTACATTGTTAGTTTaaaaaaaTCTTTTCaaaaaCGACACGCTGCGACGATAAAAGCCACAACTGTAATAATCACTGACAATATTAGTTCTGTGATTATAGTAATATTAGAAACATGTATACGATTAAATGAGATTAGATAAGCACTTAAAATAGAAATATACAGTTTATTGTAATAAATCTGTGTAAAACGTATATTGGTATAATA	NO_NT_HIT	NO_NT_HIT	NO_NT_HIT	NO_NT_HIT	NO_NT_HIT	NO_NT_HIT	NO_NT_HIT	NO_NT_HIT	NO_NT_HIT	NO_NT_HIT	NO_NT_HIT	NO_NT_HIT	NO_NT_HIT
AS1J0:00500:02171	1	49	14	7	1	AT	ATATATATATATAT	NA	0	0	5	0	229	ACAATAAGACATGTGGAATGTCAAatatatatatatatTTATATGAAATTAGTTCCTACGTTAATTTTGCTATTACATGAATTACATTGTTAGTTTaaaaaaaTCTTTTCaaaaaCGACACGCTGCGACGATAAAAGCCACAACTGTAATAATCACTGACAATATTAGTTCTGTGATTATAGTAATATTAGAAACATGTATACGATTAAATGAGATTAGATAAGCACTT	ACAATAAGACATGTGGAATGTCAA	AAGTGCTTATCTAATCTCATTTAATCG	0	164	25	24	253	27	58.427	57.839	6.7	8.6	14.7333	F	312	GTGCAGGTCAGTAACTGAAGGAATACAATAAGACATGTGGAATGTCAAatatatatatatatTTATATGAAATTAGTTCCTACGTTAATTTTGCTATTACATGAATTACATTGTTAGTTTaaaaaaaTCTTTTCaaaaaCGACACGCTGCGACGATAAAAGCCACAACTGTAATAATCACTGACAATATTAGTTCTGTGATTATAGTAATATTAGAAACATGTATACGATTAAATGAGATTAGATAAGCACTTAAAATAGAAATATACAGTTTATTGTAATAAATCTGTGTAAAACGTATATTGGTATAATA	NO_NT_HIT	NO_NT_HIT	NO_NT_HIT	NO_NT_HIT	NO_NT_HIT	NO_NT_HIT	NO_NT_HIT	NO_NT_HIT	NO_NT_HIT	NO_NT_HIT	NO_NT_HIT	NO_NT_HIT	NO_NT_HIT
AS1J0:00529:02845	1	193	32	10	1.5	AC	GTGCGTGCGTGCGTGTGTGTGTGTGTGTGTGT	NA	1	1	4	38	175	ATTTCCACAAACTGCTCCCACCTGTATCTAGTTTAAATCaaaaaaTGAAAAtgtgtgTCCATACATTGTGTCCAtgtgtgtttttgtgcgtgcgtgcgtgtgtgtgtgtgtgtgtgtCACTTTGTATCAGCGGGATGCTTCATGCGGTAACTATTTCTAACAGAGCTGCCCTGCT	ATTTCCACAAACTGCTCCCA	AGCAGGGCAGCTCTGTTAGA	65	38	108	20	282	20	60.495	60.299	9.7	6	0.79407	F	331	GTGCAGCACATAAACGGGGACAAACCTGGGAGGGTTGTTCTGGGtttttCAGCACACGAGCAATACTCTTCAGCATTATATCTGcacacaTATACCAGTATTTCACAATTTCCACAAACTGCTCCCACCTGTATCTAGTTTAAATCaaaaaaTGAAAAtgtgtgTCCATACATTGTGTCCAtgtgtgtttttgtgcgtgcgtgcgtgtgtgtgtgtgtgtgtgtCACTTTGTATCAGCGGGATGCTTCATGCGGTAACTATTTCTAACAGAGCTGCCCTGCTGACATAAAACCAAAATGTGCATAGAGCGAGCTGAGGAGATCGGAAGAGC	NO_NT_HIT	NO_NT_HIT	NO_NT_HIT	NO_NT_HIT	NO_NT_HIT	NO_NT_HIT	NO_NT_HIT	NO_NT_HIT	NO_NT_HIT	NO_NT_HIT	NO_NT_HIT	NO_NT_HIT	NO_NT_HIT
AS1J0:00529:02845	1	193	32	10	1.5	AC	GTGCGTGCGTGCGTGTGTGTGTGTGTGTGTGT	NA	0	0	4	15	152	ATTTCCACAAACTGCTCCCACCTGTATCTAGTTTAAATCaaaaaaTGAAAAtgtgtgTCCATACATTGTGTCCAtgtgtgtttttgtgcgtgcgtgcgtgtgtgtgtgtgtgtgtgtCACTTTGTATCAGCGGGATGCTTCATGCGGTAACT	ATTTCCACAAACTGCTCCCA	AGTTACCGCATGAAGCATCC	65	15	108	20	259	20	60.495	60.103	9.7	8.1	0.598359	F	331	GTGCAGCACATAAACGGGGACAAACCTGGGAGGGTTGTTCTGGGtttttCAGCACACGAGCAATACTCTTCAGCATTATATCTGcacacaTATACCAGTATTTCACAATTTCCACAAACTGCTCCCACCTGTATCTAGTTTAAATCaaaaaaTGAAAAtgtgtgTCCATACATTGTGTCCAtgtgtgtttttgtgcgtgcgtgcgtgtgtgtgtgtgtgtgtgtCACTTTGTATCAGCGGGATGCTTCATGCGGTAACTATTTCTAACAGAGCTGCCCTGCTGACATAAAACCAAAATGTGCATAGAGCGAGCTGAGGAGATCGGAAGAGC	NO_NT_HIT	NO_NT_HIT	NO_NT_HIT	NO_NT_HIT	NO_NT_HIT	NO_NT_HIT	NO_NT_HIT	NO_NT_HIT	NO_NT_HIT	NO_NT_HIT	NO_NT_HIT	NO_NT_HIT	NO_NT_HIT
AS1J0:00529:02845	1	193	32	10	1.5	AC	GTGCGTGCGTGCGTGTGTGTGTGTGTGTGTGT	NA	0	0	4	6	143	ATTTCCACAAACTGCTCCCACCTGTATCTAGTTTAAATCaaaaaaTGAAAAtgtgtgTCCATACATTGTGTCCAtgtgtgtttttgtgcgtgcgtgcgtgtgtgtgtgtgtgtgtgtCACTTTGTATCAGCGGGATGCTTCAT	ATTTCCACAAACTGCTCCCA	ATGAAGCATCCCGCTGATAC	65	6	108	20	250	20	60.495	60.066	9.7	5.3	0.561133	F	331	GTGCAGCACATAAACGGGGACAAACCTGGGAGGGTTGTTCTGGGtttttCAGCACACGAGCAATACTCTTCAGCATTATATCTGcacacaTATACCAGTATTTCACAATTTCCACAAACTGCTCCCACCTGTATCTAGTTTAAATCaaaaaaTGAAAAtgtgtgTCCATACATTGTGTCCAtgtgtgtttttgtgcgtgcgtgcgtgtgtgtgtgtgtgtgtgtCACTTTGTATCAGCGGGATGCTTCATGCGGTAACTATTTCTAACAGAGCTGCCCTGCTGACATAAAACCAAAATGTGCATAGAGCGAGCTGAGGAGATCGGAAGAGC	NO_NT_HIT	NO_NT_HIT	NO_NT_HIT	NO_NT_HIT	NO_NT_HIT	NO_NT_HIT	NO_NT_HIT	NO_NT_HIT	NO_NT_HIT	NO_NT_HIT	NO_NT_HIT	NO_NT_HIT	NO_NT_HIT
AS1J0:00529:02845	1	193	32	10	1.5	AC	GTGCGTGCGTGCGTGTGTGTGTGTGTGTGTGT	NA	0	0	4	2	139	ATTTCCACAAACTGCTCCCACCTGTATCTAGTTTAAATCaaaaaaTGAAAAtgtgtgTCCATACATTGTGTCCAtgtgtgtttttgtgcgtgcgtgcgtgtgtgtgtgtgtgtgtgtCACTTTGTATCAGCGGGATGCT	ATTTCCACAAACTGCTCCCA	AGCATCCCGCTGATACAAAG	65	2	108	20	246	20	60.495	60.235	9.7	7.3	0.730394	F	331	GTGCAGCACATAAACGGGGACAAACCTGGGAGGGTTGTTCTGGGtttttCAGCACACGAGCAATACTCTTCAGCATTATATCTGcacacaTATACCAGTATTTCACAATTTCCACAAACTGCTCCCACCTGTATCTAGTTTAAATCaaaaaaTGAAAAtgtgtgTCCATACATTGTGTCCAtgtgtgtttttgtgcgtgcgtgcgtgtgtgtgtgtgtgtgtgtCACTTTGTATCAGCGGGATGCTTCATGCGGTAACTATTTCTAACAGAGCTGCCCTGCTGACATAAAACCAAAATGTGCATAGAGCGAGCTGAGGAGATCGGAAGAGC	NO_NT_HIT	NO_NT_HIT	NO_NT_HIT	NO_NT_HIT	NO_NT_HIT	NO_NT_HIT	NO_NT_HIT	NO_NT_HIT	NO_NT_HIT	NO_NT_HIT	NO_NT_HIT	NO_NT_HIT	NO_NT_HIT
AS1J0:00529:02845	1	193	32	10	1.5	AC	GTGCGTGCGTGCGTGTGTGTGTGTGTGTGTGT	NA	0	0	4	1	138	ATTTCCACAAACTGCTCCCACCTGTATCTAGTTTAAATCaaaaaaTGAAAAtgtgtgTCCATACATTGTGTCCAtgtgtgtttttgtgcgtgcgtgcgtgtgtgtgtgtgtgtgtgtCACTTTGTATCAGCGGGATGC	ATTTCCACAAACTGCTCCCA	GCATCCCGCTGATACAAAGT	65	1	108	20	245	20	60.495	60.103	9.7	6.7	0.598359	F	331	GTGCAGCACATAAACGGGGACAAACCTGGGAGGGTTGTTCTGGGtttttCAGCACACGAGCAATACTCTTCAGCATTATATCTGcacacaTATACCAGTATTTCACAATTTCCACAAACTGCTCCCACCTGTATCTAGTTTAAATCaaaaaaTGAAAAtgtgtgTCCATACATTGTGTCCAtgtgtgtttttgtgcgtgcgtgcgtgtgtgtgtgtgtgtgtgtCACTTTGTATCAGCGGGATGCTTCATGCGGTAACTATTTCTAACAGAGCTGCCCTGCTGACATAAAACCAAAATGTGCATAGAGCGAGCTGAGGAGATCGGAAGAGC	NO_NT_HIT	NO_NT_HIT	NO_NT_HIT	NO_NT_HIT	NO_NT_HIT	NO_NT_HIT	NO_NT_HIT	NO_NT_HIT	NO_NT_HIT	NO_NT_HIT	NO_NT_HIT	NO_NT_HIT	NO_NT_HIT
AS1J0:00529:02845	1	193	32	10	1.5	AC	GTGCGTGCGTGCGTGTGTGTGTGTGTGTGTGT	NA	0	0	4	1	139	AATTTCCACAAACTGCTCCCACCTGTATCTAGTTTAAATCaaaaaaTGAAAAtgtgtgTCCATACATTGTGTCCAtgtgtgtttttgtgcgtgcgtgcgtgtgtgtgtgtgtgtgtgtCACTTTGTATCAGCGGGATGC	AATTTCCACAAACTGCTCCC	GCATCCCGCTGATACAAAGT	66	1	107	20	245	20	59.031	60.103	9.4	6.7	1.07228	F	331	GTGCAGCACATAAACGGGGACAAACCTGGGAGGGTTGTTCTGGGtttttCAGCACACGAGCAATACTCTTCAGCATTATATCTGcacacaTATACCAGTATTTCACAATTTCCACAAACTGCTCCCACCTGTATCTAGTTTAAATCaaaaaaTGAAAAtgtgtgTCCATACATTGTGTCCAtgtgtgtttttgtgcgtgcgtgcgtgtgtgtgtgtgtgtgtgtCACTTTGTATCAGCGGGATGCTTCATGCGGTAACTATTTCTAACAGAGCTGCCCTGCTGACATAAAACCAAAATGTGCATAGAGCGAGCTGAGGAGATCGGAAGAGC	NO_NT_HIT	NO_NT_HIT	NO_NT_HIT	NO_NT_HIT	NO_NT_HIT	NO_NT_HIT	NO_NT_HIT	NO_NT_HIT	NO_NT_HIT	NO_NT_HIT	NO_NT_HIT	NO_NT_HIT	NO_NT_HIT
AS1J0:00529:02845	1	193	32	10	1.5	AC	GTGCGTGCGTGCGTGTGTGTGTGTGTGTGTGT	NA	0	0	6	85	308	AAACCTGGGAGGGTTGTTCTGGGtttttCAGCACACGAGCAATACTCTTCAGCATTATATCTGcacacaTATACCAGTATTTCACAATTTCCACAAACTGCTCCCACCTGTATCTAGTTTAAATCaaaaaaTGAAAAtgtgtgTCCATACATTGTGTCCAtgtgtgtttttgtgcgtgcgtgcgtgtgtgtgtgtgtgtgtgtCACTTTGTATCAGCGGGATGCTTCATGCGGTAACTATTTCTAACAGAGCTGCCCTGCTGACATAAAACCAAAATGTGCATAGAGCGAGCTGAGGAGATCGGAAGA	AAACCTGGGAGGGTTGTTCT	TCTTCCGATCTCCTCAGCTC	151	85	22	20	329	20	59.834	59.636	6.4	7.9	0.530141	F	331	GTGCAGCACATAAACGGGGACAAACCTGGGAGGGTTGTTCTGGGtttttCAGCACACGAGCAATACTCTTCAGCATTATATCTGcacacaTATACCAGTATTTCACAATTTCCACAAACTGCTCCCACCTGTATCTAGTTTAAATCaaaaaaTGAAAAtgtgtgTCCATACATTGTGTCCAtgtgtgtttttgtgcgtgcgtgcgtgtgtgtgtgtgtgtgtgtCACTTTGTATCAGCGGGATGCTTCATGCGGTAACTATTTCTAACAGAGCTGCCCTGCTGACATAAAACCAAAATGTGCATAGAGCGAGCTGAGGAGATCGGAAGAGC	NO_NT_HIT	NO_NT_HIT	NO_NT_HIT	NO_NT_HIT	NO_NT_HIT	NO_NT_HIT	NO_NT_HIT	NO_NT_HIT	NO_NT_HIT	NO_NT_HIT	NO_NT_HIT	NO_NT_HIT	NO_NT_HIT
AS1J0:00529:02845	1	193	32	10	1.5	AC	GTGCGTGCGTGCGTGTGTGTGTGTGTGTGTGT	NA	0	0	6	76	299	AAACCTGGGAGGGTTGTTCTGGGtttttCAGCACACGAGCAATACTCTTCAGCATTATATCTGcacacaTATACCAGTATTTCACAATTTCCACAAACTGCTCCCACCTGTATCTAGTTTAAATCaaaaaaTGAAAAtgtgtgTCCATACATTGTGTCCAtgtgtgtttttgtgcgtgcgtgcgtgtgtgtgtgtgtgtgtgtCACTTTGTATCAGCGGGATGCTTCATGCGGTAACTATTTCTAACAGAGCTGCCCTGCTGACATAAAACCAAAATGTGCATAGAGCGAGCTGAGGAG	AAACCTGGGAGGGTTGTTCT	CTCCTCAGCTCGCTCTATGC	151	76	22	20	320	20	59.834	60.406	6.4	7.4	0.572104	F	331	GTGCAGCACATAAACGGGGACAAACCTGGGAGGGTTGTTCTGGGtttttCAGCACACGAGCAATACTCTTCAGCATTATATCTGcacacaTATACCAGTATTTCACAATTTCCACAAACTGCTCCCACCTGTATCTAGTTTAAATCaaaaaaTGAAAAtgtgtgTCCATACATTGTGTCCAtgtgtgtttttgtgcgtgcgtgcgtgtgtgtgtgtgtgtgtgtCACTTTGTATCAGCGGGATGCTTCATGCGGTAACTATTTCTAACAGAGCTGCCCTGCTGACATAAAACCAAAATGTGCATAGAGCGAGCTGAGGAGATCGGAAGAGC	NO_NT_HIT	NO_NT_HIT	NO_NT_HIT	NO_NT_HIT	NO_NT_HIT	NO_NT_HIT	NO_NT_HIT	NO_NT_HIT	NO_NT_HIT	NO_NT_HIT	NO_NT_HIT	NO_NT_HIT	NO_NT_HIT
AS1J0:00529:02845	1	193	32	10	1.5	AC	GTGCGTGCGTGCGTGTGTGTGTGTGTGTGTGT	NA	0	0	6	71	294	AAACCTGGGAGGGTTGTTCTGGGtttttCAGCACACGAGCAATACTCTTCAGCATTATATCTGcacacaTATACCAGTATTTCACAATTTCCACAAACTGCTCCCACCTGTATCTAGTTTAAATCaaaaaaTGAAAAtgtgtgTCCATACATTGTGTCCAtgtgtgtttttgtgcgtgcgtgcgtgtgtgtgtgtgtgtgtgtCACTTTGTATCAGCGGGATGCTTCATGCGGTAACTATTTCTAACAGAGCTGCCCTGCTGACATAAAACCAAAATGTGCATAGAGCGAGCTG	AAACCTGGGAGGGTTGTTCT	CAGCTCGCTCTATGCACATT	151	71	22	20	315	20	59.834	59.203	6.4	6.6	0.963434	F	331	GTGCAGCACATAAACGGGGACAAACCTGGGAGGGTTGTTCTGGGtttttCAGCACACGAGCAATACTCTTCAGCATTATATCTGcacacaTATACCAGTATTTCACAATTTCCACAAACTGCTCCCACCTGTATCTAGTTTAAATCaaaaaaTGAAAAtgtgtgTCCATACATTGTGTCCAtgtgtgtttttgtgcgtgcgtgcgtgtgtgtgtgtgtgtgtgtCACTTTGTATCAGCGGGATGCTTCATGCGGTAACTATTTCTAACAGAGCTGCCCTGCTGACATAAAACCAAAATGTGCATAGAGCGAGCTGAGGAGATCGGAAGAGC	NO_NT_HIT	NO_NT_HIT	NO_NT_HIT	NO_NT_HIT	NO_NT_HIT	NO_NT_HIT	NO_NT_HIT	NO_NT_HIT	NO_NT_HIT	NO_NT_HIT	NO_NT_HIT	NO_NT_HIT	NO_NT_HIT
AS1J0:00529:02845	1	193	32	10	1.5	AC	GTGCGTGCGTGCGTGTGTGTGTGTGTGTGTGT	NA	0	0	6	47	269	AAACCTGGGAGGGTTGTTCTGGGtttttCAGCACACGAGCAATACTCTTCAGCATTATATCTGcacacaTATACCAGTATTTCACAATTTCCACAAACTGCTCCCACCTGTATCTAGTTTAAATCaaaaaaTGAAAAtgtgtgTCCATACATTGTGTCCAtgtgtgtttttgtgcgtgcgtgcgtgtgtgtgtgtgtgtgtgtCACTTTGTATCAGCGGGATGCTTCATGCGGTAACTATTTCTAACAGAGCTGCCCTGCTGACATAAA	AAACCTGGGAGGGTTGTTCT	TTTATGTCAGCAGGGCAGC	151	47	22	20	290	19	59.834	59.964	6.4	9.7	1.20288	F	331	GTGCAGCACATAAACGGGGACAAACCTGGGAGGGTTGTTCTGGGtttttCAGCACACGAGCAATACTCTTCAGCATTATATCTGcacacaTATACCAGTATTTCACAATTTCCACAAACTGCTCCCACCTGTATCTAGTTTAAATCaaaaaaTGAAAAtgtgtgTCCATACATTGTGTCCAtgtgtgtttttgtgcgtgcgtgcgtgtgtgtgtgtgtgtgtgtCACTTTGTATCAGCGGGATGCTTCATGCGGTAACTATTTCTAACAGAGCTGCCCTGCTGACATAAAACCAAAATGTGCATAGAGCGAGCTGAGGAGATCGGAAGAGC	NO_NT_HIT	NO_NT_HIT	NO_NT_HIT	NO_NT_HIT	NO_NT_HIT	NO_NT_HIT	NO_NT_HIT	NO_NT_HIT	NO_NT_HIT	NO_NT_HIT	NO_NT_HIT	NO_NT_HIT	NO_NT_HIT
AS1J0:00529:02845	1	193	32	10	1.5	AC	GTGCGTGCGTGCGTGTGTGTGTGTGTGTGTGT	NA	0	0	6	45	267	AAACCTGGGAGGGTTGTTCTGGGtttttCAGCACACGAGCAATACTCTTCAGCATTATATCTGcacacaTATACCAGTATTTCACAATTTCCACAAACTGCTCCCACCTGTATCTAGTTTAAATCaaaaaaTGAAAAtgtgtgTCCATACATTGTGTCCAtgtgtgtttttgtgcgtgcgtgcgtgtgtgtgtgtgtgtgtgtCACTTTGTATCAGCGGGATGCTTCATGCGGTAACTATTTCTAACAGAGCTGCCCTGCTGACATA	AAACCTGGGAGGGTTGTTCT	TATGTCAGCAGGGCAGCTC	151	45	22	20	288	19	59.834	60.112	6.4	7.9	1.27867	F	331	GTGCAGCACATAAACGGGGACAAACCTGGGAGGGTTGTTCTGGGtttttCAGCACACGAGCAATACTCTTCAGCATTATATCTGcacacaTATACCAGTATTTCACAATTTCCACAAACTGCTCCCACCTGTATCTAGTTTAAATCaaaaaaTGAAAAtgtgtgTCCATACATTGTGTCCAtgtgtgtttttgtgcgtgcgtgcgtgtgtgtgtgtgtgtgtgtCACTTTGTATCAGCGGGATGCTTCATGCGGTAACTATTTCTAACAGAGCTGCCCTGCTGACATAAAACCAAAATGTGCATAGAGCGAGCTGAGGAGATCGGAAGAGC	NO_NT_HIT	NO_NT_HIT	NO_NT_HIT	NO_NT_HIT	NO_NT_HIT	NO_NT_HIT	NO_NT_HIT	NO_NT_HIT	NO_NT_HIT	NO_NT_HIT	NO_NT_HIT	NO_NT_HIT	NO_NT_HIT
AS1J0:00529:02845	1	193	32	10	1.5	AC	GTGCGTGCGTGCGTGTGTGTGTGTGTGTGTGT	NA	0	0	6	38	261	AAACCTGGGAGGGTTGTTCTGGGtttttCAGCACACGAGCAATACTCTTCAGCATTATATCTGcacacaTATACCAGTATTTCACAATTTCCACAAACTGCTCCCACCTGTATCTAGTTTAAATCaaaaaaTGAAAAtgtgtgTCCATACATTGTGTCCAtgtgtgtttttgtgcgtgcgtgcgtgtgtgtgtgtgtgtgtgtCACTTTGTATCAGCGGGATGCTTCATGCGGTAACTATTTCTAACAGAGCTGCCCTGCT	AAACCTGGGAGGGTTGTTCT	AGCAGGGCAGCTCTGTTAGA	151	38	22	20	282	20	59.834	60.299	6.4	6	0.465285	F	331	GTGCAGCACATAAACGGGGACAAACCTGGGAGGGTTGTTCTGGGtttttCAGCACACGAGCAATACTCTTCAGCATTATATCTGcacacaTATACCAGTATTTCACAATTTCCACAAACTGCTCCCACCTGTATCTAGTTTAAATCaaaaaaTGAAAAtgtgtgTCCATACATTGTGTCCAtgtgtgtttttgtgcgtgcgtgcgtgtgtgtgtgtgtgtgtgtCACTTTGTATCAGCGGGATGCTTCATGCGGTAACTATTTCTAACAGAGCTGCCCTGCTGACATAAAACCAAAATGTGCATAGAGCGAGCTGAGGAGATCGGAAGAGC	NO_NT_HIT	NO_NT_HIT	NO_NT_HIT	NO_NT_HIT	NO_NT_HIT	NO_NT_HIT	NO_NT_HIT	NO_NT_HIT	NO_NT_HIT	NO_NT_HIT	NO_NT_HIT	NO_NT_HIT	NO_NT_HIT
AS1J0:00529:02845	1	193	32	10	1.5	AC	GTGCGTGCGTGCGTGTGTGTGTGTGTGTGTGT	NA	0	0	6	15	238	AAACCTGGGAGGGTTGTTCTGGGtttttCAGCACACGAGCAATACTCTTCAGCATTATATCTGcacacaTATACCAGTATTTCACAATTTCCACAAACTGCTCCCACCTGTATCTAGTTTAAATCaaaaaaTGAAAAtgtgtgTCCATACATTGTGTCCAtgtgtgtttttgtgcgtgcgtgcgtgtgtgtgtgtgtgtgtgtCACTTTGTATCAGCGGGATGCTTCATGCGGTAACT	AAACCTGGGAGGGTTGTTCT	AGTTACCGCATGAAGCATCC	151	15	22	20	259	20	59.834	60.103	6.4	8.1	0.269574	F	331	GTGCAGCACATAAACGGGGACAAACCTGGGAGGGTTGTTCTGGGtttttCAGCACACGAGCAATACTCTTCAGCATTATATCTGcacacaTATACCAGTATTTCACAATTTCCACAAACTGCTCCCACCTGTATCTAGTTTAAATCaaaaaaTGAAAAtgtgtgTCCATACATTGTGTCCAtgtgtgtttttgtgcgtgcgtgcgtgtgtgtgtgtgtgtgtgtCACTTTGTATCAGCGGGATGCTTCATGCGGTAACTATTTCTAACAGAGCTGCCCTGCTGACATAAAACCAAAATGTGCATAGAGCGAGCTGAGGAGATCGGAAGAGC	NO_NT_HIT	NO_NT_HIT	NO_NT_HIT	NO_NT_HIT	NO_NT_HIT	NO_NT_HIT	NO_NT_HIT	NO_NT_HIT	NO_NT_HIT	NO_NT_HIT	NO_NT_HIT	NO_NT_HIT	NO_NT_HIT
AS1J0:00529:02845	1	193	32	10	1.5	AC	GTGCGTGCGTGCGTGTGTGTGTGTGTGTGTGT	NA	0	0	6	6	229	AAACCTGGGAGGGTTGTTCTGGGtttttCAGCACACGAGCAATACTCTTCAGCATTATATCTGcacacaTATACCAGTATTTCACAATTTCCACAAACTGCTCCCACCTGTATCTAGTTTAAATCaaaaaaTGAAAAtgtgtgTCCATACATTGTGTCCAtgtgtgtttttgtgcgtgcgtgcgtgtgtgtgtgtgtgtgtgtCACTTTGTATCAGCGGGATGCTTCAT	AAACCTGGGAGGGTTGTTCT	ATGAAGCATCCCGCTGATAC	151	6	22	20	250	20	59.834	60.066	6.4	5.3	0.232348	F	331	GTGCAGCACATAAACGGGGACAAACCTGGGAGGGTTGTTCTGGGtttttCAGCACACGAGCAATACTCTTCAGCATTATATCTGcacacaTATACCAGTATTTCACAATTTCCACAAACTGCTCCCACCTGTATCTAGTTTAAATCaaaaaaTGAAAAtgtgtgTCCATACATTGTGTCCAtgtgtgtttttgtgcgtgcgtgcgtgtgtgtgtgtgtgtgtgtCACTTTGTATCAGCGGGATGCTTCATGCGGTAACTATTTCTAACAGAGCTGCCCTGCTGACATAAAACCAAAATGTGCATAGAGCGAGCTGAGGAGATCGGAAGAGC	NO_NT_HIT	NO_NT_HIT	NO_NT_HIT	NO_NT_HIT	NO_NT_HIT	NO_NT_HIT	NO_NT_HIT	NO_NT_HIT	NO_NT_HIT	NO_NT_HIT	NO_NT_HIT	NO_NT_HIT	NO_NT_HIT
AS1J0:00529:02845	1	193	32	10	1.5	AC	GTGCGTGCGTGCGTGTGTGTGTGTGTGTGTGT	NA	0	0	6	1	224	AAACCTGGGAGGGTTGTTCTGGGtttttCAGCACACGAGCAATACTCTTCAGCATTATATCTGcacacaTATACCAGTATTTCACAATTTCCACAAACTGCTCCCACCTGTATCTAGTTTAAATCaaaaaaTGAAAAtgtgtgTCCATACATTGTGTCCAtgtgtgtttttgtgcgtgcgtgcgtgtgtgtgtgtgtgtgtgtCACTTTGTATCAGCGGGATGC	AAACCTGGGAGGGTTGTTCT	GCATCCCGCTGATACAAAGT	151	1	22	20	245	20	59.834	60.103	6.4	6.7	0.269574	F	331	GTGCAGCACATAAACGGGGACAAACCTGGGAGGGTTGTTCTGGGtttttCAGCACACGAGCAATACTCTTCAGCATTATATCTGcacacaTATACCAGTATTTCACAATTTCCACAAACTGCTCCCACCTGTATCTAGTTTAAATCaaaaaaTGAAAAtgtgtgTCCATACATTGTGTCCAtgtgtgtttttgtgcgtgcgtgcgtgtgtgtgtgtgtgtgtgtCACTTTGTATCAGCGGGATGCTTCATGCGGTAACTATTTCTAACAGAGCTGCCCTGCTGACATAAAACCAAAATGTGCATAGAGCGAGCTGAGGAGATCGGAAGAGC	NO_NT_HIT	NO_NT_HIT	NO_NT_HIT	NO_NT_HIT	NO_NT_HIT	NO_NT_HIT	NO_NT_HIT	NO_NT_HIT	NO_NT_HIT	NO_NT_HIT	NO_NT_HIT	NO_NT_HIT	NO_NT_HIT
AS1J0:00535:01792	1	207	16	8	1	AC	TGTGTGTGTGTGTGTG	NA	1	1	3	8	138	CACCTTCATCCAGCAGGTCGGTCACGCtgtgtgtgtgtgtgtgAGAAACATCTGCTAGTGTTGATGTATTATAGACTATTGTATTAAGACAAAGGATTATTAAAACTATCTGTACATCCGGTCACTATGAGTTTCAAA	CACCTTCATCCAGCAGGTC	TTTGAAACTCATAGTGACCGGA	8	73	180	19	317	22	59.196	59.609	7.6	11.4	4.19501	A	342	GTGCAGGGCTTCCTGGACCAGACGTCCCGGCAGGGCGTGGACGTGGCCCTACAGCGGGTGGACAGGAACATCAGCAAAGTCTTCACCAACCTCTTCACCACCATGAGGACCGAGGAGCTCAACCGCTACAGAGACACCCTGAGGAGGGCCTTCctgctgctgAGcccccACGGAGCGCACACCTTCATCCAGCAGGTCGGTCACGCtgtgtgtgtgtgtgtgAGAAACATCTGCTAGTGTTGATGTATTATAGACTATTGTATTAAGACAAAGGATTATTAAAACTATCTGTACATCCGGTCACTATGAGTTTCAAAACTGTGATGTCGTCTTCTGGTGCAT	NO_NT_HIT	NO_NT_HIT	NO_NT_HIT	NO_NT_HIT	NO_NT_HIT	NO_NT_HIT	NO_NT_HIT	NO_NT_HIT	NO_NT_HIT	NO_NT_HIT	NO_NT_HIT	NO_NT_HIT	NO_NT_HIT
AS1J0:00535:01792	1	207	16	8	1	AC	TGTGTGTGTGTGTGTG	NA	0	0	4	98	252	ACCTCTTCACCACCATGAGGACCGAGGAGCTCAACCGCTACAGAGACACCCTGAGGAGGGCCTTCctgctgctgAGcccccACGGAGCGCACACCTTCATCCAGCAGGTCGGTCACGCtgtgtgtgtgtgtgtgAGAAACATCTGCTAGTGTTGATGTATTATAGACTATTGTATTAAGACAAAGGATTATTAAAACTATCTGTACATCCGGTCACTATGAGTTTCAAAACTGTGATGTCGTCTTCTGGTGC	ACCTCTTCACCACCATGAGG	GCACCAGAAGACGACATCAC	98	98	89	20	340	20	59.962	59.266	8.2	6.3	0.772572	F	342	GTGCAGGGCTTCCTGGACCAGACGTCCCGGCAGGGCGTGGACGTGGCCCTACAGCGGGTGGACAGGAACATCAGCAAAGTCTTCACCAACCTCTTCACCACCATGAGGACCGAGGAGCTCAACCGCTACAGAGACACCCTGAGGAGGGCCTTCctgctgctgAGcccccACGGAGCGCACACCTTCATCCAGCAGGTCGGTCACGCtgtgtgtgtgtgtgtgAGAAACATCTGCTAGTGTTGATGTATTATAGACTATTGTATTAAGACAAAGGATTATTAAAACTATCTGTACATCCGGTCACTATGAGTTTCAAAACTGTGATGTCGTCTTCTGGTGCAT	NO_NT_HIT	NO_NT_HIT	NO_NT_HIT	NO_NT_HIT	NO_NT_HIT	NO_NT_HIT	NO_NT_HIT	NO_NT_HIT	NO_NT_HIT	NO_NT_HIT	NO_NT_HIT	NO_NT_HIT	NO_NT_HIT
AS1J0:00535:01792	1	207	16	8	1	AC	TGTGTGTGTGTGTGTG	NA	0	0	4	98	282	TGGACAGGAACATCAGCAAAGTCTTCACCAACCTCTTCACCACCATGAGGACCGAGGAGCTCAACCGCTACAGAGACACCCTGAGGAGGGCCTTCctgctgctgAGcccccACGGAGCGCACACCTTCATCCAGCAGGTCGGTCACGCtgtgtgtgtgtgtgtgAGAAACATCTGCTAGTGTTGATGTATTATAGACTATTGTATTAAGACAAAGGATTATTAAAACTATCTGTACATCCGGTCACTATGAGTTTCAAAACTGTGATGTCGTCTTCTGGTGC	TGGACAGGAACATCAGCAAA	GCACCAGAAGACGACATCAC	128	98	59	20	340	20	60.24	59.266	8.8	6.3	0.973985	F	342	GTGCAGGGCTTCCTGGACCAGACGTCCCGGCAGGGCGTGGACGTGGCCCTACAGCGGGTGGACAGGAACATCAGCAAAGTCTTCACCAACCTCTTCACCACCATGAGGACCGAGGAGCTCAACCGCTACAGAGACACCCTGAGGAGGGCCTTCctgctgctgAGcccccACGGAGCGCACACCTTCATCCAGCAGGTCGGTCACGCtgtgtgtgtgtgtgtgAGAAACATCTGCTAGTGTTGATGTATTATAGACTATTGTATTAAGACAAAGGATTATTAAAACTATCTGTACATCCGGTCACTATGAGTTTCAAAACTGTGATGTCGTCTTCTGGTGCAT	NO_NT_HIT	NO_NT_HIT	NO_NT_HIT	NO_NT_HIT	NO_NT_HIT	NO_NT_HIT	NO_NT_HIT	NO_NT_HIT	NO_NT_HIT	NO_NT_HIT	NO_NT_HIT	NO_NT_HIT	NO_NT_HIT
AS1J0:00535:01792	1	207	16	8	1	AC	TGTGTGTGTGTGTGTG	NA	0	0	4	98	283	GTGGACAGGAACATCAGCAAAGTCTTCACCAACCTCTTCACCACCATGAGGACCGAGGAGCTCAACCGCTACAGAGACACCCTGAGGAGGGCCTTCctgctgctgAGcccccACGGAGCGCACACCTTCATCCAGCAGGTCGGTCACGCtgtgtgtgtgtgtgtgAGAAACATCTGCTAGTGTTGATGTATTATAGACTATTGTATTAAGACAAAGGATTATTAAAACTATCTGTACATCCGGTCACTATGAGTTTCAAAACTGTGATGTCGTCTTCTGGTGC	GTGGACAGGAACATCAGCAA	GCACCAGAAGACGACATCAC	129	98	58	20	340	20	59.682	59.266	8.5	6.3	1.05206	F	342	GTGCAGGGCTTCCTGGACCAGACGTCCCGGCAGGGCGTGGACGTGGCCCTACAGCGGGTGGACAGGAACATCAGCAAAGTCTTCACCAACCTCTTCACCACCATGAGGACCGAGGAGCTCAACCGCTACAGAGACACCCTGAGGAGGGCCTTCctgctgctgAGcccccACGGAGCGCACACCTTCATCCAGCAGGTCGGTCACGCtgtgtgtgtgtgtgtgAGAAACATCTGCTAGTGTTGATGTATTATAGACTATTGTATTAAGACAAAGGATTATTAAAACTATCTGTACATCCGGTCACTATGAGTTTCAAAACTGTGATGTCGTCTTCTGGTGCAT	NO_NT_HIT	NO_NT_HIT	NO_NT_HIT	NO_NT_HIT	NO_NT_HIT	NO_NT_HIT	NO_NT_HIT	NO_NT_HIT	NO_NT_HIT	NO_NT_HIT	NO_NT_HIT	NO_NT_HIT	NO_NT_HIT
AS1J0:00535:01792	1	207	16	8	1	AC	TGTGTGTGTGTGTGTG	NA	0	0	4	98	304	GTGGACGTGGCCCTACAGCGGGTGGACAGGAACATCAGCAAAGTCTTCACCAACCTCTTCACCACCATGAGGACCGAGGAGCTCAACCGCTACAGAGACACCCTGAGGAGGGCCTTCctgctgctgAGcccccACGGAGCGCACACCTTCATCCAGCAGGTCGGTCACGCtgtgtgtgtgtgtgtgAGAAACATCTGCTAGTGTTGATGTATTATAGACTATTGTATTAAGACAAAGGATTATTAAAACTATCTGTACATCCGGTCACTATGAGTTTCAAAACTGTGATGTCGTCTTCTGGTGC	GTGGACGTGGCCCTACAG	GCACCAGAAGACGACATCAC	152	98	37	18	340	20	60.113	59.266	5.7	6.3	2.84707	F	342	GTGCAGGGCTTCCTGGACCAGACGTCCCGGCAGGGCGTGGACGTGGCCCTACAGCGGGTGGACAGGAACATCAGCAAAGTCTTCACCAACCTCTTCACCACCATGAGGACCGAGGAGCTCAACCGCTACAGAGACACCCTGAGGAGGGCCTTCctgctgctgAGcccccACGGAGCGCACACCTTCATCCAGCAGGTCGGTCACGCtgtgtgtgtgtgtgtgAGAAACATCTGCTAGTGTTGATGTATTATAGACTATTGTATTAAGACAAAGGATTATTAAAACTATCTGTACATCCGGTCACTATGAGTTTCAAAACTGTGATGTCGTCTTCTGGTGCAT	NO_NT_HIT	NO_NT_HIT	NO_NT_HIT	NO_NT_HIT	NO_NT_HIT	NO_NT_HIT	NO_NT_HIT	NO_NT_HIT	NO_NT_HIT	NO_NT_HIT	NO_NT_HIT	NO_NT_HIT	NO_NT_HIT
AS1J0:00535:01792	1	207	16	8	1	AC	TGTGTGTGTGTGTGTG	NA	0	0	4	75	229	GAGGAGCTCAACCGCTACAGAGACACCCTGAGGAGGGCCTTCctgctgctgAGcccccACGGAGCGCACACCTTCATCCAGCAGGTCGGTCACGCtgtgtgtgtgtgtgtgAGAAACATCTGCTAGTGTTGATGTATTATAGACTATTGTATTAAGACAAAGGATTATTAAAACTATCTGTACATCCGGTCACTATGAGTTTCAAAACTGTGATGTCGTCTTCTGGTGC	GAGGAGCTCAACCGCTACAG	GCACCAGAAGACGACATCAC	75	98	112	20	340	20	60.156	59.266	5.7	6.3	0.890416	F	342	GTGCAGGGCTTCCTGGACCAGACGTCCCGGCAGGGCGTGGACGTGGCCCTACAGCGGGTGGACAGGAACATCAGCAAAGTCTTCACCAACCTCTTCACCACCATGAGGACCGAGGAGCTCAACCGCTACAGAGACACCCTGAGGAGGGCCTTCctgctgctgAGcccccACGGAGCGCACACCTTCATCCAGCAGGTCGGTCACGCtgtgtgtgtgtgtgtgAGAAACATCTGCTAGTGTTGATGTATTATAGACTATTGTATTAAGACAAAGGATTATTAAAACTATCTGTACATCCGGTCACTATGAGTTTCAAAACTGTGATGTCGTCTTCTGGTGCAT	NO_NT_HIT	NO_NT_HIT	NO_NT_HIT	NO_NT_HIT	NO_NT_HIT	NO_NT_HIT	NO_NT_HIT	NO_NT_HIT	NO_NT_HIT	NO_NT_HIT	NO_NT_HIT	NO_NT_HIT	NO_NT_HIT
AS1J0:00535:01792	1	207	16	8	1	AC	TGTGTGTGTGTGTGTG	NA	0	0	4	74	228	AGGAGCTCAACCGCTACAGAGACACCCTGAGGAGGGCCTTCctgctgctgAGcccccACGGAGCGCACACCTTCATCCAGCAGGTCGGTCACGCtgtgtgtgtgtgtgtgAGAAACATCTGCTAGTGTTGATGTATTATAGACTATTGTATTAAGACAAAGGATTATTAAAACTATCTGTACATCCGGTCACTATGAGTTTCAAAACTGTGATGTCGTCTTCTGGTGC	AGGAGCTCAACCGCTACAGA	GCACCAGAAGACGACATCAC	74	98	113	20	340	20	60.156	59.266	6.4	6.3	0.890416	F	342	GTGCAGGGCTTCCTGGACCAGACGTCCCGGCAGGGCGTGGACGTGGCCCTACAGCGGGTGGACAGGAACATCAGCAAAGTCTTCACCAACCTCTTCACCACCATGAGGACCGAGGAGCTCAACCGCTACAGAGACACCCTGAGGAGGGCCTTCctgctgctgAGcccccACGGAGCGCACACCTTCATCCAGCAGGTCGGTCACGCtgtgtgtgtgtgtgtgAGAAACATCTGCTAGTGTTGATGTATTATAGACTATTGTATTAAGACAAAGGATTATTAAAACTATCTGTACATCCGGTCACTATGAGTTTCAAAACTGTGATGTCGTCTTCTGGTGCAT	NO_NT_HIT	NO_NT_HIT	NO_NT_HIT	NO_NT_HIT	NO_NT_HIT	NO_NT_HIT	NO_NT_HIT	NO_NT_HIT	NO_NT_HIT	NO_NT_HIT	NO_NT_HIT	NO_NT_HIT	NO_NT_HIT
AS1J0:00535:01792	1	207	16	8	1	AC	TGTGTGTGTGTGTGTG	NA	0	0	4	8	138	ACACCTTCATCCAGCAGGTCGGTCACGCtgtgtgtgtgtgtgtgAGAAACATCTGCTAGTGTTGATGTATTATAGACTATTGTATTAAGACAAAGGATTATTAAAACTATCTGTACATCCGGTCACTATGAGTTTCAA	ACACCTTCATCCAGCAGGTC	TTGAAACTCATAGTGACCGGA	8	73	179	20	316	21	60.12	58.215	7.6	11.4	2.90521	A	342	GTGCAGGGCTTCCTGGACCAGACGTCCCGGCAGGGCGTGGACGTGGCCCTACAGCGGGTGGACAGGAACATCAGCAAAGTCTTCACCAACCTCTTCACCACCATGAGGACCGAGGAGCTCAACCGCTACAGAGACACCCTGAGGAGGGCCTTCctgctgctgAGcccccACGGAGCGCACACCTTCATCCAGCAGGTCGGTCACGCtgtgtgtgtgtgtgtgAGAAACATCTGCTAGTGTTGATGTATTATAGACTATTGTATTAAGACAAAGGATTATTAAAACTATCTGTACATCCGGTCACTATGAGTTTCAAAACTGTGATGTCGTCTTCTGGTGCAT	NO_NT_HIT	NO_NT_HIT	NO_NT_HIT	NO_NT_HIT	NO_NT_HIT	NO_NT_HIT	NO_NT_HIT	NO_NT_HIT	NO_NT_HIT	NO_NT_HIT	NO_NT_HIT	NO_NT_HIT	NO_NT_HIT
AS1J0:00535:01792	1	207	16	8	1	AC	TGTGTGTGTGTGTGTG	NA	0	0	4	8	139	ACACCTTCATCCAGCAGGTCGGTCACGCtgtgtgtgtgtgtgtgAGAAACATCTGCTAGTGTTGATGTATTATAGACTATTGTATTAAGACAAAGGATTATTAAAACTATCTGTACATCCGGTCACTATGAGTTTCAAA	ACACCTTCATCCAGCAGGTC	TTTGAAACTCATAGTGACCGGA	8	73	179	20	317	22	60.12	59.609	7.6	11.4	2.51058	A	342	GTGCAGGGCTTCCTGGACCAGACGTCCCGGCAGGGCGTGGACGTGGCCCTACAGCGGGTGGACAGGAACATCAGCAAAGTCTTCACCAACCTCTTCACCACCATGAGGACCGAGGAGCTCAACCGCTACAGAGACACCCTGAGGAGGGCCTTCctgctgctgAGcccccACGGAGCGCACACCTTCATCCAGCAGGTCGGTCACGCtgtgtgtgtgtgtgtgAGAAACATCTGCTAGTGTTGATGTATTATAGACTATTGTATTAAGACAAAGGATTATTAAAACTATCTGTACATCCGGTCACTATGAGTTTCAAAACTGTGATGTCGTCTTCTGGTGCAT	NO_NT_HIT	NO_NT_HIT	NO_NT_HIT	NO_NT_HIT	NO_NT_HIT	NO_NT_HIT	NO_NT_HIT	NO_NT_HIT	NO_NT_HIT	NO_NT_HIT	NO_NT_HIT	NO_NT_HIT	NO_NT_HIT
AS1J0:00535:01792	1	207	16	8	1	AC	TGTGTGTGTGTGTGTG	NA	0	0	4	8	161	ACACCTTCATCCAGCAGGTCGGTCACGCtgtgtgtgtgtgtgtgAGAAACATCTGCTAGTGTTGATGTATTATAGACTATTGTATTAAGACAAAGGATTATTAAAACTATCTGTACATCCGGTCACTATGAGTTTCAAAACTGTGATGTCGTCTTCTGGTG	ACACCTTCATCCAGCAGGTC	CACCAGAAGACGACATCACAG	8	96	179	20	339	21	60.12	59.321	7.6	6.7	1.79908	A	342	GTGCAGGGCTTCCTGGACCAGACGTCCCGGCAGGGCGTGGACGTGGCCCTACAGCGGGTGGACAGGAACATCAGCAAAGTCTTCACCAACCTCTTCACCACCATGAGGACCGAGGAGCTCAACCGCTACAGAGACACCCTGAGGAGGGCCTTCctgctgctgAGcccccACGGAGCGCACACCTTCATCCAGCAGGTCGGTCACGCtgtgtgtgtgtgtgtgAGAAACATCTGCTAGTGTTGATGTATTATAGACTATTGTATTAAGACAAAGGATTATTAAAACTATCTGTACATCCGGTCACTATGAGTTTCAAAACTGTGATGTCGTCTTCTGGTGCAT	NO_NT_HIT	NO_NT_HIT	NO_NT_HIT	NO_NT_HIT	NO_NT_HIT	NO_NT_HIT	NO_NT_HIT	NO_NT_HIT	NO_NT_HIT	NO_NT_HIT	NO_NT_HIT	NO_NT_HIT	NO_NT_HIT
AS1J0:00535:01792	1	207	16	8	1	AC	TGTGTGTGTGTGTGTG	NA	0	0	4	8	162	ACACCTTCATCCAGCAGGTCGGTCACGCtgtgtgtgtgtgtgtgAGAAACATCTGCTAGTGTTGATGTATTATAGACTATTGTATTAAGACAAAGGATTATTAAAACTATCTGTACATCCGGTCACTATGAGTTTCAAAACTGTGATGTCGTCTTCTGGTGC	ACACCTTCATCCAGCAGGTC	GCACCAGAAGACGACATCAC	8	98	179	20	340	20	60.12	59.266	7.6	6.3	0.853937	A	342	GTGCAGGGCTTCCTGGACCAGACGTCCCGGCAGGGCGTGGACGTGGCCCTACAGCGGGTGGACAGGAACATCAGCAAAGTCTTCACCAACCTCTTCACCACCATGAGGACCGAGGAGCTCAACCGCTACAGAGACACCCTGAGGAGGGCCTTCctgctgctgAGcccccACGGAGCGCACACCTTCATCCAGCAGGTCGGTCACGCtgtgtgtgtgtgtgtgAGAAACATCTGCTAGTGTTGATGTATTATAGACTATTGTATTAAGACAAAGGATTATTAAAACTATCTGTACATCCGGTCACTATGAGTTTCAAAACTGTGATGTCGTCTTCTGGTGCAT	NO_NT_HIT	NO_NT_HIT	NO_NT_HIT	NO_NT_HIT	NO_NT_HIT	NO_NT_HIT	NO_NT_HIT	NO_NT_HIT	NO_NT_HIT	NO_NT_HIT	NO_NT_HIT	NO_NT_HIT	NO_NT_HIT
AS1J0:00535:01792	1	207	16	8	1	AC	TGTGTGTGTGTGTGTG	NA	0	0	5	8	163	ACACCTTCATCCAGCAGGTCGGTCACGCtgtgtgtgtgtgtgtgAGAAACATCTGCTAGTGTTGATGTATTATAGACTATTGTATTAAGACAAAGGATTATTAAAACTATCTGTACATCCGGTCACTATGAGTTTCAAAACTGTGATGTCGTCTTCTGGTGCA	ACACCTTCATCCAGCAGGTC	TGCACCAGAAGACGACATCA	8	99	179	20	341	20	60.12	61.477	7.6	6.9	1.59637	A	342	GTGCAGGGCTTCCTGGACCAGACGTCCCGGCAGGGCGTGGACGTGGCCCTACAGCGGGTGGACAGGAACATCAGCAAAGTCTTCACCAACCTCTTCACCACCATGAGGACCGAGGAGCTCAACCGCTACAGAGACACCCTGAGGAGGGCCTTCctgctgctgAGcccccACGGAGCGCACACCTTCATCCAGCAGGTCGGTCACGCtgtgtgtgtgtgtgtgAGAAACATCTGCTAGTGTTGATGTATTATAGACTATTGTATTAAGACAAAGGATTATTAAAACTATCTGTACATCCGGTCACTATGAGTTTCAAAACTGTGATGTCGTCTTCTGGTGCAT	NO_NT_HIT	NO_NT_HIT	NO_NT_HIT	NO_NT_HIT	NO_NT_HIT	NO_NT_HIT	NO_NT_HIT	NO_NT_HIT	NO_NT_HIT	NO_NT_HIT	NO_NT_HIT	NO_NT_HIT	NO_NT_HIT
AS1J0:00535:01792	1	207	16	8	1	AC	TGTGTGTGTGTGTGTG	NA	0	0	6	98	292	CTACAGCGGGTGGACAGGAACATCAGCAAAGTCTTCACCAACCTCTTCACCACCATGAGGACCGAGGAGCTCAACCGCTACAGAGACACCCTGAGGAGGGCCTTCctgctgctgAGcccccACGGAGCGCACACCTTCATCCAGCAGGTCGGTCACGCtgtgtgtgtgtgtgtgAGAAACATCTGCTAGTGTTGATGTATTATAGACTATTGTATTAAGACAAAGGATTATTAAAACTATCTGTACATCCGGTCACTATGAGTTTCAAAACTGTGATGTCGTCTTCTGGTGC	CTACAGCGGGTGGACAGG	GCACCAGAAGACGACATCAC	140	98	49	18	340	20	60.261	59.266	7.9	6.3	2.99529	F	342	GTGCAGGGCTTCCTGGACCAGACGTCCCGGCAGGGCGTGGACGTGGCCCTACAGCGGGTGGACAGGAACATCAGCAAAGTCTTCACCAACCTCTTCACCACCATGAGGACCGAGGAGCTCAACCGCTACAGAGACACCCTGAGGAGGGCCTTCctgctgctgAGcccccACGGAGCGCACACCTTCATCCAGCAGGTCGGTCACGCtgtgtgtgtgtgtgtgAGAAACATCTGCTAGTGTTGATGTATTATAGACTATTGTATTAAGACAAAGGATTATTAAAACTATCTGTACATCCGGTCACTATGAGTTTCAAAACTGTGATGTCGTCTTCTGGTGCAT	NO_NT_HIT	NO_NT_HIT	NO_NT_HIT	NO_NT_HIT	NO_NT_HIT	NO_NT_HIT	NO_NT_HIT	NO_NT_HIT	NO_NT_HIT	NO_NT_HIT	NO_NT_HIT	NO_NT_HIT	NO_NT_HIT
AS1J0:00535:01792	1	207	16	8	1	AC	TGTGTGTGTGTGTGTG	NA	0	0	6	98	293	CCTACAGCGGGTGGACAGGAACATCAGCAAAGTCTTCACCAACCTCTTCACCACCATGAGGACCGAGGAGCTCAACCGCTACAGAGACACCCTGAGGAGGGCCTTCctgctgctgAGcccccACGGAGCGCACACCTTCATCCAGCAGGTCGGTCACGCtgtgtgtgtgtgtgtgAGAAACATCTGCTAGTGTTGATGTATTATAGACTATTGTATTAAGACAAAGGATTATTAAAACTATCTGTACATCCGGTCACTATGAGTTTCAAAACTGTGATGTCGTCTTCTGGTGC	CCTACAGCGGGTGGACAG	GCACCAGAAGACGACATCAC	141	98	48	18	340	20	60.261	59.266	6.4	6.3	2.99529	F	342	GTGCAGGGCTTCCTGGACCAGACGTCCCGGCAGGGCGTGGACGTGGCCCTACAGCGGGTGGACAGGAACATCAGCAAAGTCTTCACCAACCTCTTCACCACCATGAGGACCGAGGAGCTCAACCGCTACAGAGACACCCTGAGGAGGGCCTTCctgctgctgAGcccccACGGAGCGCACACCTTCATCCAGCAGGTCGGTCACGCtgtgtgtgtgtgtgtgAGAAACATCTGCTAGTGTTGATGTATTATAGACTATTGTATTAAGACAAAGGATTATTAAAACTATCTGTACATCCGGTCACTATGAGTTTCAAAACTGTGATGTCGTCTTCTGGTGCAT	NO_NT_HIT	NO_NT_HIT	NO_NT_HIT	NO_NT_HIT	NO_NT_HIT	NO_NT_HIT	NO_NT_HIT	NO_NT_HIT	NO_NT_HIT	NO_NT_HIT	NO_NT_HIT	NO_NT_HIT	NO_NT_HIT
AS1J0:00535:01792	1	207	16	8	1	AC	TGTGTGTGTGTGTGTG	NA	0	0	6	73	227	GGAGCTCAACCGCTACAGAGACACCCTGAGGAGGGCCTTCctgctgctgAGcccccACGGAGCGCACACCTTCATCCAGCAGGTCGGTCACGCtgtgtgtgtgtgtgtgAGAAACATCTGCTAGTGTTGATGTATTATAGACTATTGTATTAAGACAAAGGATTATTAAAACTATCTGTACATCCGGTCACTATGAGTTTCAAAACTGTGATGTCGTCTTCTGGTGC	GGAGCTCAACCGCTACAGAG	GCACCAGAAGACGACATCAC	73	98	114	20	340	20	60.156	59.266	6.7	6.3	0.890416	F	342	GTGCAGGGCTTCCTGGACCAGACGTCCCGGCAGGGCGTGGACGTGGCCCTACAGCGGGTGGACAGGAACATCAGCAAAGTCTTCACCAACCTCTTCACCACCATGAGGACCGAGGAGCTCAACCGCTACAGAGACACCCTGAGGAGGGCCTTCctgctgctgAGcccccACGGAGCGCACACCTTCATCCAGCAGGTCGGTCACGCtgtgtgtgtgtgtgtgAGAAACATCTGCTAGTGTTGATGTATTATAGACTATTGTATTAAGACAAAGGATTATTAAAACTATCTGTACATCCGGTCACTATGAGTTTCAAAACTGTGATGTCGTCTTCTGGTGCAT	NO_NT_HIT	NO_NT_HIT	NO_NT_HIT	NO_NT_HIT	NO_NT_HIT	NO_NT_HIT	NO_NT_HIT	NO_NT_HIT	NO_NT_HIT	NO_NT_HIT	NO_NT_HIT	NO_NT_HIT	NO_NT_HIT
AS1J0:00599:00694	1	122	14	7	1	AG	AGAGAGAGAGAGAG	NA	1	1	6	31	125	GTAGAAGAGAAAGCACGGCGGAGTTCCGGAATGCCAACATAGGTGAGCACACCAGCAGACagagagagagagagACAGAGCGAAGTCaaaaaTGTGTCGCGTGAAAAGCAGACAGCTATTCCTGC	GTAGAAGAGAAAGCACGGCG	GCAGGAATAGCTGTCTGCTT	40	31	62	20	186	20	60.154	57.324	13.4	8.5	2.82985	F	190	GTGCAGTGAAGCACCCGTGGAGCAACTGGGTGTTCAgtgtgtTGCACAAtttttCctctctGTAGAAGAGAAAGCACGGCGGAGTTCCGGAATGCCAACATAGGTGAGCACACCAGCAGACagagagagagagagACAGAGCGAAGTCaaaaaTGTGTCGCGTGAAAAGCAGACAGCTATTCCTGCTTTT	NO_NT_HIT	NO_NT_HIT	NO_NT_HIT	NO_NT_HIT	NO_NT_HIT	NO_NT_HIT	NO_NT_HIT	NO_NT_HIT	NO_NT_HIT	NO_NT_HIT	NO_NT_HIT	NO_NT_HIT	NO_NT_HIT
AS1J0:00599:00694	1	122	14	7	1	AG	AGAGAGAGAGAGAG	NA	0	0	6	31	159	GGGTGTTCAgtgtgtTGCACAAtttttCctctctGTAGAAGAGAAAGCACGGCGGAGTTCCGGAATGCCAACATAGGTGAGCACACCAGCAGACagagagagagagagACAGAGCGAAGTCaaaaaTGTGTCGCGTGAAAAGCAGACAGCTATTCCTGC	GGGTGTTCAGTGTGTTGCAC	GCAGGAATAGCTGTCTGCTT	74	31	28	20	186	20	60.055	57.324	8.2	8.5	2.73079	F	190	GTGCAGTGAAGCACCCGTGGAGCAACTGGGTGTTCAgtgtgtTGCACAAtttttCctctctGTAGAAGAGAAAGCACGGCGGAGTTCCGGAATGCCAACATAGGTGAGCACACCAGCAGACagagagagagagagACAGAGCGAAGTCaaaaaTGTGTCGCGTGAAAAGCAGACAGCTATTCCTGCTTTT	NO_NT_HIT	NO_NT_HIT	NO_NT_HIT	NO_NT_HIT	NO_NT_HIT	NO_NT_HIT	NO_NT_HIT	NO_NT_HIT	NO_NT_HIT	NO_NT_HIT	NO_NT_HIT	NO_NT_HIT	NO_NT_HIT
AS1J0:00599:00694	1	122	14	7	1	AG	AGAGAGAGAGAGAG	NA	0	0	6	31	161	CTGGGTGTTCAgtgtgtTGCACAAtttttCctctctGTAGAAGAGAAAGCACGGCGGAGTTCCGGAATGCCAACATAGGTGAGCACACCAGCAGACagagagagagagagACAGAGCGAAGTCaaaaaTGTGTCGCGTGAAAAGCAGACAGCTATTCCTGC	CTGGGTGTTCAGTGTGTTGC	GCAGGAATAGCTGTCTGCTT	76	31	26	20	186	20	60.203	57.324	8.2	8.5	2.87854	F	190	GTGCAGTGAAGCACCCGTGGAGCAACTGGGTGTTCAgtgtgtTGCACAAtttttCctctctGTAGAAGAGAAAGCACGGCGGAGTTCCGGAATGCCAACATAGGTGAGCACACCAGCAGACagagagagagagagACAGAGCGAAGTCaaaaaTGTGTCGCGTGAAAAGCAGACAGCTATTCCTGCTTTT	NO_NT_HIT	NO_NT_HIT	NO_NT_HIT	NO_NT_HIT	NO_NT_HIT	NO_NT_HIT	NO_NT_HIT	NO_NT_HIT	NO_NT_HIT	NO_NT_HIT	NO_NT_HIT	NO_NT_HIT	NO_NT_HIT
AS1J0:00599:00694	1	122	14	7	1	AG	AGAGAGAGAGAGAG	NA	0	0	6	31	168	GGAGCAACTGGGTGTTCAgtgtgtTGCACAAtttttCctctctGTAGAAGAGAAAGCACGGCGGAGTTCCGGAATGCCAACATAGGTGAGCACACCAGCAGACagagagagagagagACAGAGCGAAGTCaaaaaTGTGTCGCGTGAAAAGCAGACAGCTATTCCTGC	GGAGCAACTGGGTGTTCAGT	GCAGGAATAGCTGTCTGCTT	83	31	19	20	186	20	60.159	57.324	6.4	8.5	2.83455	F	190	GTGCAGTGAAGCACCCGTGGAGCAACTGGGTGTTCAgtgtgtTGCACAAtttttCctctctGTAGAAGAGAAAGCACGGCGGAGTTCCGGAATGCCAACATAGGTGAGCACACCAGCAGACagagagagagagagACAGAGCGAAGTCaaaaaTGTGTCGCGTGAAAAGCAGACAGCTATTCCTGCTTTT	NO_NT_HIT	NO_NT_HIT	NO_NT_HIT	NO_NT_HIT	NO_NT_HIT	NO_NT_HIT	NO_NT_HIT	NO_NT_HIT	NO_NT_HIT	NO_NT_HIT	NO_NT_HIT	NO_NT_HIT	NO_NT_HIT
AS1J0:00599:00694	1	122	14	7	1	AG	AGAGAGAGAGAGAG	NA	0	0	6	19	104	AGTTCCGGAATGCCAACATAGGTGAGCACACCAGCAGACagagagagagagagACAGAGCGAAGTCaaaaaTGTGTCGCGTGAAAAGCAGACAGCTATTCCTGC	AGTTCCGGAATGCCAACATA	GCAGGAATAGCTGTCTGCTT	19	31	83	20	186	20	60.331	57.324	5.6	8.5	3.0067	F	190	GTGCAGTGAAGCACCCGTGGAGCAACTGGGTGTTCAgtgtgtTGCACAAtttttCctctctGTAGAAGAGAAAGCACGGCGGAGTTCCGGAATGCCAACATAGGTGAGCACACCAGCAGACagagagagagagagACAGAGCGAAGTCaaaaaTGTGTCGCGTGAAAAGCAGACAGCTATTCCTGCTTTT	NO_NT_HIT	NO_NT_HIT	NO_NT_HIT	NO_NT_HIT	NO_NT_HIT	NO_NT_HIT	NO_NT_HIT	NO_NT_HIT	NO_NT_HIT	NO_NT_HIT	NO_NT_HIT	NO_NT_HIT	NO_NT_HIT
AS1J0:00599:00694	1	122	14	7	1	AG	AGAGAGAGAGAGAG	NA	0	0	6	18	103	GTTCCGGAATGCCAACATAGGTGAGCACACCAGCAGACagagagagagagagACAGAGCGAAGTCaaaaaTGTGTCGCGTGAAAAGCAGACAGCTATTCCTGC	GTTCCGGAATGCCAACATAG	GCAGGAATAGCTGTCTGCTT	18	31	84	20	186	20	60.331	57.324	5.9	8.5	3.0067	F	190	GTGCAGTGAAGCACCCGTGGAGCAACTGGGTGTTCAgtgtgtTGCACAAtttttCctctctGTAGAAGAGAAAGCACGGCGGAGTTCCGGAATGCCAACATAGGTGAGCACACCAGCAGACagagagagagagagACAGAGCGAAGTCaaaaaTGTGTCGCGTGAAAAGCAGACAGCTATTCCTGCTTTT	NO_NT_HIT	NO_NT_HIT	NO_NT_HIT	NO_NT_HIT	NO_NT_HIT	NO_NT_HIT	NO_NT_HIT	NO_NT_HIT	NO_NT_HIT	NO_NT_HIT	NO_NT_HIT	NO_NT_HIT	NO_NT_HIT
AS1J0:00614:02628	1	395	15	5	1	AAC	ACAACAACAACAACA	NA	1	1	10	0	113	AAGCCGACTACCGATTTCAAATGTTTTCAAGAATTACAATAACTCTGTCTGAGTCGGCCTGGCATCTGTGTCTGAATCACacaacaacaacaacaGCACAGCAGCAACAGCAG	AAGCCGACTACCGATTTCAA	CTGCTGTTGCTGCTGTGC	60	0	315	20	427	18	59.708	60.52	7.3	8.2	2.81272	A	428	GTGCAGGACCAAATGAacacacCCTAAACTGGGTGTGAACATGGAAGCCCAGCAGAGAACTACGAATTCACACGGCGGTGCTAATATGAGGGTCTCCAGATAAcccccGAAGTCCTTCGTGGTGCGTGAACAACAAAGTGTCAAACCTCCGTCTTCATTCAGCTGAGTCGATTTACTGTCTGTGACCACAGGTTGAACCCTGAGGCGGTGTTACAACAAACCTTTGGCCTCTGTCATGGGGCCAGATTCACACCGCGGTCAAATGGCGCCAGACTTATAGTTGTGACCAACCGGggcggcggcCTCGAAAACTTAAGCCGACTACCGATTTCAAATGTTTTCAAGAATTACAATAACTCTGTCTGAGTCGGCCTGGCATCTGTGTCTGAATCACacaac…	NO_NT_HIT	NO_NT_HIT	NO_NT_HIT	NO_NT_HIT	NO_NT_HIT	NO_NT_HIT	NO_NT_HIT	NO_NT_HIT	NO_NT_HIT	NO_NT_HIT	NO_NT_HIT	NO_NT_HIT	NO_NT_HIT
AS1J0:00614:02628	1	395	15	5	1	AAC	ACAACAACAACAACA	NA	0	0	10	0	114	TAAGCCGACTACCGATTTCAAATGTTTTCAAGAATTACAATAACTCTGTCTGAGTCGGCCTGGCATCTGTGTCTGAATCACacaacaacaacaacaGCACAGCAGCAACAGCAG	TAAGCCGACTACCGATTTCAA	CTGCTGTTGCTGCTGTGC	60	0	314	21	427	18	59.728	60.52	7.3	8.2	3.79186	A	428	GTGCAGGACCAAATGAacacacCCTAAACTGGGTGTGAACATGGAAGCCCAGCAGAGAACTACGAATTCACACGGCGGTGCTAATATGAGGGTCTCCAGATAAcccccGAAGTCCTTCGTGGTGCGTGAACAACAAAGTGTCAAACCTCCGTCTTCATTCAGCTGAGTCGATTTACTGTCTGTGACCACAGGTTGAACCCTGAGGCGGTGTTACAACAAACCTTTGGCCTCTGTCATGGGGCCAGATTCACACCGCGGTCAAATGGCGCCAGACTTATAGTTGTGACCAACCGGggcggcggcCTCGAAAACTTAAGCCGACTACCGATTTCAAATGTTTTCAAGAATTACAATAACTCTGTCTGAGTCGGCCTGGCATCTGTGTCTGAATCACacaac…	NO_NT_HIT	NO_NT_HIT	NO_NT_HIT	NO_NT_HIT	NO_NT_HIT	NO_NT_HIT	NO_NT_HIT	NO_NT_HIT	NO_NT_HIT	NO_NT_HIT	NO_NT_HIT	NO_NT_HIT	NO_NT_HIT
AS1J0:00614:02628	1	395	15	5	1	AAC	ACAACAACAACAACA	NA	0	0	10	0	169	TCAAATGGCGCCAGACTTATAGTTGTGACCAACCGGggcggcggcCTCGAAAACTTAAGCCGACTACCGATTTCAAATGTTTTCAAGAATTACAATAACTCTGTCTGAGTCGGCCTGGCATCTGTGTCTGAATCACacaacaacaacaacaGCACAGCAGCAACAGCAG	TCAAATGGCGCCAGACTTAT	CTGCTGTTGCTGCTGTGC	116	0	259	20	427	18	60.606	60.52	5.9	8.2	3.12614	B	428	GTGCAGGACCAAATGAacacacCCTAAACTGGGTGTGAACATGGAAGCCCAGCAGAGAACTACGAATTCACACGGCGGTGCTAATATGAGGGTCTCCAGATAAcccccGAAGTCCTTCGTGGTGCGTGAACAACAAAGTGTCAAACCTCCGTCTTCATTCAGCTGAGTCGATTTACTGTCTGTGACCACAGGTTGAACCCTGAGGCGGTGTTACAACAAACCTTTGGCCTCTGTCATGGGGCCAGATTCACACCGCGGTCAAATGGCGCCAGACTTATAGTTGTGACCAACCGGggcggcggcCTCGAAAACTTAAGCCGACTACCGATTTCAAATGTTTTCAAGAATTACAATAACTCTGTCTGAGTCGGCCTGGCATCTGTGTCTGAATCACacaac…	NO_NT_HIT	NO_NT_HIT	NO_NT_HIT	NO_NT_HIT	NO_NT_HIT	NO_NT_HIT	NO_NT_HIT	NO_NT_HIT	NO_NT_HIT	NO_NT_HIT	NO_NT_HIT	NO_NT_HIT	NO_NT_HIT
AS1J0:00614:02628	1	395	15	5	1	AAC	ACAACAACAACAACA	NA	0	0	10	0	170	GTCAAATGGCGCCAGACTTATAGTTGTGACCAACCGGggcggcggcCTCGAAAACTTAAGCCGACTACCGATTTCAAATGTTTTCAAGAATTACAATAACTCTGTCTGAGTCGGCCTGGCATCTGTGTCTGAATCACacaacaacaacaacaGCACAGCAGCAACAGCAG	GTCAAATGGCGCCAGACTTA	CTGCTGTTGCTGCTGTGC	117	0	258	20	427	18	61.168	60.52	5.7	8.2	3.68875	B	428	GTGCAGGACCAAATGAacacacCCTAAACTGGGTGTGAACATGGAAGCCCAGCAGAGAACTACGAATTCACACGGCGGTGCTAATATGAGGGTCTCCAGATAAcccccGAAGTCCTTCGTGGTGCGTGAACAACAAAGTGTCAAACCTCCGTCTTCATTCAGCTGAGTCGATTTACTGTCTGTGACCACAGGTTGAACCCTGAGGCGGTGTTACAACAAACCTTTGGCCTCTGTCATGGGGCCAGATTCACACCGCGGTCAAATGGCGCCAGACTTATAGTTGTGACCAACCGGggcggcggcCTCGAAAACTTAAGCCGACTACCGATTTCAAATGTTTTCAAGAATTACAATAACTCTGTCTGAGTCGGCCTGGCATCTGTGTCTGAATCACacaac…	NO_NT_HIT	NO_NT_HIT	NO_NT_HIT	NO_NT_HIT	NO_NT_HIT	NO_NT_HIT	NO_NT_HIT	NO_NT_HIT	NO_NT_HIT	NO_NT_HIT	NO_NT_HIT	NO_NT_HIT	NO_NT_HIT
AS1J0:00614:02628	1	395	15	5	1	AAC	ACAACAACAACAACA	NA	0	0	10	0	224	GGCGGTGTTACAACAAACCTTTGGCCTCTGTCATGGGGCCAGATTCACACCGCGGTCAAATGGCGCCAGACTTATAGTTGTGACCAACCGGggcggcggcCTCGAAAACTTAAGCCGACTACCGATTTCAAATGTTTTCAAGAATTACAATAACTCTGTCTGAGTCGGCCTGGCATCTGTGTCTGAATCACacaacaacaacaacaGCACAGCAGCAACAGCAG	GGCGGTGTTACAACAAACCT	CTGCTGTTGCTGCTGTGC	171	0	204	20	427	18	59.898	60.52	7.9	8.2	2.62243	B	428	GTGCAGGACCAAATGAacacacCCTAAACTGGGTGTGAACATGGAAGCCCAGCAGAGAACTACGAATTCACACGGCGGTGCTAATATGAGGGTCTCCAGATAAcccccGAAGTCCTTCGTGGTGCGTGAACAACAAAGTGTCAAACCTCCGTCTTCATTCAGCTGAGTCGATTTACTGTCTGTGACCACAGGTTGAACCCTGAGGCGGTGTTACAACAAACCTTTGGCCTCTGTCATGGGGCCAGATTCACACCGCGGTCAAATGGCGCCAGACTTATAGTTGTGACCAACCGGggcggcggcCTCGAAAACTTAAGCCGACTACCGATTTCAAATGTTTTCAAGAATTACAATAACTCTGTCTGAGTCGGCCTGGCATCTGTGTCTGAATCACacaac…	NO_NT_HIT	NO_NT_HIT	NO_NT_HIT	NO_NT_HIT	NO_NT_HIT	NO_NT_HIT	NO_NT_HIT	NO_NT_HIT	NO_NT_HIT	NO_NT_HIT	NO_NT_HIT	NO_NT_HIT	NO_NT_HIT
AS1J0:00614:02628	1	395	15	5	1	AAC	ACAACAACAACAACA	NA	0	0	10	0	225	AGGCGGTGTTACAACAAACCTTTGGCCTCTGTCATGGGGCCAGATTCACACCGCGGTCAAATGGCGCCAGACTTATAGTTGTGACCAACCGGggcggcggcCTCGAAAACTTAAGCCGACTACCGATTTCAAATGTTTTCAAGAATTACAATAACTCTGTCTGAGTCGGCCTGGCATCTGTGTCTGAATCACacaacaacaacaacaGCACAGCAGCAACAGCAG	AGGCGGTGTTACAACAAACC	CTGCTGTTGCTGCTGTGC	172	0	203	20	427	18	59.898	60.52	8.2	8.2	2.62243	B	428	GTGCAGGACCAAATGAacacacCCTAAACTGGGTGTGAACATGGAAGCCCAGCAGAGAACTACGAATTCACACGGCGGTGCTAATATGAGGGTCTCCAGATAAcccccGAAGTCCTTCGTGGTGCGTGAACAACAAAGTGTCAAACCTCCGTCTTCATTCAGCTGAGTCGATTTACTGTCTGTGACCACAGGTTGAACCCTGAGGCGGTGTTACAACAAACCTTTGGCCTCTGTCATGGGGCCAGATTCACACCGCGGTCAAATGGCGCCAGACTTATAGTTGTGACCAACCGGggcggcggcCTCGAAAACTTAAGCCGACTACCGATTTCAAATGTTTTCAAGAATTACAATAACTCTGTCTGAGTCGGCCTGGCATCTGTGTCTGAATCACacaac…	NO_NT_HIT	NO_NT_HIT	NO_NT_HIT	NO_NT_HIT	NO_NT_HIT	NO_NT_HIT	NO_NT_HIT	NO_NT_HIT	NO_NT_HIT	NO_NT_HIT	NO_NT_HIT	NO_NT_HIT	NO_NT_HIT
AS1J0:00614:02628	1	395	15	5	1	AAC	ACAACAACAACAACA	NA	0	0	10	0	240	ACAGGTTGAACCCTGAGGCGGTGTTACAACAAACCTTTGGCCTCTGTCATGGGGCCAGATTCACACCGCGGTCAAATGGCGCCAGACTTATAGTTGTGACCAACCGGggcggcggcCTCGAAAACTTAAGCCGACTACCGATTTCAAATGTTTTCAAGAATTACAATAACTCTGTCTGAGTCGGCCTGGCATCTGTGTCTGAATCACacaacaacaacaacaGCACAGCAGCAACAGCAG	ACAGGTTGAACCCTGAGGC	CTGCTGTTGCTGCTGTGC	188	0	188	19	427	18	60.104	60.52	9.4	8.2	3.62428	B	428	GTGCAGGACCAAATGAacacacCCTAAACTGGGTGTGAACATGGAAGCCCAGCAGAGAACTACGAATTCACACGGCGGTGCTAATATGAGGGTCTCCAGATAAcccccGAAGTCCTTCGTGGTGCGTGAACAACAAAGTGTCAAACCTCCGTCTTCATTCAGCTGAGTCGATTTACTGTCTGTGACCACAGGTTGAACCCTGAGGCGGTGTTACAACAAACCTTTGGCCTCTGTCATGGGGCCAGATTCACACCGCGGTCAAATGGCGCCAGACTTATAGTTGTGACCAACCGGggcggcggcCTCGAAAACTTAAGCCGACTACCGATTTCAAATGTTTTCAAGAATTACAATAACTCTGTCTGAGTCGGCCTGGCATCTGTGTCTGAATCACacaac…	NO_NT_HIT	NO_NT_HIT	NO_NT_HIT	NO_NT_HIT	NO_NT_HIT	NO_NT_HIT	NO_NT_HIT	NO_NT_HIT	NO_NT_HIT	NO_NT_HIT	NO_NT_HIT	NO_NT_HIT	NO_NT_HIT
AS1J0:00614:02628	1	395	15	5	1	AAC	ACAACAACAACAACA	NA	0	0	10	0	284	AACCTCCGTCTTCATTCAGCTGAGTCGATTTACTGTCTGTGACCACAGGTTGAACCCTGAGGCGGTGTTACAACAAACCTTTGGCCTCTGTCATGGGGCCAGATTCACACCGCGGTCAAATGGCGCCAGACTTATAGTTGTGACCAACCGGggcggcggcCTCGAAAACTTAAGCCGACTACCGATTTCAAATGTTTTCAAGAATTACAATAACTCTGTCTGAGTCGGCCTGGCATCTGTGTCTGAATCACacaacaacaacaacaGCACAGCAGCAACAGCAG	AACCTCCGTCTTCATTCAGC	CTGCTGTTGCTGCTGTGC	231	0	144	20	427	18	59.288	60.52	8.2	8.2	3.2321	B	428	GTGCAGGACCAAATGAacacacCCTAAACTGGGTGTGAACATGGAAGCCCAGCAGAGAACTACGAATTCACACGGCGGTGCTAATATGAGGGTCTCCAGATAAcccccGAAGTCCTTCGTGGTGCGTGAACAACAAAGTGTCAAACCTCCGTCTTCATTCAGCTGAGTCGATTTACTGTCTGTGACCACAGGTTGAACCCTGAGGCGGTGTTACAACAAACCTTTGGCCTCTGTCATGGGGCCAGATTCACACCGCGGTCAAATGGCGCCAGACTTATAGTTGTGACCAACCGGggcggcggcCTCGAAAACTTAAGCCGACTACCGATTTCAAATGTTTTCAAGAATTACAATAACTCTGTCTGAGTCGGCCTGGCATCTGTGTCTGAATCACacaac…	NO_NT_HIT	NO_NT_HIT	NO_NT_HIT	NO_NT_HIT	NO_NT_HIT	NO_NT_HIT	NO_NT_HIT	NO_NT_HIT	NO_NT_HIT	NO_NT_HIT	NO_NT_HIT	NO_NT_HIT	NO_NT_HIT
AS1J0:00614:02628	1	395	15	5	1	AAC	ACAACAACAACAACA	NA	0	0	10	0	307	GGTGCGTGAACAACAAAGTGTCAAACCTCCGTCTTCATTCAGCTGAGTCGATTTACTGTCTGTGACCACAGGTTGAACCCTGAGGCGGTGTTACAACAAACCTTTGGCCTCTGTCATGGGGCCAGATTCACACCGCGGTCAAATGGCGCCAGACTTATAGTTGTGACCAACCGGggcggcggcCTCGAAAACTTAAGCCGACTACCGATTTCAAATGTTTTCAAGAATTACAATAACTCTGTCTGAGTCGGCCTGGCATCTGTGTCTGAATCACacaacaacaacaacaGCACAGCAGCAACAGCAG	GGTGCGTGAACAACAAAGTG	CTGCTGTTGCTGCTGTGC	254	0	121	20	427	18	60.199	60.52	6.7	8.2	2.71881	B	428	GTGCAGGACCAAATGAacacacCCTAAACTGGGTGTGAACATGGAAGCCCAGCAGAGAACTACGAATTCACACGGCGGTGCTAATATGAGGGTCTCCAGATAAcccccGAAGTCCTTCGTGGTGCGTGAACAACAAAGTGTCAAACCTCCGTCTTCATTCAGCTGAGTCGATTTACTGTCTGTGACCACAGGTTGAACCCTGAGGCGGTGTTACAACAAACCTTTGGCCTCTGTCATGGGGCCAGATTCACACCGCGGTCAAATGGCGCCAGACTTATAGTTGTGACCAACCGGggcggcggcCTCGAAAACTTAAGCCGACTACCGATTTCAAATGTTTTCAAGAATTACAATAACTCTGTCTGAGTCGGCCTGGCATCTGTGTCTGAATCACacaac…	NO_NT_HIT	NO_NT_HIT	NO_NT_HIT	NO_NT_HIT	NO_NT_HIT	NO_NT_HIT	NO_NT_HIT	NO_NT_HIT	NO_NT_HIT	NO_NT_HIT	NO_NT_HIT	NO_NT_HIT	NO_NT_HIT
AS1J0:00614:02628	1	395	15	5	1	AAC	ACAACAACAACAACA	NA	0	0	10	0	308	TGGTGCGTGAACAACAAAGTGTCAAACCTCCGTCTTCATTCAGCTGAGTCGATTTACTGTCTGTGACCACAGGTTGAACCCTGAGGCGGTGTTACAACAAACCTTTGGCCTCTGTCATGGGGCCAGATTCACACCGCGGTCAAATGGCGCCAGACTTATAGTTGTGACCAACCGGggcggcggcCTCGAAAACTTAAGCCGACTACCGATTTCAAATGTTTTCAAGAATTACAATAACTCTGTCTGAGTCGGCCTGGCATCTGTGTCTGAATCACacaacaacaacaacaGCACAGCAGCAACAGCAG	TGGTGCGTGAACAACAAAGT	CTGCTGTTGCTGCTGTGC	255	0	120	20	427	18	60.199	60.52	6.7	8.2	2.71881	B	428	GTGCAGGACCAAATGAacacacCCTAAACTGGGTGTGAACATGGAAGCCCAGCAGAGAACTACGAATTCACACGGCGGTGCTAATATGAGGGTCTCCAGATAAcccccGAAGTCCTTCGTGGTGCGTGAACAACAAAGTGTCAAACCTCCGTCTTCATTCAGCTGAGTCGATTTACTGTCTGTGACCACAGGTTGAACCCTGAGGCGGTGTTACAACAAACCTTTGGCCTCTGTCATGGGGCCAGATTCACACCGCGGTCAAATGGCGCCAGACTTATAGTTGTGACCAACCGGggcggcggcCTCGAAAACTTAAGCCGACTACCGATTTCAAATGTTTTCAAGAATTACAATAACTCTGTCTGAGTCGGCCTGGCATCTGTGTCTGAATCACacaac…	NO_NT_HIT	NO_NT_HIT	NO_NT_HIT	NO_NT_HIT	NO_NT_HIT	NO_NT_HIT	NO_NT_HIT	NO_NT_HIT	NO_NT_HIT	NO_NT_HIT	NO_NT_HIT	NO_NT_HIT	NO_NT_HIT
AS1J0:00614:02628	1	395	15	5	1	AAC	ACAACAACAACAACA	NA	0	0	12	1	114	AAGCCGACTACCGATTTCAAATGTTTTCAAGAATTACAATAACTCTGTCTGAGTCGGCCTGGCATCTGTGTCTGAATCACacaacaacaacaacaGCACAGCAGCAACAGCAGC	AAGCCGACTACCGATTTCAA	GCTGCTGTTGCTGCTGTG	60	1	315	20	428	18	59.708	60.52	7.3	6.7	2.81272	A	428	GTGCAGGACCAAATGAacacacCCTAAACTGGGTGTGAACATGGAAGCCCAGCAGAGAACTACGAATTCACACGGCGGTGCTAATATGAGGGTCTCCAGATAAcccccGAAGTCCTTCGTGGTGCGTGAACAACAAAGTGTCAAACCTCCGTCTTCATTCAGCTGAGTCGATTTACTGTCTGTGACCACAGGTTGAACCCTGAGGCGGTGTTACAACAAACCTTTGGCCTCTGTCATGGGGCCAGATTCACACCGCGGTCAAATGGCGCCAGACTTATAGTTGTGACCAACCGGggcggcggcCTCGAAAACTTAAGCCGACTACCGATTTCAAATGTTTTCAAGAATTACAATAACTCTGTCTGAGTCGGCCTGGCATCTGTGTCTGAATCACacaac…	NO_NT_HIT	NO_NT_HIT	NO_NT_HIT	NO_NT_HIT	NO_NT_HIT	NO_NT_HIT	NO_NT_HIT	NO_NT_HIT	NO_NT_HIT	NO_NT_HIT	NO_NT_HIT	NO_NT_HIT	NO_NT_HIT
AS1J0:00614:02628	1	395	15	5	1	AAC	ACAACAACAACAACA	NA	0	0	12	1	170	TCAAATGGCGCCAGACTTATAGTTGTGACCAACCGGggcggcggcCTCGAAAACTTAAGCCGACTACCGATTTCAAATGTTTTCAAGAATTACAATAACTCTGTCTGAGTCGGCCTGGCATCTGTGTCTGAATCACacaacaacaacaacaGCACAGCAGCAACAGCAGC	TCAAATGGCGCCAGACTTAT	GCTGCTGTTGCTGCTGTG	116	1	259	20	428	18	60.606	60.52	5.9	6.7	3.12614	B	428	GTGCAGGACCAAATGAacacacCCTAAACTGGGTGTGAACATGGAAGCCCAGCAGAGAACTACGAATTCACACGGCGGTGCTAATATGAGGGTCTCCAGATAAcccccGAAGTCCTTCGTGGTGCGTGAACAACAAAGTGTCAAACCTCCGTCTTCATTCAGCTGAGTCGATTTACTGTCTGTGACCACAGGTTGAACCCTGAGGCGGTGTTACAACAAACCTTTGGCCTCTGTCATGGGGCCAGATTCACACCGCGGTCAAATGGCGCCAGACTTATAGTTGTGACCAACCGGggcggcggcCTCGAAAACTTAAGCCGACTACCGATTTCAAATGTTTTCAAGAATTACAATAACTCTGTCTGAGTCGGCCTGGCATCTGTGTCTGAATCACacaac…	NO_NT_HIT	NO_NT_HIT	NO_NT_HIT	NO_NT_HIT	NO_NT_HIT	NO_NT_HIT	NO_NT_HIT	NO_NT_HIT	NO_NT_HIT	NO_NT_HIT	NO_NT_HIT	NO_NT_HIT	NO_NT_HIT
AS1J0:00614:02628	1	395	15	5	1	AAC	ACAACAACAACAACA	NA	0	0	12	1	225	GGCGGTGTTACAACAAACCTTTGGCCTCTGTCATGGGGCCAGATTCACACCGCGGTCAAATGGCGCCAGACTTATAGTTGTGACCAACCGGggcggcggcCTCGAAAACTTAAGCCGACTACCGATTTCAAATGTTTTCAAGAATTACAATAACTCTGTCTGAGTCGGCCTGGCATCTGTGTCTGAATCACacaacaacaacaacaGCACAGCAGCAACAGCAGC	GGCGGTGTTACAACAAACCT	GCTGCTGTTGCTGCTGTG	171	1	204	20	428	18	59.898	60.52	7.9	6.7	2.62243	B	428	GTGCAGGACCAAATGAacacacCCTAAACTGGGTGTGAACATGGAAGCCCAGCAGAGAACTACGAATTCACACGGCGGTGCTAATATGAGGGTCTCCAGATAAcccccGAAGTCCTTCGTGGTGCGTGAACAACAAAGTGTCAAACCTCCGTCTTCATTCAGCTGAGTCGATTTACTGTCTGTGACCACAGGTTGAACCCTGAGGCGGTGTTACAACAAACCTTTGGCCTCTGTCATGGGGCCAGATTCACACCGCGGTCAAATGGCGCCAGACTTATAGTTGTGACCAACCGGggcggcggcCTCGAAAACTTAAGCCGACTACCGATTTCAAATGTTTTCAAGAATTACAATAACTCTGTCTGAGTCGGCCTGGCATCTGTGTCTGAATCACacaac…	NO_NT_HIT	NO_NT_HIT	NO_NT_HIT	NO_NT_HIT	NO_NT_HIT	NO_NT_HIT	NO_NT_HIT	NO_NT_HIT	NO_NT_HIT	NO_NT_HIT	NO_NT_HIT	NO_NT_HIT	NO_NT_HIT
AS1J0:00614:02628	1	395	15	5	1	AAC	ACAACAACAACAACA	NA	0	0	12	1	285	AACCTCCGTCTTCATTCAGCTGAGTCGATTTACTGTCTGTGACCACAGGTTGAACCCTGAGGCGGTGTTACAACAAACCTTTGGCCTCTGTCATGGGGCCAGATTCACACCGCGGTCAAATGGCGCCAGACTTATAGTTGTGACCAACCGGggcggcggcCTCGAAAACTTAAGCCGACTACCGATTTCAAATGTTTTCAAGAATTACAATAACTCTGTCTGAGTCGGCCTGGCATCTGTGTCTGAATCACacaacaacaacaacaGCACAGCAGCAACAGCAGC	AACCTCCGTCTTCATTCAGC	GCTGCTGTTGCTGCTGTG	231	1	144	20	428	18	59.288	60.52	8.2	6.7	3.2321	B	428	GTGCAGGACCAAATGAacacacCCTAAACTGGGTGTGAACATGGAAGCCCAGCAGAGAACTACGAATTCACACGGCGGTGCTAATATGAGGGTCTCCAGATAAcccccGAAGTCCTTCGTGGTGCGTGAACAACAAAGTGTCAAACCTCCGTCTTCATTCAGCTGAGTCGATTTACTGTCTGTGACCACAGGTTGAACCCTGAGGCGGTGTTACAACAAACCTTTGGCCTCTGTCATGGGGCCAGATTCACACCGCGGTCAAATGGCGCCAGACTTATAGTTGTGACCAACCGGggcggcggcCTCGAAAACTTAAGCCGACTACCGATTTCAAATGTTTTCAAGAATTACAATAACTCTGTCTGAGTCGGCCTGGCATCTGTGTCTGAATCACacaac…	NO_NT_HIT	NO_NT_HIT	NO_NT_HIT	NO_NT_HIT	NO_NT_HIT	NO_NT_HIT	NO_NT_HIT	NO_NT_HIT	NO_NT_HIT	NO_NT_HIT	NO_NT_HIT	NO_NT_HIT	NO_NT_HIT
AS1J0:00614:02628	1	395	15	5	1	AAC	ACAACAACAACAACA	NA	0	0	12	1	308	GGTGCGTGAACAACAAAGTGTCAAACCTCCGTCTTCATTCAGCTGAGTCGATTTACTGTCTGTGACCACAGGTTGAACCCTGAGGCGGTGTTACAACAAACCTTTGGCCTCTGTCATGGGGCCAGATTCACACCGCGGTCAAATGGCGCCAGACTTATAGTTGTGACCAACCGGggcggcggcCTCGAAAACTTAAGCCGACTACCGATTTCAAATGTTTTCAAGAATTACAATAACTCTGTCTGAGTCGGCCTGGCATCTGTGTCTGAATCACacaacaacaacaacaGCACAGCAGCAACAGCAGC	GGTGCGTGAACAACAAAGTG	GCTGCTGTTGCTGCTGTG	254	1	121	20	428	18	60.199	60.52	6.7	6.7	2.71881	B	428	GTGCAGGACCAAATGAacacacCCTAAACTGGGTGTGAACATGGAAGCCCAGCAGAGAACTACGAATTCACACGGCGGTGCTAATATGAGGGTCTCCAGATAAcccccGAAGTCCTTCGTGGTGCGTGAACAACAAAGTGTCAAACCTCCGTCTTCATTCAGCTGAGTCGATTTACTGTCTGTGACCACAGGTTGAACCCTGAGGCGGTGTTACAACAAACCTTTGGCCTCTGTCATGGGGCCAGATTCACACCGCGGTCAAATGGCGCCAGACTTATAGTTGTGACCAACCGGggcggcggcCTCGAAAACTTAAGCCGACTACCGATTTCAAATGTTTTCAAGAATTACAATAACTCTGTCTGAGTCGGCCTGGCATCTGTGTCTGAATCACacaac…	NO_NT_HIT	NO_NT_HIT	NO_NT_HIT	NO_NT_HIT	NO_NT_HIT	NO_NT_HIT	NO_NT_HIT	NO_NT_HIT	NO_NT_HIT	NO_NT_HIT	NO_NT_HIT	NO_NT_HIT	NO_NT_HIT
AS1J0:00614:02982	1	49	54	18	2	AC	TGTGTGTGTGTGTGTGTGTGTGTGTGTGTGTGTGTGTATAGTGTGTGTGTGTGT	NA	1	1	4	9	120	AGTACGAAGCCCAGCACAGTGAGTCCCACtgtgtgtgtgtgtgtgtgtgtgtgtgtgtgtgtgtgTATAgtgtgtgtgtgtgtGATGTTGTGTCTGCTCCCCTCCACCAGGAAGAGACAC	AGTACGAAGCCCAGCACAGT	GTGTCTCTTCCTGGTGGAGG	9	17	20	20	139	20	59.937	59.682	6.1	9.4	0.380734	D	277	GTGCAGCACCACGGCACCCAGTACGAAGCCCAGCACAGTGAGTCCCACtgtgtgtgtgtgtgtgtgtgtgtgtgtgtgtgtgtgTATAgtgtgtgtgtgtgtGATGTTGTGTCTGCTCCCCTCCACCAGGAAGAGACACCAACGTGTTGGTCTACATAAAGAGAAGACTGGCCATGTGCTCCAGAAAGCTGGGGAGAACACGAGAAGCTGTGAAGATGATgagagaCGTAAGGacacacacacacacacacacacacacacTCACACTCACACTCAC	NO_NT_HIT	NO_NT_HIT	NO_NT_HIT	NO_NT_HIT	NO_NT_HIT	NO_NT_HIT	NO_NT_HIT	NO_NT_HIT	NO_NT_HIT	NO_NT_HIT	NO_NT_HIT	NO_NT_HIT	NO_NT_HIT
AS1J0:00614:02982	1	49	54	18	2	AC	TGTGTGTGTGTGTGTGTGTGTGTGTGTGTGTGTGTGTATAGTGTGTGTGTGTGT	NA	0	0	4	9	125	AGTACGAAGCCCAGCACAGTGAGTCCCACtgtgtgtgtgtgtgtgtgtgtgtgtgtgtgtgtgtgTATAgtgtgtgtgtgtgtGATGTTGTGTCTGCTCCCCTCCACCAGGAAGAGACACCAACG	AGTACGAAGCCCAGCACAGT	CGTTGGTGTCTCTTCCTGGT	9	22	20	20	144	20	59.937	60.151	6.1	7.9	0.213465	D	277	GTGCAGCACCACGGCACCCAGTACGAAGCCCAGCACAGTGAGTCCCACtgtgtgtgtgtgtgtgtgtgtgtgtgtgtgtgtgtgTATAgtgtgtgtgtgtgtGATGTTGTGTCTGCTCCCCTCCACCAGGAAGAGACACCAACGTGTTGGTCTACATAAAGAGAAGACTGGCCATGTGCTCCAGAAAGCTGGGGAGAACACGAGAAGCTGTGAAGATGATgagagaCGTAAGGacacacacacacacacacacacacacacTCACACTCACACTCAC	NO_NT_HIT	NO_NT_HIT	NO_NT_HIT	NO_NT_HIT	NO_NT_HIT	NO_NT_HIT	NO_NT_HIT	NO_NT_HIT	NO_NT_HIT	NO_NT_HIT	NO_NT_HIT	NO_NT_HIT	NO_NT_HIT
AS1J0:00614:02982	1	49	54	18	2	AC	TGTGTGTGTGTGTGTGTGTGTGTGTGTGTGTGTGTGTATAGTGTGTGTGTGTGT	NA	0	0	4	9	126	AGTACGAAGCCCAGCACAGTGAGTCCCACtgtgtgtgtgtgtgtgtgtgtgtgtgtgtgtgtgtgTATAgtgtgtgtgtgtgtGATGTTGTGTCTGCTCCCCTCCACCAGGAAGAGACACCAACGT	AGTACGAAGCCCAGCACAGT	ACGTTGGTGTCTCTTCCTGG	9	23	20	20	145	20	59.937	60.151	6.1	9.7	0.213465	D	277	GTGCAGCACCACGGCACCCAGTACGAAGCCCAGCACAGTGAGTCCCACtgtgtgtgtgtgtgtgtgtgtgtgtgtgtgtgtgtgTATAgtgtgtgtgtgtgtGATGTTGTGTCTGCTCCCCTCCACCAGGAAGAGACACCAACGTGTTGGTCTACATAAAGAGAAGACTGGCCATGTGCTCCAGAAAGCTGGGGAGAACACGAGAAGCTGTGAAGATGATgagagaCGTAAGGacacacacacacacacacacacacacacTCACACTCACACTCAC	NO_NT_HIT	NO_NT_HIT	NO_NT_HIT	NO_NT_HIT	NO_NT_HIT	NO_NT_HIT	NO_NT_HIT	NO_NT_HIT	NO_NT_HIT	NO_NT_HIT	NO_NT_HIT	NO_NT_HIT	NO_NT_HIT
AS1J0:00614:02982	1	49	54	18	2	AC	TGTGTGTGTGTGTGTGTGTGTGTGTGTGTGTGTGTGTATAGTGTGTGTGTGTGT	NA	0	0	4	9	160	AGTACGAAGCCCAGCACAGTGAGTCCCACtgtgtgtgtgtgtgtgtgtgtgtgtgtgtgtgtgtgTATAgtgtgtgtgtgtgtGATGTTGTGTCTGCTCCCCTCCACCAGGAAGAGACACCAACGTGTTGGTCTACATAAAGAGAAGACTGGCCATGTGC	AGTACGAAGCCCAGCACAGT	GCACATGGCCAGTCTTCTCT	9	57	20	20	179	20	59.937	60.418	6.1	6.4	0.480375	D	277	GTGCAGCACCACGGCACCCAGTACGAAGCCCAGCACAGTGAGTCCCACtgtgtgtgtgtgtgtgtgtgtgtgtgtgtgtgtgtgTATAgtgtgtgtgtgtgtGATGTTGTGTCTGCTCCCCTCCACCAGGAAGAGACACCAACGTGTTGGTCTACATAAAGAGAAGACTGGCCATGTGCTCCAGAAAGCTGGGGAGAACACGAGAAGCTGTGAAGATGATgagagaCGTAAGGacacacacacacacacacacacacacacTCACACTCACACTCAC	NO_NT_HIT	NO_NT_HIT	NO_NT_HIT	NO_NT_HIT	NO_NT_HIT	NO_NT_HIT	NO_NT_HIT	NO_NT_HIT	NO_NT_HIT	NO_NT_HIT	NO_NT_HIT	NO_NT_HIT	NO_NT_HIT
AS1J0:00614:02982	1	49	54	18	2	AC	TGTGTGTGTGTGTGTGTGTGTGTGTGTGTGTGTGTGTATAGTGTGTGTGTGTGT	NA	0	0	4	9	161	AGTACGAAGCCCAGCACAGTGAGTCCCACtgtgtgtgtgtgtgtgtgtgtgtgtgtgtgtgtgtgTATAgtgtgtgtgtgtgtGATGTTGTGTCTGCTCCCCTCCACCAGGAAGAGACACCAACGTGTTGGTCTACATAAAGAGAAGACTGGCCATGTGCT	AGTACGAAGCCCAGCACAGT	AGCACATGGCCAGTCTTCTC	9	58	20	20	180	20	59.937	60.418	6.1	6.7	0.480375	D	277	GTGCAGCACCACGGCACCCAGTACGAAGCCCAGCACAGTGAGTCCCACtgtgtgtgtgtgtgtgtgtgtgtgtgtgtgtgtgtgTATAgtgtgtgtgtgtgtGATGTTGTGTCTGCTCCCCTCCACCAGGAAGAGACACCAACGTGTTGGTCTACATAAAGAGAAGACTGGCCATGTGCTCCAGAAAGCTGGGGAGAACACGAGAAGCTGTGAAGATGATgagagaCGTAAGGacacacacacacacacacacacacacacTCACACTCACACTCAC	NO_NT_HIT	NO_NT_HIT	NO_NT_HIT	NO_NT_HIT	NO_NT_HIT	NO_NT_HIT	NO_NT_HIT	NO_NT_HIT	NO_NT_HIT	NO_NT_HIT	NO_NT_HIT	NO_NT_HIT	NO_NT_HIT
AS1J0:00614:02982	1	49	54	18	2	AC	TGTGTGTGTGTGTGTGTGTGTGTGTGTGTGTGTGTGTATAGTGTGTGTGTGTGT	NA	0	0	4	9	192	AGTACGAAGCCCAGCACAGTGAGTCCCACtgtgtgtgtgtgtgtgtgtgtgtgtgtgtgtgtgtgTATAgtgtgtgtgtgtgtGATGTTGTGTCTGCTCCCCTCCACCAGGAAGAGACACCAACGTGTTGGTCTACATAAAGAGAAGACTGGCCATGTGCTCCAGAAAGCTGGGGAGAACACGAGAAGCTGT	AGTACGAAGCCCAGCACAGT	ACAGCTTCTCGTGTTCTCCC	9	89	20	20	211	20	59.937	59.455	6.1	9.4	0.60806	D	277	GTGCAGCACCACGGCACCCAGTACGAAGCCCAGCACAGTGAGTCCCACtgtgtgtgtgtgtgtgtgtgtgtgtgtgtgtgtgtgTATAgtgtgtgtgtgtgtGATGTTGTGTCTGCTCCCCTCCACCAGGAAGAGACACCAACGTGTTGGTCTACATAAAGAGAAGACTGGCCATGTGCTCCAGAAAGCTGGGGAGAACACGAGAAGCTGTGAAGATGATgagagaCGTAAGGacacacacacacacacacacacacacacTCACACTCACACTCAC	NO_NT_HIT	NO_NT_HIT	NO_NT_HIT	NO_NT_HIT	NO_NT_HIT	NO_NT_HIT	NO_NT_HIT	NO_NT_HIT	NO_NT_HIT	NO_NT_HIT	NO_NT_HIT	NO_NT_HIT	NO_NT_HIT
AS1J0:00614:02982	1	49	54	18	2	AC	TGTGTGTGTGTGTGTGTGTGTGTGTGTGTGTGTGTGTATAGTGTGTGTGTGTGT	NA	0	0	4	9	193	AGTACGAAGCCCAGCACAGTGAGTCCCACtgtgtgtgtgtgtgtgtgtgtgtgtgtgtgtgtgtgTATAgtgtgtgtgtgtgtGATGTTGTGTCTGCTCCCCTCCACCAGGAAGAGACACCAACGTGTTGGTCTACATAAAGAGAAGACTGGCCATGTGCTCCAGAAAGCTGGGGAGAACACGAGAAGCTGTG	AGTACGAAGCCCAGCACAGT	CACAGCTTCTCGTGTTCTCC	9	90	20	20	212	20	59.937	58.594	6.1	7.9	1.46835	D	277	GTGCAGCACCACGGCACCCAGTACGAAGCCCAGCACAGTGAGTCCCACtgtgtgtgtgtgtgtgtgtgtgtgtgtgtgtgtgtgTATAgtgtgtgtgtgtgtGATGTTGTGTCTGCTCCCCTCCACCAGGAAGAGACACCAACGTGTTGGTCTACATAAAGAGAAGACTGGCCATGTGCTCCAGAAAGCTGGGGAGAACACGAGAAGCTGTGAAGATGATgagagaCGTAAGGacacacacacacacacacacacacacacTCACACTCACACTCAC	NO_NT_HIT	NO_NT_HIT	NO_NT_HIT	NO_NT_HIT	NO_NT_HIT	NO_NT_HIT	NO_NT_HIT	NO_NT_HIT	NO_NT_HIT	NO_NT_HIT	NO_NT_HIT	NO_NT_HIT	NO_NT_HIT
AS1J0:00614:02982	1	49	54	18	2	AC	TGTGTGTGTGTGTGTGTGTGTGTGTGTGTGTGTGTGTATAGTGTGTGTGTGTGT	NA	0	0	4	9	194	AGTACGAAGCCCAGCACAGTGAGTCCCACtgtgtgtgtgtgtgtgtgtgtgtgtgtgtgtgtgtgTATAgtgtgtgtgtgtgtGATGTTGTGTCTGCTCCCCTCCACCAGGAAGAGACACCAACGTGTTGGTCTACATAAAGAGAAGACTGGCCATGTGCTCCAGAAAGCTGGGGAGAACACGAGAAGCTGTGA	AGTACGAAGCCCAGCACAGT	TCACAGCTTCTCGTGTTCTCC	9	90	20	20	213	21	59.937	60.583	6.1	7.9	1.64573	D	277	GTGCAGCACCACGGCACCCAGTACGAAGCCCAGCACAGTGAGTCCCACtgtgtgtgtgtgtgtgtgtgtgtgtgtgtgtgtgtgTATAgtgtgtgtgtgtgtGATGTTGTGTCTGCTCCCCTCCACCAGGAAGAGACACCAACGTGTTGGTCTACATAAAGAGAAGACTGGCCATGTGCTCCAGAAAGCTGGGGAGAACACGAGAAGCTGTGAAGATGATgagagaCGTAAGGacacacacacacacacacacacacacacTCACACTCACACTCAC	NO_NT_HIT	NO_NT_HIT	NO_NT_HIT	NO_NT_HIT	NO_NT_HIT	NO_NT_HIT	NO_NT_HIT	NO_NT_HIT	NO_NT_HIT	NO_NT_HIT	NO_NT_HIT	NO_NT_HIT	NO_NT_HIT
AS1J0:00614:02982	1	49	54	18	2	AC	TGTGTGTGTGTGTGTGTGTGTGTGTGTGTGTGTGTGTATAGTGTGTGTGTGTGT	NA	0	0	5	4	155	GAAGCCCAGCACAGTGAGTCCCACtgtgtgtgtgtgtgtgtgtgtgtgtgtgtgtgtgtgTATAgtgtgtgtgtgtgtGATGTTGTGTCTGCTCCCCTCCACCAGGAAGAGACACCAACGTGTTGGTCTACATAAAGAGAAGACTGGCCATGTGC	GAAGCCCAGCACAGTGAGTC	GCACATGGCCAGTCTTCTCT	4	57	25	20	179	20	61.021	60.418	6.1	6.4	1.43815	D	277	GTGCAGCACCACGGCACCCAGTACGAAGCCCAGCACAGTGAGTCCCACtgtgtgtgtgtgtgtgtgtgtgtgtgtgtgtgtgtgTATAgtgtgtgtgtgtgtGATGTTGTGTCTGCTCCCCTCCACCAGGAAGAGACACCAACGTGTTGGTCTACATAAAGAGAAGACTGGCCATGTGCTCCAGAAAGCTGGGGAGAACACGAGAAGCTGTGAAGATGATgagagaCGTAAGGacacacacacacacacacacacacacacTCACACTCACACTCAC	NO_NT_HIT	NO_NT_HIT	NO_NT_HIT	NO_NT_HIT	NO_NT_HIT	NO_NT_HIT	NO_NT_HIT	NO_NT_HIT	NO_NT_HIT	NO_NT_HIT	NO_NT_HIT	NO_NT_HIT	NO_NT_HIT
AS1J0:00618:02127	1	137	10	5	1	AC	GTGTGTGTGT	NA	1	1	2	24	158	CAAAGTGTTGTGTTCCTGGGACACTGATTCAGtctctcCCCTCTTTACTCTTATTTCTCATCTCCATGTGATTCTGTCAACATCTGCCTTGAGTTAATCAGTCGgtgtgtgtgtGCTGAATGTGTTGTCGCCAGCCAGGCCGTGCAACAGAGGTTATT	CAAAGTGTTGTGTTCCTGGG	AATAACCTCTGTTGCACGGC	84	24	33	20	190	20	59.03	60.14	9.7	11.1	1.10969	B	197	GTGCAGTAATCGCCACATGTGTCTTTCATGTCCAAAGTGTTGTGTTCCTGGGACACTGATTCAGtctctcCCCTCTTTACTCTTATTTCTCATCTCCATGTGATTCTGTCAACATCTGCCTTGAGTTAATCAGTCGgtgtgtgtgtGCTGAATGTGTTGTCGCCAGCCAGGCCGTGCAACAGAGGTTATTAATGTGG	NO_NT_HIT	NO_NT_HIT	NO_NT_HIT	NO_NT_HIT	NO_NT_HIT	NO_NT_HIT	NO_NT_HIT	NO_NT_HIT	NO_NT_HIT	NO_NT_HIT	NO_NT_HIT	NO_NT_HIT	NO_NT_HIT
AS1J0:00618:02127	1	137	10	5	1	AC	GTGTGTGTGT	NA	0	0	2	15	91	GTGATTCTGTCAACATCTGCCTTGAGTTAATCAGTCGgtgtgtgtgtGCTGAATGTGTTGTCGCCAGCCAGGCCGTGCAACAGAGGTTATT	GTGATTCTGTCAACATCTGCCT	AATAACCTCTGTTGCACGGC	15	24	100	22	190	20	59.216	60.14	9.7	11.1	2.92395	A	197	GTGCAGTAATCGCCACATGTGTCTTTCATGTCCAAAGTGTTGTGTTCCTGGGACACTGATTCAGtctctcCCCTCTTTACTCTTATTTCTCATCTCCATGTGATTCTGTCAACATCTGCCTTGAGTTAATCAGTCGgtgtgtgtgtGCTGAATGTGTTGTCGCCAGCCAGGCCGTGCAACAGAGGTTATTAATGTGG	NO_NT_HIT	NO_NT_HIT	NO_NT_HIT	NO_NT_HIT	NO_NT_HIT	NO_NT_HIT	NO_NT_HIT	NO_NT_HIT	NO_NT_HIT	NO_NT_HIT	NO_NT_HIT	NO_NT_HIT	NO_NT_HIT
AS1J0:00618:02127	1	137	10	5	1	AC	GTGTGTGTGT	NA	0	0	3	15	90	TGATTCTGTCAACATCTGCCTTGAGTTAATCAGTCGgtgtgtgtgtGCTGAATGTGTTGTCGCCAGCCAGGCCGTGCAACAGAGGTTATT	TGATTCTGTCAACATCTGCCT	AATAACCTCTGTTGCACGGC	15	24	101	21	190	20	58.301	60.14	9.7	11.1	2.83863	A	197	GTGCAGTAATCGCCACATGTGTCTTTCATGTCCAAAGTGTTGTGTTCCTGGGACACTGATTCAGtctctcCCCTCTTTACTCTTATTTCTCATCTCCATGTGATTCTGTCAACATCTGCCTTGAGTTAATCAGTCGgtgtgtgtgtGCTGAATGTGTTGTCGCCAGCCAGGCCGTGCAACAGAGGTTATTAATGTGG	NO_NT_HIT	NO_NT_HIT	NO_NT_HIT	NO_NT_HIT	NO_NT_HIT	NO_NT_HIT	NO_NT_HIT	NO_NT_HIT	NO_NT_HIT	NO_NT_HIT	NO_NT_HIT	NO_NT_HIT	NO_NT_HIT
AS1J0:00618:02127	1	137	10	5	1	AC	GTGTGTGTGT	NA	0	0	4	14	90	TGATTCTGTCAACATCTGCCTTGAGTTAATCAGTCGgtgtgtgtgtGCTGAATGTGTTGTCGCCAGCCAGGCCGTGCAACAGAGGTTATT	TGATTCTGTCAACATCTGCCTT	AATAACCTCTGTTGCACGGC	14	24	101	22	190	20	59.74	60.14	9.7	11.1	2.39946	A	197	GTGCAGTAATCGCCACATGTGTCTTTCATGTCCAAAGTGTTGTGTTCCTGGGACACTGATTCAGtctctcCCCTCTTTACTCTTATTTCTCATCTCCATGTGATTCTGTCAACATCTGCCTTGAGTTAATCAGTCGgtgtgtgtgtGCTGAATGTGTTGTCGCCAGCCAGGCCGTGCAACAGAGGTTATTAATGTGG	NO_NT_HIT	NO_NT_HIT	NO_NT_HIT	NO_NT_HIT	NO_NT_HIT	NO_NT_HIT	NO_NT_HIT	NO_NT_HIT	NO_NT_HIT	NO_NT_HIT	NO_NT_HIT	NO_NT_HIT	NO_NT_HIT
AS1J0:00618:02127	1	137	10	5	1	AC	GTGTGTGTGT	NA	0	0	6	27	190	AATCGCCACATGTGTCTTTCATGTCCAAAGTGTTGTGTTCCTGGGACACTGATTCAGtctctcCCCTCTTTACTCTTATTTCTCATCTCCATGTGATTCTGTCAACATCTGCCTTGAGTTAATCAGTCGgtgtgtgtgtGCTGAATGTGTTGTCGCCAGCCAGGCCGTGCAACAGAGGTTATTAATGTGG	AATCGCCACATGTGTCTTTCAT	CCACATTAATAACCTCTGTTGCAC	107	27	8	22	197	24	61.682	59.834	6.9	8.2	7.84809	B	197	GTGCAGTAATCGCCACATGTGTCTTTCATGTCCAAAGTGTTGTGTTCCTGGGACACTGATTCAGtctctcCCCTCTTTACTCTTATTTCTCATCTCCATGTGATTCTGTCAACATCTGCCTTGAGTTAATCAGTCGgtgtgtgtgtGCTGAATGTGTTGTCGCCAGCCAGGCCGTGCAACAGAGGTTATTAATGTGG	NO_NT_HIT	NO_NT_HIT	NO_NT_HIT	NO_NT_HIT	NO_NT_HIT	NO_NT_HIT	NO_NT_HIT	NO_NT_HIT	NO_NT_HIT	NO_NT_HIT	NO_NT_HIT	NO_NT_HIT	NO_NT_HIT
AS1J0:00618:02127	1	137	10	5	1	AC	GTGTGTGTGT	NA	0	0	6	24	181	TCGCCACATGTGTCTTTCATGTCCAAAGTGTTGTGTTCCTGGGACACTGATTCAGtctctcCCCTCTTTACTCTTATTTCTCATCTCCATGTGATTCTGTCAACATCTGCCTTGAGTTAATCAGTCGgtgtgtgtgtGCTGAATGTGTTGTCGCCAGCCAGGCCGTGCAACAGAGGTTATT	TCGCCACATGTGTCTTTCAT	AATAACCTCTGTTGCACGGC	107	24	10	20	190	20	60.12	60.14	6.9	11.1	0.259997	B	197	GTGCAGTAATCGCCACATGTGTCTTTCATGTCCAAAGTGTTGTGTTCCTGGGACACTGATTCAGtctctcCCCTCTTTACTCTTATTTCTCATCTCCATGTGATTCTGTCAACATCTGCCTTGAGTTAATCAGTCGgtgtgtgtgtGCTGAATGTGTTGTCGCCAGCCAGGCCGTGCAACAGAGGTTATTAATGTGG	NO_NT_HIT	NO_NT_HIT	NO_NT_HIT	NO_NT_HIT	NO_NT_HIT	NO_NT_HIT	NO_NT_HIT	NO_NT_HIT	NO_NT_HIT	NO_NT_HIT	NO_NT_HIT	NO_NT_HIT	NO_NT_HIT
AS1J0:00618:02127	1	137	10	5	1	AC	GTGTGTGTGT	NA	0	0	7	27	190	AATCGCCACATGTGTCTTTCATGTCCAAAGTGTTGTGTTCCTGGGACACTGATTCAGtctctcCCCTCTTTACTCTTATTTCTCATCTCCATGTGATTCTGTCAACATCTGCCTTGAGTTAATCAGTCGgtgtgtgtgtGCTGAATGTGTTGTCGCCAGCCAGGCCGTGCAACAGAGGTTATTAATGTGG	AATCGCCACATGTGTCTTTCA	CCACATTAATAACCTCTGTTGCAC	108	27	8	21	197	24	61.491	59.834	7.3	8.2	6.65693	B	197	GTGCAGTAATCGCCACATGTGTCTTTCATGTCCAAAGTGTTGTGTTCCTGGGACACTGATTCAGtctctcCCCTCTTTACTCTTATTTCTCATCTCCATGTGATTCTGTCAACATCTGCCTTGAGTTAATCAGTCGgtgtgtgtgtGCTGAATGTGTTGTCGCCAGCCAGGCCGTGCAACAGAGGTTATTAATGTGG	NO_NT_HIT	NO_NT_HIT	NO_NT_HIT	NO_NT_HIT	NO_NT_HIT	NO_NT_HIT	NO_NT_HIT	NO_NT_HIT	NO_NT_HIT	NO_NT_HIT	NO_NT_HIT	NO_NT_HIT	NO_NT_HIT
AS1J0:00618:02127	1	137	10	5	1	AC	GTGTGTGTGT	NA	0	0	7	27	191	TAATCGCCACATGTGTCTTTCATGTCCAAAGTGTTGTGTTCCTGGGACACTGATTCAGtctctcCCCTCTTTACTCTTATTTCTCATCTCCATGTGATTCTGTCAACATCTGCCTTGAGTTAATCAGTCGgtgtgtgtgtGCTGAATGTGTTGTCGCCAGCCAGGCCGTGCAACAGAGGTTATTAATGTGG	TAATCGCCACATGTGTCTTTCAT	CCACATTAATAACCTCTGTTGCAC	107	27	7	23	197	24	61.631	59.834	6.9	8.2	8.79738	B	197	GTGCAGTAATCGCCACATGTGTCTTTCATGTCCAAAGTGTTGTGTTCCTGGGACACTGATTCAGtctctcCCCTCTTTACTCTTATTTCTCATCTCCATGTGATTCTGTCAACATCTGCCTTGAGTTAATCAGTCGgtgtgtgtgtGCTGAATGTGTTGTCGCCAGCCAGGCCGTGCAACAGAGGTTATTAATGTGG	NO_NT_HIT	NO_NT_HIT	NO_NT_HIT	NO_NT_HIT	NO_NT_HIT	NO_NT_HIT	NO_NT_HIT	NO_NT_HIT	NO_NT_HIT	NO_NT_HIT	NO_NT_HIT	NO_NT_HIT	NO_NT_HIT
AS1J0:00618:02127	1	137	10	5	1	AC	GTGTGTGTGT	NA	0	0	8	24	182	ATCGCCACATGTGTCTTTCATGTCCAAAGTGTTGTGTTCCTGGGACACTGATTCAGtctctcCCCTCTTTACTCTTATTTCTCATCTCCATGTGATTCTGTCAACATCTGCCTTGAGTTAATCAGTCGgtgtgtgtgtGCTGAATGTGTTGTCGCCAGCCAGGCCGTGCAACAGAGGTTATT	ATCGCCACATGTGTCTTTCA	AATAACCTCTGTTGCACGGC	108	24	9	20	190	20	60.12	60.14	7.3	11.1	0.259997	B	197	GTGCAGTAATCGCCACATGTGTCTTTCATGTCCAAAGTGTTGTGTTCCTGGGACACTGATTCAGtctctcCCCTCTTTACTCTTATTTCTCATCTCCATGTGATTCTGTCAACATCTGCCTTGAGTTAATCAGTCGgtgtgtgtgtGCTGAATGTGTTGTCGCCAGCCAGGCCGTGCAACAGAGGTTATTAATGTGG	NO_NT_HIT	NO_NT_HIT	NO_NT_HIT	NO_NT_HIT	NO_NT_HIT	NO_NT_HIT	NO_NT_HIT	NO_NT_HIT	NO_NT_HIT	NO_NT_HIT	NO_NT_HIT	NO_NT_HIT	NO_NT_HIT
AS1J0:00621:01575	1	71	10	5	1	AC	GTGTGTGTGT	NA	1	1	2	45	142	GGTGGGCAGCACGATAAGCATGTGCTTTTATGTGCGAATGTCTGCACACGTggggggTTAGGAgtgtgtgtgtGGGCGGGTCATGTGCgtgtgtGAGCGTGGGAAAGACAAACACGCTTACCTCATCCACAGTCAGTGGCAT	GGTGGGCAGCACGATAAG	ATGCCACTGACTGTGGATGA	45	49	8	18	149	20	60.225	60.121	5.9	6.6	2.3462	F	180	GTGCAGGGGTGGGCAGCACGATAAGCATGTGCTTTTATGTGCGAATGTCTGCACACGTggggggTTAGGAgtgtgtgtgtGGGCGGGTCATGTGCgtgtgtGAGCGTGGGAAAGACAAACACGCTTACCTCATCCACAGTCAGTGGCATACATAGAGCGAGCTGAGGAGATCGGAAGAGC	NO_NT_HIT	NO_NT_HIT	NO_NT_HIT	NO_NT_HIT	NO_NT_HIT	NO_NT_HIT	NO_NT_HIT	NO_NT_HIT	NO_NT_HIT	NO_NT_HIT	NO_NT_HIT	NO_NT_HIT	NO_NT_HIT
AS1J0:00621:01575	1	71	10	5	1	AC	GTGTGTGTGT	NA	0	0	2	40	138	GGCAGCACGATAAGCATGTGCTTTTATGTGCGAATGTCTGCACACGTggggggTTAGGAgtgtgtgtgtGGGCGGGTCATGTGCgtgtgtGAGCGTGGGAAAGACAAACACGCTTACCTCATCCACAGTCAGTGGCAT	GGCAGCACGATAAGCATGT	ATGCCACTGACTGTGGATGA	40	49	12	19	149	20	59.845	60.121	6.6	6.6	1.27624	F	180	GTGCAGGGGTGGGCAGCACGATAAGCATGTGCTTTTATGTGCGAATGTCTGCACACGTggggggTTAGGAgtgtgtgtgtGGGCGGGTCATGTGCgtgtgtGAGCGTGGGAAAGACAAACACGCTTACCTCATCCACAGTCAGTGGCATACATAGAGCGAGCTGAGGAGATCGGAAGAGC	NO_NT_HIT	NO_NT_HIT	NO_NT_HIT	NO_NT_HIT	NO_NT_HIT	NO_NT_HIT	NO_NT_HIT	NO_NT_HIT	NO_NT_HIT	NO_NT_HIT	NO_NT_HIT	NO_NT_HIT	NO_NT_HIT
AS1J0:00621:01575	1	71	10	5	1	AC	GTGTGTGTGT	NA	0	0	3	25	114	GGCAGCACGATAAGCATGTGCTTTTATGTGCGAATGTCTGCACACGTggggggTTAGGAgtgtgtgtgtGGGCGGGTCATGTGCgtgtgtGAGCGTGGGAAAGACAAACACGCT	GGCAGCACGATAAGCATGT	AGCGTGTTTGTCTTTCCCAC	40	25	12	19	125	20	59.845	60.156	6.6	9.4	1.31113	F	180	GTGCAGGGGTGGGCAGCACGATAAGCATGTGCTTTTATGTGCGAATGTCTGCACACGTggggggTTAGGAgtgtgtgtgtGGGCGGGTCATGTGCgtgtgtGAGCGTGGGAAAGACAAACACGCTTACCTCATCCACAGTCAGTGGCATACATAGAGCGAGCTGAGGAGATCGGAAGAGC	NO_NT_HIT	NO_NT_HIT	NO_NT_HIT	NO_NT_HIT	NO_NT_HIT	NO_NT_HIT	NO_NT_HIT	NO_NT_HIT	NO_NT_HIT	NO_NT_HIT	NO_NT_HIT	NO_NT_HIT	NO_NT_HIT
AS1J0:00621:01575	1	71	10	5	1	AC	GTGTGTGTGT	NA	0	0	3	22	111	GGCAGCACGATAAGCATGTGCTTTTATGTGCGAATGTCTGCACACGTggggggTTAGGAgtgtgtgtgtGGGCGGGTCATGTGCgtgtgtGAGCGTGGGAAAGACAAACAC	GGCAGCACGATAAGCATGT	GTGTTTGTCTTTCCCACGCT	40	22	12	19	122	20	59.845	60.156	6.6	9.6	1.31113	F	180	GTGCAGGGGTGGGCAGCACGATAAGCATGTGCTTTTATGTGCGAATGTCTGCACACGTggggggTTAGGAgtgtgtgtgtGGGCGGGTCATGTGCgtgtgtGAGCGTGGGAAAGACAAACACGCTTACCTCATCCACAGTCAGTGGCATACATAGAGCGAGCTGAGGAGATCGGAAGAGC	NO_NT_HIT	NO_NT_HIT	NO_NT_HIT	NO_NT_HIT	NO_NT_HIT	NO_NT_HIT	NO_NT_HIT	NO_NT_HIT	NO_NT_HIT	NO_NT_HIT	NO_NT_HIT	NO_NT_HIT	NO_NT_HIT
AS1J0:00621:01575	1	71	10	5	1	AC	GTGTGTGTGT	NA	0	0	4	40	167	GGCAGCACGATAAGCATGTGCTTTTATGTGCGAATGTCTGCACACGTggggggTTAGGAgtgtgtgtgtGGGCGGGTCATGTGCgtgtgtGAGCGTGGGAAAGACAAACACGCTTACCTCATCCACAGTCAGTGGCATACATAGAGCGAGCTGAGGAGATCGGAAGA	GGCAGCACGATAAGCATGT	TCTTCCGATCTCCTCAGCTC	40	78	12	19	178	20	59.845	59.636	6.6	7.9	1.51859	F	180	GTGCAGGGGTGGGCAGCACGATAAGCATGTGCTTTTATGTGCGAATGTCTGCACACGTggggggTTAGGAgtgtgtgtgtGGGCGGGTCATGTGCgtgtgtGAGCGTGGGAAAGACAAACACGCTTACCTCATCCACAGTCAGTGGCATACATAGAGCGAGCTGAGGAGATCGGAAGAGC	NO_NT_HIT	NO_NT_HIT	NO_NT_HIT	NO_NT_HIT	NO_NT_HIT	NO_NT_HIT	NO_NT_HIT	NO_NT_HIT	NO_NT_HIT	NO_NT_HIT	NO_NT_HIT	NO_NT_HIT	NO_NT_HIT
AS1J0:00621:01575	1	71	10	5	1	AC	GTGTGTGTGT	NA	0	0	4	39	166	GCAGCACGATAAGCATGTGCTTTTATGTGCGAATGTCTGCACACGTggggggTTAGGAgtgtgtgtgtGGGCGGGTCATGTGCgtgtgtGAGCGTGGGAAAGACAAACACGCTTACCTCATCCACAGTCAGTGGCATACATAGAGCGAGCTGAGGAGATCGGAAGA	GCAGCACGATAAGCATGTG	TCTTCCGATCTCCTCAGCTC	39	78	13	19	178	20	58.985	59.636	6.6	7.9	2.37863	F	180	GTGCAGGGGTGGGCAGCACGATAAGCATGTGCTTTTATGTGCGAATGTCTGCACACGTggggggTTAGGAgtgtgtgtgtGGGCGGGTCATGTGCgtgtgtGAGCGTGGGAAAGACAAACACGCTTACCTCATCCACAGTCAGTGGCATACATAGAGCGAGCTGAGGAGATCGGAAGAGC	NO_NT_HIT	NO_NT_HIT	NO_NT_HIT	NO_NT_HIT	NO_NT_HIT	NO_NT_HIT	NO_NT_HIT	NO_NT_HIT	NO_NT_HIT	NO_NT_HIT	NO_NT_HIT	NO_NT_HIT	NO_NT_HIT
AS1J0:00648:01285	1	34	36	6	1.5	AC	GTGTGTGTGTGTTCTGTGTGTCTGTGTGTCTGTGTG	NA	1	1	19	0	90	GCGACCAAAGTGGAGAAACTTCATCCATGAGgtgtgtgtgtgtTCtgtgtgTCtgtgtgTCtgtgtgTCTtgtgtgTCtgtgtgTCtgtg	GCGACCAAAGTGGAGAAACT	CACAGACACACAGACACACAAGA	11	0	3	20	92	23	59.333	59.886	6.7	7	3.78159	F	105	GTGCGACCAAAGTGGAGAAACTTCATCCATGAGgtgtgtgtgtgtTCtgtgtgTCtgtgtgTCtgtgtgTCTtgtgtgTCtgtgtgTCtgtgtgTCtgtgtgTCT	NO_NT_HIT	NO_NT_HIT	NO_NT_HIT	NO_NT_HIT	NO_NT_HIT	NO_NT_HIT	NO_NT_HIT	NO_NT_HIT	NO_NT_HIT	NO_NT_HIT	NO_NT_HIT	NO_NT_HIT	NO_NT_HIT
AS1J0:00648:01285	1	34	36	6	1.5	AC	GTGTGTGTGTGTTCTGTGTGTCTGTGTGTCTGTGTG	NA	0	0	22	-22	100	GCGACCAAAGTGGAGAAACTTCATCCATGAGgtgtgtgtgtgtTCtgtgtgTCtgtgtgTCtgtgtgTCTtgtgtgTCtgtgtgTCtgtgtgTCtgtgtg	GCGACCAAAGTGGAGAAACT	CACACAGACACACAGACACACA	11	-22	3	20	69	22	59.333	59.251	6.7	6.4	3.41615	F	105	GTGCGACCAAAGTGGAGAAACTTCATCCATGAGgtgtgtgtgtgtTCtgtgtgTCtgtgtgTCtgtgtgTCTtgtgtgTCtgtgtgTCtgtgtgTCtgtgtgTCT	NO_NT_HIT	NO_NT_HIT	NO_NT_HIT	NO_NT_HIT	NO_NT_HIT	NO_NT_HIT	NO_NT_HIT	NO_NT_HIT	NO_NT_HIT	NO_NT_HIT	NO_NT_HIT	NO_NT_HIT	NO_NT_HIT
AS1J0:00648:01285	1	34	36	6	1.5	AC	GTGTGTGTGTGTTCTGTGTGTCTGTGTGTCTGTGTG	NA	0	0	22	-22	100	GCGACCAAAGTGGAGAAACTTCATCCATGAGgtgtgtgtgtgtTCtgtgtgTCtgtgtgTCtgtgtgTCTtgtgtgTCtgtgtgTCtgtgtgTCtgtgtg	GCGACCAAAGTGGAGAAACT	CACACAGACACACAGACACACA	11	-22	3	20	69	22	59.333	59.251	6.7	6.4	3.41615	F	105	GTGCGACCAAAGTGGAGAAACTTCATCCATGAGgtgtgtgtgtgtTCtgtgtgTCtgtgtgTCtgtgtgTCTtgtgtgTCtgtgtgTCtgtgtgTCtgtgtgTCT	NO_NT_HIT	NO_NT_HIT	NO_NT_HIT	NO_NT_HIT	NO_NT_HIT	NO_NT_HIT	NO_NT_HIT	NO_NT_HIT	NO_NT_HIT	NO_NT_HIT	NO_NT_HIT	NO_NT_HIT	NO_NT_HIT
AS1J0:00654:02950	1	39	14	7	1	AC	ACACACACACACAC	NA	1	1	5	15	90	TGCAGAGAAAGGGTGGAGGGAGGGCAGACAATTACATacacacacacacacAAAATGATTATAGTGTGCTCTAATTACTGGGCTTAGTCC	TGCAGAGAAAGGGTGGAGG	GGACTAAGCCCAGTAATTAGAGCA	18	15	2	19	91	24	61.346	60.164	9.4	8.2	6.50963	A	91	GTGCAGAGAAAGGGTGGAGGGAGGGCAGACAATTACATacacacacacacacAAAATGATTATAGTGTGCTCTAATTACTGGGCTTAGTCC	NO_NT_HIT	NO_NT_HIT	NO_NT_HIT	NO_NT_HIT	NO_NT_HIT	NO_NT_HIT	NO_NT_HIT	NO_NT_HIT	NO_NT_HIT	NO_NT_HIT	NO_NT_HIT	NO_NT_HIT	NO_NT_HIT
AS1J0:00654:02950	1	39	14	7	1	AC	ACACACACACACAC	NA	0	0	5	15	91	GTGCAGAGAAAGGGTGGAGGGAGGGCAGACAATTACATacacacacacacacAAAATGATTATAGTGTGCTCTAATTACTGGGCTTAGTCC	GTGCAGAGAAAGGGTGGAG	GGACTAAGCCCAGTAATTAGAGCA	19	15	1	19	91	24	58.364	60.164	8.2	8.2	6.79991	A	91	GTGCAGAGAAAGGGTGGAGGGAGGGCAGACAATTACATacacacacacacacAAAATGATTATAGTGTGCTCTAATTACTGGGCTTAGTCC	NO_NT_HIT	NO_NT_HIT	NO_NT_HIT	NO_NT_HIT	NO_NT_HIT	NO_NT_HIT	NO_NT_HIT	NO_NT_HIT	NO_NT_HIT	NO_NT_HIT	NO_NT_HIT	NO_NT_HIT	NO_NT_HIT
AS1J0:00654:02950	1	39	14	7	1	AC	ACACACACACACAC	NA	0	0	5	15	91	GTGCAGAGAAAGGGTGGAGGGAGGGCAGACAATTACATacacacacacacacAAAATGATTATAGTGTGCTCTAATTACTGGGCTTAGTCC	GTGCAGAGAAAGGGTGGAGG	GGACTAAGCCCAGTAATTAGAGCA	18	15	1	20	91	24	62.145	60.164	9.4	8.2	6.30855	A	91	GTGCAGAGAAAGGGTGGAGGGAGGGCAGACAATTACATacacacacacacacAAAATGATTATAGTGTGCTCTAATTACTGGGCTTAGTCC	NO_NT_HIT	NO_NT_HIT	NO_NT_HIT	NO_NT_HIT	NO_NT_HIT	NO_NT_HIT	NO_NT_HIT	NO_NT_HIT	NO_NT_HIT	NO_NT_HIT	NO_NT_HIT	NO_NT_HIT	NO_NT_HIT
AS1J0:00687:02592	1	81	21	7	1	AAT	TTATTATTATTATTATTATTA	NA	1	1	7	4	95	GTCGATGACGATCTTCCCTGCAAAGAGGCAGTGACATTTCACATGATGCGttattattattattattattaAGATGCAAAGATGCATCCAGACTG	GTCGATGACGATCTTCCCTG	CAGTCTGGATGCATCTTTGC	30	4	31	20	125	20	60.622	59.399	9.7	8.8	1.22308	A	152	GTGCAGAGGGAGCTTGCAGATGTCGATCCCGTCGATGACGATCTTCCCTGCAAAGAGGCAGTGACATTTCACATGATGCGttattattattattattattaAGATGCAAAGATGCATCCAGACTGTACATCCCATAAAGATGCAAAGATCGA	NO_NT_HIT	NO_NT_HIT	NO_NT_HIT	NO_NT_HIT	NO_NT_HIT	NO_NT_HIT	NO_NT_HIT	NO_NT_HIT	NO_NT_HIT	NO_NT_HIT	NO_NT_HIT	NO_NT_HIT	NO_NT_HIT
AS1J0:00687:02592	1	81	21	7	1	AAT	TTATTATTATTATTATTATTA	NA	0	0	7	4	121	AGAGGGAGCTTGCAGATGTCGATCCCGTCGATGACGATCTTCCCTGCAAAGAGGCAGTGACATTTCACATGATGCGttattattattattattattaAGATGCAAAGATGCATCCAGACTG	AGAGGGAGCTTGCAGATGTC	CAGTCTGGATGCATCTTTGC	56	4	5	20	125	20	59.56	59.399	6.3	8.8	1.04036	A	152	GTGCAGAGGGAGCTTGCAGATGTCGATCCCGTCGATGACGATCTTCCCTGCAAAGAGGCAGTGACATTTCACATGATGCGttattattattattattattaAGATGCAAAGATGCATCCAGACTGTACATCCCATAAAGATGCAAAGATCGA	NO_NT_HIT	NO_NT_HIT	NO_NT_HIT	NO_NT_HIT	NO_NT_HIT	NO_NT_HIT	NO_NT_HIT	NO_NT_HIT	NO_NT_HIT	NO_NT_HIT	NO_NT_HIT	NO_NT_HIT	NO_NT_HIT
AS1J0:00687:02592	1	81	21	7	1	AAT	TTATTATTATTATTATTATTA	NA	0	0	7	4	122	CAGAGGGAGCTTGCAGATGTCGATCCCGTCGATGACGATCTTCCCTGCAAAGAGGCAGTGACATTTCACATGATGCGttattattattattattattaAGATGCAAAGATGCATCCAGACTG	CAGAGGGAGCTTGCAGATGT	CAGTCTGGATGCATCTTTGC	57	4	4	20	125	20	60.555	59.399	6.3	8.8	1.15537	A	152	GTGCAGAGGGAGCTTGCAGATGTCGATCCCGTCGATGACGATCTTCCCTGCAAAGAGGCAGTGACATTTCACATGATGCGttattattattattattattaAGATGCAAAGATGCATCCAGACTGTACATCCCATAAAGATGCAAAGATCGA	NO_NT_HIT	NO_NT_HIT	NO_NT_HIT	NO_NT_HIT	NO_NT_HIT	NO_NT_HIT	NO_NT_HIT	NO_NT_HIT	NO_NT_HIT	NO_NT_HIT	NO_NT_HIT	NO_NT_HIT	NO_NT_HIT
AS1J0:00687:02592	1	81	21	7	1	AAT	TTATTATTATTATTATTATTA	NA	0	0	9	29	142	GAGCTTGCAGATGTCGATCCCGTCGATGACGATCTTCCCTGCAAAGAGGCAGTGACATTTCACATGATGCGttattattattattattattaAGATGCAAAGATGCATCCAGACTGTACATCCCATAAAGATGCAAAGATCG	GAGCTTGCAGATGTCGATCC	CGATCTTTGCATCTTTATGGG	51	29	10	20	151	21	60.925	59.556	7.8	9.6	2.36938	A	152	GTGCAGAGGGAGCTTGCAGATGTCGATCCCGTCGATGACGATCTTCCCTGCAAAGAGGCAGTGACATTTCACATGATGCGttattattattattattattaAGATGCAAAGATGCATCCAGACTGTACATCCCATAAAGATGCAAAGATCGA	NO_NT_HIT	NO_NT_HIT	NO_NT_HIT	NO_NT_HIT	NO_NT_HIT	NO_NT_HIT	NO_NT_HIT	NO_NT_HIT	NO_NT_HIT	NO_NT_HIT	NO_NT_HIT	NO_NT_HIT	NO_NT_HIT
AS1J0:00687:02592	1	81	21	7	1	AAT	TTATTATTATTATTATTATTA	NA	0	0	9	29	147	AGAGGGAGCTTGCAGATGTCGATCCCGTCGATGACGATCTTCCCTGCAAAGAGGCAGTGACATTTCACATGATGCGttattattattattattattaAGATGCAAAGATGCATCCAGACTGTACATCCCATAAAGATGCAAAGATCG	AGAGGGAGCTTGCAGATGTC	CGATCTTTGCATCTTTATGGG	56	29	5	20	151	21	59.56	59.556	6.3	9.6	1.88409	A	152	GTGCAGAGGGAGCTTGCAGATGTCGATCCCGTCGATGACGATCTTCCCTGCAAAGAGGCAGTGACATTTCACATGATGCGttattattattattattattaAGATGCAAAGATGCATCCAGACTGTACATCCCATAAAGATGCAAAGATCGA	NO_NT_HIT	NO_NT_HIT	NO_NT_HIT	NO_NT_HIT	NO_NT_HIT	NO_NT_HIT	NO_NT_HIT	NO_NT_HIT	NO_NT_HIT	NO_NT_HIT	NO_NT_HIT	NO_NT_HIT	NO_NT_HIT
AS1J0:00687:02592	1	81	21	7	1	AAT	TTATTATTATTATTATTATTA	NA	0	0	9	29	148	CAGAGGGAGCTTGCAGATGTCGATCCCGTCGATGACGATCTTCCCTGCAAAGAGGCAGTGACATTTCACATGATGCGttattattattattattattaAGATGCAAAGATGCATCCAGACTGTACATCCCATAAAGATGCAAAGATCG	CAGAGGGAGCTTGCAGATGT	CGATCTTTGCATCTTTATGGG	57	29	4	20	151	21	60.555	59.556	6.3	9.6	1.9991	A	152	GTGCAGAGGGAGCTTGCAGATGTCGATCCCGTCGATGACGATCTTCCCTGCAAAGAGGCAGTGACATTTCACATGATGCGttattattattattattattaAGATGCAAAGATGCATCCAGACTGTACATCCCATAAAGATGCAAAGATCGA	NO_NT_HIT	NO_NT_HIT	NO_NT_HIT	NO_NT_HIT	NO_NT_HIT	NO_NT_HIT	NO_NT_HIT	NO_NT_HIT	NO_NT_HIT	NO_NT_HIT	NO_NT_HIT	NO_NT_HIT	NO_NT_HIT
AS1J0:00691:01590	1	205	27	9	1	AAC	TGTTGTTGTTGTTGTTGTTGTTGTTGT	NA	1	1	4	12	143	TACCCTGCTGGTCTGAAATGGTGTCCACATCTTGACAGCAGCCCCAGAAGATACTGCTTTTCATTTTCAACTGTCAGTGACTTCACtgttgttgttgttgttgttgttgttgtTTGTTCCCGTGTCTTGCTGACGAGCCACCT	TACCCTGCTGGTCTGAAATG	AGGTGGCTCGTCAGCAAG	66	12	119	20	261	18	58.722	60.138	7.2	8.5	3.41594	A	264	GTGCAGTATTTTCCCtattattattatTGCAATAACTGTTACTACtagtagtagtagTCTCATTCCACCATCAAATGTTTGAGAGGAGGTCAATTGATGTCATGCTATGCTTCATGTATACCCTGCTGGTCTGAAATGGTGTCCACATCTTGACAGCAGCCCCAGAAGATACTGCTTTTCATTTTCAACTGTCAGTGACTTCACtgttgttgttgttgttgttgttgttgtTTGTTCCCGTGTCTTGCTGACGAGCCACCTGCT	NO_NT_HIT	NO_NT_HIT	NO_NT_HIT	NO_NT_HIT	NO_NT_HIT	NO_NT_HIT	NO_NT_HIT	NO_NT_HIT	NO_NT_HIT	NO_NT_HIT	NO_NT_HIT	NO_NT_HIT	NO_NT_HIT
AS1J0:00691:01590	1	205	27	9	1	AAC	TGTTGTTGTTGTTGTTGTTGTTGTTGT	NA	0	0	4	12	191	TCAAATGTTTGAGAGGAGGTCAATTGATGTCATGCTATGCTTCATGTATACCCTGCTGGTCTGAAATGGTGTCCACATCTTGACAGCAGCCCCAGAAGATACTGCTTTTCATTTTCAACTGTCAGTGACTTCACtgttgttgttgttgttgttgttgttgtTTGTTCCCGTGTCTTGCTGACGAGCCACCT	TCAAATGTTTGAGAGGAGGTCA	AGGTGGCTCGTCAGCAAG	112	12	71	22	261	18	59.711	60.138	7.9	8.5	4.42657	A	264	GTGCAGTATTTTCCCtattattattatTGCAATAACTGTTACTACtagtagtagtagTCTCATTCCACCATCAAATGTTTGAGAGGAGGTCAATTGATGTCATGCTATGCTTCATGTATACCCTGCTGGTCTGAAATGGTGTCCACATCTTGACAGCAGCCCCAGAAGATACTGCTTTTCATTTTCAACTGTCAGTGACTTCACtgttgttgttgttgttgttgttgttgtTTGTTCCCGTGTCTTGCTGACGAGCCACCTGCT	NO_NT_HIT	NO_NT_HIT	NO_NT_HIT	NO_NT_HIT	NO_NT_HIT	NO_NT_HIT	NO_NT_HIT	NO_NT_HIT	NO_NT_HIT	NO_NT_HIT	NO_NT_HIT	NO_NT_HIT	NO_NT_HIT
AS1J0:00691:01590	1	205	27	9	1	AAC	TGTTGTTGTTGTTGTTGTTGTTGTTGT	NA	0	0	4	2	127	CTGGTCTGAAATGGTGTCCACATCTTGACAGCAGCCCCAGAAGATACTGCTTTTCATTTTCAACTGTCAGTGACTTCACtgttgttgttgttgttgttgttgttgtTTGTTCCCGTGTCTTGCTGAC	CTGGTCTGAAATGGTGTCCA	GTCAGCAAGACACGGGAAC	59	2	126	20	252	19	59.52	59.25	7.9	7.9	2.23041	A	264	GTGCAGTATTTTCCCtattattattatTGCAATAACTGTTACTACtagtagtagtagTCTCATTCCACCATCAAATGTTTGAGAGGAGGTCAATTGATGTCATGCTATGCTTCATGTATACCCTGCTGGTCTGAAATGGTGTCCACATCTTGACAGCAGCCCCAGAAGATACTGCTTTTCATTTTCAACTGTCAGTGACTTCACtgttgttgttgttgttgttgttgttgtTTGTTCCCGTGTCTTGCTGACGAGCCACCTGCT	NO_NT_HIT	NO_NT_HIT	NO_NT_HIT	NO_NT_HIT	NO_NT_HIT	NO_NT_HIT	NO_NT_HIT	NO_NT_HIT	NO_NT_HIT	NO_NT_HIT	NO_NT_HIT	NO_NT_HIT	NO_NT_HIT
AS1J0:00691:01590	1	205	27	9	1	AAC	TGTTGTTGTTGTTGTTGTTGTTGTTGT	NA	0	0	4	2	129	TGCTGGTCTGAAATGGTGTCCACATCTTGACAGCAGCCCCAGAAGATACTGCTTTTCATTTTCAACTGTCAGTGACTTCACtgttgttgttgttgttgttgttgttgtTTGTTCCCGTGTCTTGCTGAC	TGCTGGTCTGAAATGGTGTC	GTCAGCAAGACACGGGAAC	61	2	124	20	252	19	59.682	59.25	6.1	7.9	2.06786	A	264	GTGCAGTATTTTCCCtattattattatTGCAATAACTGTTACTACtagtagtagtagTCTCATTCCACCATCAAATGTTTGAGAGGAGGTCAATTGATGTCATGCTATGCTTCATGTATACCCTGCTGGTCTGAAATGGTGTCCACATCTTGACAGCAGCCCCAGAAGATACTGCTTTTCATTTTCAACTGTCAGTGACTTCACtgttgttgttgttgttgttgttgttgtTTGTTCCCGTGTCTTGCTGACGAGCCACCTGCT	NO_NT_HIT	NO_NT_HIT	NO_NT_HIT	NO_NT_HIT	NO_NT_HIT	NO_NT_HIT	NO_NT_HIT	NO_NT_HIT	NO_NT_HIT	NO_NT_HIT	NO_NT_HIT	NO_NT_HIT	NO_NT_HIT
AS1J0:00691:01590	1	205	27	9	1	AAC	TGTTGTTGTTGTTGTTGTTGTTGTTGT	NA	0	0	4	2	195	TCTCATTCCACCATCAAATGTTTGAGAGGAGGTCAATTGATGTCATGCTATGCTTCATGTATACCCTGCTGGTCTGAAATGGTGTCCACATCTTGACAGCAGCCCCAGAAGATACTGCTTTTCATTTTCAACTGTCAGTGACTTCACtgttgttgttgttgttgttgttgttgtTTGTTCCCGTGTCTTGCTGAC	TCTCATTCCACCATCAAATGTT	GTCAGCAAGACACGGGAAC	125	2	58	22	252	19	59.292	59.25	6.6	7.9	4.45744	A	264	GTGCAGTATTTTCCCtattattattatTGCAATAACTGTTACTACtagtagtagtagTCTCATTCCACCATCAAATGTTTGAGAGGAGGTCAATTGATGTCATGCTATGCTTCATGTATACCCTGCTGGTCTGAAATGGTGTCCACATCTTGACAGCAGCCCCAGAAGATACTGCTTTTCATTTTCAACTGTCAGTGACTTCACtgttgttgttgttgttgttgttgttgtTTGTTCCCGTGTCTTGCTGACGAGCCACCTGCT	NO_NT_HIT	NO_NT_HIT	NO_NT_HIT	NO_NT_HIT	NO_NT_HIT	NO_NT_HIT	NO_NT_HIT	NO_NT_HIT	NO_NT_HIT	NO_NT_HIT	NO_NT_HIT	NO_NT_HIT	NO_NT_HIT
AS1J0:00691:01590	1	205	27	9	1	AAC	TGTTGTTGTTGTTGTTGTTGTTGTTGT	NA	0	0	5	2	168	GGAGGTCAATTGATGTCATGCTATGCTTCATGTATACCCTGCTGGTCTGAAATGGTGTCCACATCTTGACAGCAGCCCCAGAAGATACTGCTTTTCATTTTCAACTGTCAGTGACTTCACtgttgttgttgttgttgttgttgttgtTTGTTCCCGTGTCTTGCTGAC	GGAGGTCAATTGATGTCATGC	GTCAGCAAGACACGGGAAC	99	2	85	21	252	19	60.341	59.25	8.4	7.9	3.09138	A	264	GTGCAGTATTTTCCCtattattattatTGCAATAACTGTTACTACtagtagtagtagTCTCATTCCACCATCAAATGTTTGAGAGGAGGTCAATTGATGTCATGCTATGCTTCATGTATACCCTGCTGGTCTGAAATGGTGTCCACATCTTGACAGCAGCCCCAGAAGATACTGCTTTTCATTTTCAACTGTCAGTGACTTCACtgttgttgttgttgttgttgttgttgtTTGTTCCCGTGTCTTGCTGACGAGCCACCTGCT	NO_NT_HIT	NO_NT_HIT	NO_NT_HIT	NO_NT_HIT	NO_NT_HIT	NO_NT_HIT	NO_NT_HIT	NO_NT_HIT	NO_NT_HIT	NO_NT_HIT	NO_NT_HIT	NO_NT_HIT	NO_NT_HIT
AS1J0:00691:01590	1	205	27	9	1	AAC	TGTTGTTGTTGTTGTTGTTGTTGTTGT	NA	0	0	5	0	127	TGCTGGTCTGAAATGGTGTCCACATCTTGACAGCAGCCCCAGAAGATACTGCTTTTCATTTTCAACTGTCAGTGACTTCACtgttgttgttgttgttgttgttgttgtTTGTTCCCGTGTCTTGCTG	TGCTGGTCTGAAATGGTGTC	CAGCAAGACACGGGAACAA	61	0	124	20	250	19	59.682	60.857	6.1	7	2.17454	A	264	GTGCAGTATTTTCCCtattattattatTGCAATAACTGTTACTACtagtagtagtagTCTCATTCCACCATCAAATGTTTGAGAGGAGGTCAATTGATGTCATGCTATGCTTCATGTATACCCTGCTGGTCTGAAATGGTGTCCACATCTTGACAGCAGCCCCAGAAGATACTGCTTTTCATTTTCAACTGTCAGTGACTTCACtgttgttgttgttgttgttgttgttgtTTGTTCCCGTGTCTTGCTGACGAGCCACCTGCT	NO_NT_HIT	NO_NT_HIT	NO_NT_HIT	NO_NT_HIT	NO_NT_HIT	NO_NT_HIT	NO_NT_HIT	NO_NT_HIT	NO_NT_HIT	NO_NT_HIT	NO_NT_HIT	NO_NT_HIT	NO_NT_HIT
AS1J0:00691:01590	1	205	27	9	1	AAC	TGTTGTTGTTGTTGTTGTTGTTGTTGT	NA	0	0	5	0	166	GGAGGTCAATTGATGTCATGCTATGCTTCATGTATACCCTGCTGGTCTGAAATGGTGTCCACATCTTGACAGCAGCCCCAGAAGATACTGCTTTTCATTTTCAACTGTCAGTGACTTCACtgttgttgttgttgttgttgttgttgtTTGTTCCCGTGTCTTGCTG	GGAGGTCAATTGATGTCATGC	CAGCAAGACACGGGAACAA	99	0	85	21	250	19	60.341	60.857	8.4	7	3.19805	A	264	GTGCAGTATTTTCCCtattattattatTGCAATAACTGTTACTACtagtagtagtagTCTCATTCCACCATCAAATGTTTGAGAGGAGGTCAATTGATGTCATGCTATGCTTCATGTATACCCTGCTGGTCTGAAATGGTGTCCACATCTTGACAGCAGCCCCAGAAGATACTGCTTTTCATTTTCAACTGTCAGTGACTTCACtgttgttgttgttgttgttgttgttgtTTGTTCCCGTGTCTTGCTGACGAGCCACCTGCT	NO_NT_HIT	NO_NT_HIT	NO_NT_HIT	NO_NT_HIT	NO_NT_HIT	NO_NT_HIT	NO_NT_HIT	NO_NT_HIT	NO_NT_HIT	NO_NT_HIT	NO_NT_HIT	NO_NT_HIT	NO_NT_HIT
AS1J0:00691:01590	1	205	27	9	1	AAC	TGTTGTTGTTGTTGTTGTTGTTGTTGT	NA	0	0	5	0	193	TCTCATTCCACCATCAAATGTTTGAGAGGAGGTCAATTGATGTCATGCTATGCTTCATGTATACCCTGCTGGTCTGAAATGGTGTCCACATCTTGACAGCAGCCCCAGAAGATACTGCTTTTCATTTTCAACTGTCAGTGACTTCACtgttgttgttgttgttgttgttgttgtTTGTTCCCGTGTCTTGCTG	TCTCATTCCACCATCAAATGTT	CAGCAAGACACGGGAACAA	125	0	58	22	250	19	59.292	60.857	6.6	7	4.56411	A	264	GTGCAGTATTTTCCCtattattattatTGCAATAACTGTTACTACtagtagtagtagTCTCATTCCACCATCAAATGTTTGAGAGGAGGTCAATTGATGTCATGCTATGCTTCATGTATACCCTGCTGGTCTGAAATGGTGTCCACATCTTGACAGCAGCCCCAGAAGATACTGCTTTTCATTTTCAACTGTCAGTGACTTCACtgttgttgttgttgttgttgttgttgtTTGTTCCCGTGTCTTGCTGACGAGCCACCTGCT	NO_NT_HIT	NO_NT_HIT	NO_NT_HIT	NO_NT_HIT	NO_NT_HIT	NO_NT_HIT	NO_NT_HIT	NO_NT_HIT	NO_NT_HIT	NO_NT_HIT	NO_NT_HIT	NO_NT_HIT	NO_NT_HIT
AS1J0:00726:01887	1	207	15	5	1	AAG	TTCTTCTTCTTCTTC	NA	1	1	4	64	290	CCCGTTCTCATAATTCTCATTTGAGTTAGACTGATACAAAAGAAGAAAAGAAAACACTCTTAATCTGGATGTAATAAACACAACGCTGGAGGAGATgggggaaaaaaaGCctctctGGAGAAATATGAATATTTCATGCGTCAGAATCTAAAGTAACACGGTATCAGTCGTGGAAGACGtttttttttCTTCTttcttcttcttcttcTTTTCACATTGTTGAAGTCGGTGAGAAACTAAACTGTGGACGAGCTCGGCCTCAACCGCTCCCCGGTGTCCGACCGTCACTG	CCCGTTCTCATAATTCTCATTT	CAGTGACGGTCGGACACC	171	64	14	22	303	18	57.272	61.216	7.2	7.6	7.9441	F	320	GTGCAGGCGTGGCCCCGTTCTCATAATTCTCATTTGAGTTAGACTGATACAAAAGAAGAAAAGAAAACACTCTTAATCTGGATGTAATAAACACAACGCTGGAGGAGATgggggaaaaaaaGCctctctGGAGAAATATGAATATTTCATGCGTCAGAATCTAAAGTAACACGGTATCAGTCGTGGAAGACGtttttttttCTTCTttcttcttcttcttcTTTTCACATTGTTGAAGTCGGTGAGAAACTAAACTGTGGACGAGCTCGGCCTCAACCGCTCCCCGGTGTCCGACCGTCACTGCCCCGTGGTCGGCGATT	NO_NT_HIT	NO_NT_HIT	NO_NT_HIT	NO_NT_HIT	NO_NT_HIT	NO_NT_HIT	NO_NT_HIT	NO_NT_HIT	NO_NT_HIT	NO_NT_HIT	NO_NT_HIT	NO_NT_HIT	NO_NT_HIT
AS1J0:00726:01887	1	207	15	5	1	AAG	TTCTTCTTCTTCTTC	NA	0	0	4	64	290	CCCGTTCTCATAATTCTCATTTGAGTTAGACTGATACAAAAGAAGAAAAGAAAACACTCTTAATCTGGATGTAATAAACACAACGCTGGAGGAGATgggggaaaaaaaGCctctctGGAGAAATATGAATATTTCATGCGTCAGAATCTAAAGTAACACGGTATCAGTCGTGGAAGACGtttttttttCTTCTttcttcttcttcttcTTTTCACATTGTTGAAGTCGGTGAGAAACTAAACTGTGGACGAGCTCGGCCTCAACCGCTCCCCGGTGTCCGACCGTCACTG	CCCGTTCTCATAATTCTCATTTG	CAGTGACGGTCGGACACC	170	64	14	23	303	18	59.851	61.216	7.2	7.6	6.36511	F	320	GTGCAGGCGTGGCCCCGTTCTCATAATTCTCATTTGAGTTAGACTGATACAAAAGAAGAAAAGAAAACACTCTTAATCTGGATGTAATAAACACAACGCTGGAGGAGATgggggaaaaaaaGCctctctGGAGAAATATGAATATTTCATGCGTCAGAATCTAAAGTAACACGGTATCAGTCGTGGAAGACGtttttttttCTTCTttcttcttcttcttcTTTTCACATTGTTGAAGTCGGTGAGAAACTAAACTGTGGACGAGCTCGGCCTCAACCGCTCCCCGGTGTCCGACCGTCACTGCCCCGTGGTCGGCGATT	NO_NT_HIT	NO_NT_HIT	NO_NT_HIT	NO_NT_HIT	NO_NT_HIT	NO_NT_HIT	NO_NT_HIT	NO_NT_HIT	NO_NT_HIT	NO_NT_HIT	NO_NT_HIT	NO_NT_HIT	NO_NT_HIT
AS1J0:00726:01887	1	207	15	5	1	AAG	TTCTTCTTCTTCTTC	NA	0	0	6	29	257	CCCGTTCTCATAATTCTCATTTGAGTTAGACTGATACAAAAGAAGAAAAGAAAACACTCTTAATCTGGATGTAATAAACACAACGCTGGAGGAGATgggggaaaaaaaGCctctctGGAGAAATATGAATATTTCATGCGTCAGAATCTAAAGTAACACGGTATCAGTCGTGGAAGACGtttttttttCTTCTttcttcttcttcttcTTTTCACATTGTTGAAGTCGGTGAGAAACTAAACTGTGGACGAGCTCGG	CCCGTTCTCATAATTCTCATTTG	CCGAGCTCGTCCACAGTTTA	170	29	14	23	270	20	59.851	61.362	7.2	6	4.51135	F	320	GTGCAGGCGTGGCCCCGTTCTCATAATTCTCATTTGAGTTAGACTGATACAAAAGAAGAAAAGAAAACACTCTTAATCTGGATGTAATAAACACAACGCTGGAGGAGATgggggaaaaaaaGCctctctGGAGAAATATGAATATTTCATGCGTCAGAATCTAAAGTAACACGGTATCAGTCGTGGAAGACGtttttttttCTTCTttcttcttcttcttcTTTTCACATTGTTGAAGTCGGTGAGAAACTAAACTGTGGACGAGCTCGGCCTCAACCGCTCCCCGGTGTCCGACCGTCACTGCCCCGTGGTCGGCGATT	NO_NT_HIT	NO_NT_HIT	NO_NT_HIT	NO_NT_HIT	NO_NT_HIT	NO_NT_HIT	NO_NT_HIT	NO_NT_HIT	NO_NT_HIT	NO_NT_HIT	NO_NT_HIT	NO_NT_HIT	NO_NT_HIT
AS1J0:00726:01887	1	207	15	5	1	AAG	TTCTTCTTCTTCTTC	NA	0	0	6	28	256	CCCGTTCTCATAATTCTCATTTGAGTTAGACTGATACAAAAGAAGAAAAGAAAACACTCTTAATCTGGATGTAATAAACACAACGCTGGAGGAGATgggggaaaaaaaGCctctctGGAGAAATATGAATATTTCATGCGTCAGAATCTAAAGTAACACGGTATCAGTCGTGGAAGACGtttttttttCTTCTttcttcttcttcttcTTTTCACATTGTTGAAGTCGGTGAGAAACTAAACTGTGGACGAGCTCG	CCCGTTCTCATAATTCTCATTTG	CGAGCTCGTCCACAGTTTAG	170	28	14	23	269	20	59.851	58.675	7.2	6.3	4.4745	F	320	GTGCAGGCGTGGCCCCGTTCTCATAATTCTCATTTGAGTTAGACTGATACAAAAGAAGAAAAGAAAACACTCTTAATCTGGATGTAATAAACACAACGCTGGAGGAGATgggggaaaaaaaGCctctctGGAGAAATATGAATATTTCATGCGTCAGAATCTAAAGTAACACGGTATCAGTCGTGGAAGACGtttttttttCTTCTttcttcttcttcttcTTTTCACATTGTTGAAGTCGGTGAGAAACTAAACTGTGGACGAGCTCGGCCTCAACCGCTCCCCGGTGTCCGACCGTCACTGCCCCGTGGTCGGCGATT	NO_NT_HIT	NO_NT_HIT	NO_NT_HIT	NO_NT_HIT	NO_NT_HIT	NO_NT_HIT	NO_NT_HIT	NO_NT_HIT	NO_NT_HIT	NO_NT_HIT	NO_NT_HIT	NO_NT_HIT	NO_NT_HIT
AS1J0:00726:01887	1	207	15	5	1	AAG	TTCTTCTTCTTCTTC	NA	0	0	6	17	100	CACGGTATCAGTCGTGGAAGACGtttttttttCTTCTttcttcttcttcttcTTTTCACATTGTTGAAGTCGGTGAGAAACTAAACTGTGGACGAGCTCG	CACGGTATCAGTCGTGGAAG	CGAGCTCGTCCACAGTTTAG	17	28	170	20	269	20	59.161	58.675	8.2	6.3	2.1643	F	320	GTGCAGGCGTGGCCCCGTTCTCATAATTCTCATTTGAGTTAGACTGATACAAAAGAAGAAAAGAAAACACTCTTAATCTGGATGTAATAAACACAACGCTGGAGGAGATgggggaaaaaaaGCctctctGGAGAAATATGAATATTTCATGCGTCAGAATCTAAAGTAACACGGTATCAGTCGTGGAAGACGtttttttttCTTCTttcttcttcttcttcTTTTCACATTGTTGAAGTCGGTGAGAAACTAAACTGTGGACGAGCTCGGCCTCAACCGCTCCCCGGTGTCCGACCGTCACTGCCCCGTGGTCGGCGATT	NO_NT_HIT	NO_NT_HIT	NO_NT_HIT	NO_NT_HIT	NO_NT_HIT	NO_NT_HIT	NO_NT_HIT	NO_NT_HIT	NO_NT_HIT	NO_NT_HIT	NO_NT_HIT	NO_NT_HIT	NO_NT_HIT
AS1J0:00726:01887	1	207	15	5	1	AAG	TTCTTCTTCTTCTTC	NA	0	0	6	17	101	CACGGTATCAGTCGTGGAAGACGtttttttttCTTCTttcttcttcttcttcTTTTCACATTGTTGAAGTCGGTGAGAAACTAAACTGTGGACGAGCTCGG	CACGGTATCAGTCGTGGAAG	CCGAGCTCGTCCACAGTTTA	17	29	170	20	270	20	59.161	61.362	8.2	6	2.20114	F	320	GTGCAGGCGTGGCCCCGTTCTCATAATTCTCATTTGAGTTAGACTGATACAAAAGAAGAAAAGAAAACACTCTTAATCTGGATGTAATAAACACAACGCTGGAGGAGATgggggaaaaaaaGCctctctGGAGAAATATGAATATTTCATGCGTCAGAATCTAAAGTAACACGGTATCAGTCGTGGAAGACGtttttttttCTTCTttcttcttcttcttcTTTTCACATTGTTGAAGTCGGTGAGAAACTAAACTGTGGACGAGCTCGGCCTCAACCGCTCCCCGGTGTCCGACCGTCACTGCCCCGTGGTCGGCGATT	NO_NT_HIT	NO_NT_HIT	NO_NT_HIT	NO_NT_HIT	NO_NT_HIT	NO_NT_HIT	NO_NT_HIT	NO_NT_HIT	NO_NT_HIT	NO_NT_HIT	NO_NT_HIT	NO_NT_HIT	NO_NT_HIT
AS1J0:00726:01887	1	207	15	5	1	AAG	TTCTTCTTCTTCTTC	NA	0	0	7	27	256	CCCGTTCTCATAATTCTCATTTGAGTTAGACTGATACAAAAGAAGAAAAGAAAACACTCTTAATCTGGATGTAATAAACACAACGCTGGAGGAGATgggggaaaaaaaGCctctctGGAGAAATATGAATATTTCATGCGTCAGAATCTAAAGTAACACGGTATCAGTCGTGGAAGACGtttttttttCTTCTttcttcttcttcttcTTTTCACATTGTTGAAGTCGGTGAGAAACTAAACTGTGGACGAGCTCG	CCCGTTCTCATAATTCTCATTTG	CGAGCTCGTCCACAGTTTAGT	170	27	14	23	269	21	59.851	59.553	7.2	5.7	4.5966	F	320	GTGCAGGCGTGGCCCCGTTCTCATAATTCTCATTTGAGTTAGACTGATACAAAAGAAGAAAAGAAAACACTCTTAATCTGGATGTAATAAACACAACGCTGGAGGAGATgggggaaaaaaaGCctctctGGAGAAATATGAATATTTCATGCGTCAGAATCTAAAGTAACACGGTATCAGTCGTGGAAGACGtttttttttCTTCTttcttcttcttcttcTTTTCACATTGTTGAAGTCGGTGAGAAACTAAACTGTGGACGAGCTCGGCCTCAACCGCTCCCCGGTGTCCGACCGTCACTGCCCCGTGGTCGGCGATT	NO_NT_HIT	NO_NT_HIT	NO_NT_HIT	NO_NT_HIT	NO_NT_HIT	NO_NT_HIT	NO_NT_HIT	NO_NT_HIT	NO_NT_HIT	NO_NT_HIT	NO_NT_HIT	NO_NT_HIT	NO_NT_HIT
AS1J0:00726:01887	1	207	15	5	1	AAG	TTCTTCTTCTTCTTC	NA	0	0	7	17	100	CACGGTATCAGTCGTGGAAGACGtttttttttCTTCTttcttcttcttcttcTTTTCACATTGTTGAAGTCGGTGAGAAACTAAACTGTGGACGAGCTCG	CACGGTATCAGTCGTGGAAG	CGAGCTCGTCCACAGTTTAGT	17	27	170	20	269	21	59.161	59.553	8.2	5.7	2.28639	F	320	GTGCAGGCGTGGCCCCGTTCTCATAATTCTCATTTGAGTTAGACTGATACAAAAGAAGAAAAGAAAACACTCTTAATCTGGATGTAATAAACACAACGCTGGAGGAGATgggggaaaaaaaGCctctctGGAGAAATATGAATATTTCATGCGTCAGAATCTAAAGTAACACGGTATCAGTCGTGGAAGACGtttttttttCTTCTttcttcttcttcttcTTTTCACATTGTTGAAGTCGGTGAGAAACTAAACTGTGGACGAGCTCGGCCTCAACCGCTCCCCGGTGTCCGACCGTCACTGCCCCGTGGTCGGCGATT	NO_NT_HIT	NO_NT_HIT	NO_NT_HIT	NO_NT_HIT	NO_NT_HIT	NO_NT_HIT	NO_NT_HIT	NO_NT_HIT	NO_NT_HIT	NO_NT_HIT	NO_NT_HIT	NO_NT_HIT	NO_NT_HIT
AS1J0:00726:01887	1	207	15	5	1	AAG	TTCTTCTTCTTCTTC	NA	0	0	8	64	214	AACACAACGCTGGAGGAGATgggggaaaaaaaGCctctctGGAGAAATATGAATATTTCATGCGTCAGAATCTAAAGTAACACGGTATCAGTCGTGGAAGACGtttttttttCTTCTttcttcttcttcttcTTTTCACATTGTTGAAGTCGGTGAGAAACTAAACTGTGGACGAGCTCGGCCTCAACCGCTCCCCGGTGTCCGACCGTCACTG	AACACAACGCTGGAGGAGAT	CAGTGACGGTCGGACACC	97	64	90	20	303	18	59.727	61.216	6.3	7.6	3.48862	F	320	GTGCAGGCGTGGCCCCGTTCTCATAATTCTCATTTGAGTTAGACTGATACAAAAGAAGAAAAGAAAACACTCTTAATCTGGATGTAATAAACACAACGCTGGAGGAGATgggggaaaaaaaGCctctctGGAGAAATATGAATATTTCATGCGTCAGAATCTAAAGTAACACGGTATCAGTCGTGGAAGACGtttttttttCTTCTttcttcttcttcttcTTTTCACATTGTTGAAGTCGGTGAGAAACTAAACTGTGGACGAGCTCGGCCTCAACCGCTCCCCGGTGTCCGACCGTCACTGCCCCGTGGTCGGCGATT	NO_NT_HIT	NO_NT_HIT	NO_NT_HIT	NO_NT_HIT	NO_NT_HIT	NO_NT_HIT	NO_NT_HIT	NO_NT_HIT	NO_NT_HIT	NO_NT_HIT	NO_NT_HIT	NO_NT_HIT	NO_NT_HIT
AS1J0:00726:01887	1	207	15	5	1	AAG	TTCTTCTTCTTCTTC	NA	0	0	8	64	215	AAACACAACGCTGGAGGAGATgggggaaaaaaaGCctctctGGAGAAATATGAATATTTCATGCGTCAGAATCTAAAGTAACACGGTATCAGTCGTGGAAGACGtttttttttCTTCTttcttcttcttcttcTTTTCACATTGTTGAAGTCGGTGAGAAACTAAACTGTGGACGAGCTCGGCCTCAACCGCTCCCCGGTGTCCGACCGTCACTG	AAACACAACGCTGGAGGAGA	CAGTGACGGTCGGACACC	98	64	89	20	303	18	60.833	61.216	7.9	7.6	4.04895	F	320	GTGCAGGCGTGGCCCCGTTCTCATAATTCTCATTTGAGTTAGACTGATACAAAAGAAGAAAAGAAAACACTCTTAATCTGGATGTAATAAACACAACGCTGGAGGAGATgggggaaaaaaaGCctctctGGAGAAATATGAATATTTCATGCGTCAGAATCTAAAGTAACACGGTATCAGTCGTGGAAGACGtttttttttCTTCTttcttcttcttcttcTTTTCACATTGTTGAAGTCGGTGAGAAACTAAACTGTGGACGAGCTCGGCCTCAACCGCTCCCCGGTGTCCGACCGTCACTGCCCCGTGGTCGGCGATT	NO_NT_HIT	NO_NT_HIT	NO_NT_HIT	NO_NT_HIT	NO_NT_HIT	NO_NT_HIT	NO_NT_HIT	NO_NT_HIT	NO_NT_HIT	NO_NT_HIT	NO_NT_HIT	NO_NT_HIT	NO_NT_HIT
AS1J0:00726:01887	1	207	15	5	1	AAG	TTCTTCTTCTTCTTC	NA	0	0	8	64	216	TAAACACAACGCTGGAGGAGATgggggaaaaaaaGCctctctGGAGAAATATGAATATTTCATGCGTCAGAATCTAAAGTAACACGGTATCAGTCGTGGAAGACGtttttttttCTTCTttcttcttcttcttcTTTTCACATTGTTGAAGTCGGTGAGAAACTAAACTGTGGACGAGCTCGGCCTCAACCGCTCCCCGGTGTCCGACCGTCACTG	TAAACACAACGCTGGAGGAG	CAGTGACGGTCGGACACC	99	64	88	20	303	18	58.923	61.216	7.9	7.6	4.2929	F	320	GTGCAGGCGTGGCCCCGTTCTCATAATTCTCATTTGAGTTAGACTGATACAAAAGAAGAAAAGAAAACACTCTTAATCTGGATGTAATAAACACAACGCTGGAGGAGATgggggaaaaaaaGCctctctGGAGAAATATGAATATTTCATGCGTCAGAATCTAAAGTAACACGGTATCAGTCGTGGAAGACGtttttttttCTTCTttcttcttcttcttcTTTTCACATTGTTGAAGTCGGTGAGAAACTAAACTGTGGACGAGCTCGGCCTCAACCGCTCCCCGGTGTCCGACCGTCACTGCCCCGTGGTCGGCGATT	NO_NT_HIT	NO_NT_HIT	NO_NT_HIT	NO_NT_HIT	NO_NT_HIT	NO_NT_HIT	NO_NT_HIT	NO_NT_HIT	NO_NT_HIT	NO_NT_HIT	NO_NT_HIT	NO_NT_HIT	NO_NT_HIT
AS1J0:00726:01887	1	207	15	5	1	AAG	TTCTTCTTCTTCTTC	NA	0	0	8	6	159	AACACAACGCTGGAGGAGATgggggaaaaaaaGCctctctGGAGAAATATGAATATTTCATGCGTCAGAATCTAAAGTAACACGGTATCAGTCGTGGAAGACGtttttttttCTTCTttcttcttcttcttcTTTTCACATTGTTGAAGTCGGTGAGAA	AACACAACGCTGGAGGAGAT	TTCTCACCGACTTCAACAATG	97	6	90	20	248	21	59.727	58.761	6.3	7.2	2.51199	F	320	GTGCAGGCGTGGCCCCGTTCTCATAATTCTCATTTGAGTTAGACTGATACAAAAGAAGAAAAGAAAACACTCTTAATCTGGATGTAATAAACACAACGCTGGAGGAGATgggggaaaaaaaGCctctctGGAGAAATATGAATATTTCATGCGTCAGAATCTAAAGTAACACGGTATCAGTCGTGGAAGACGtttttttttCTTCTttcttcttcttcttcTTTTCACATTGTTGAAGTCGGTGAGAAACTAAACTGTGGACGAGCTCGGCCTCAACCGCTCCCCGGTGTCCGACCGTCACTGCCCCGTGGTCGGCGATT	NO_NT_HIT	NO_NT_HIT	NO_NT_HIT	NO_NT_HIT	NO_NT_HIT	NO_NT_HIT	NO_NT_HIT	NO_NT_HIT	NO_NT_HIT	NO_NT_HIT	NO_NT_HIT	NO_NT_HIT	NO_NT_HIT
AS1J0:00726:01887	1	207	15	5	1	AAG	TTCTTCTTCTTCTTC	NA	0	0	8	6	160	AACACAACGCTGGAGGAGATgggggaaaaaaaGCctctctGGAGAAATATGAATATTTCATGCGTCAGAATCTAAAGTAACACGGTATCAGTCGTGGAAGACGtttttttttCTTCTttcttcttcttcttcTTTTCACATTGTTGAAGTCGGTGAGAAA	AACACAACGCTGGAGGAGAT	TTTCTCACCGACTTCAACAATG	97	6	90	20	249	22	59.727	60.147	6.3	7.2	2.41919	F	320	GTGCAGGCGTGGCCCCGTTCTCATAATTCTCATTTGAGTTAGACTGATACAAAAGAAGAAAAGAAAACACTCTTAATCTGGATGTAATAAACACAACGCTGGAGGAGATgggggaaaaaaaGCctctctGGAGAAATATGAATATTTCATGCGTCAGAATCTAAAGTAACACGGTATCAGTCGTGGAAGACGtttttttttCTTCTttcttcttcttcttcTTTTCACATTGTTGAAGTCGGTGAGAAACTAAACTGTGGACGAGCTCGGCCTCAACCGCTCCCCGGTGTCCGACCGTCACTGCCCCGTGGTCGGCGATT	NO_NT_HIT	NO_NT_HIT	NO_NT_HIT	NO_NT_HIT	NO_NT_HIT	NO_NT_HIT	NO_NT_HIT	NO_NT_HIT	NO_NT_HIT	NO_NT_HIT	NO_NT_HIT	NO_NT_HIT	NO_NT_HIT
AS1J0:00726:01887	1	207	15	5	1	AAG	TTCTTCTTCTTCTTC	NA	0	0	8	4	158	AAACACAACGCTGGAGGAGATgggggaaaaaaaGCctctctGGAGAAATATGAATATTTCATGCGTCAGAATCTAAAGTAACACGGTATCAGTCGTGGAAGACGtttttttttCTTCTttcttcttcttcttcTTTTCACATTGTTGAAGTCGGTGAG	AAACACAACGCTGGAGGAGA	CTCACCGACTTCAACAATGTG	98	4	89	20	246	21	60.833	59.198	7.9	6.6	2.63507	F	320	GTGCAGGCGTGGCCCCGTTCTCATAATTCTCATTTGAGTTAGACTGATACAAAAGAAGAAAAGAAAACACTCTTAATCTGGATGTAATAAACACAACGCTGGAGGAGATgggggaaaaaaaGCctctctGGAGAAATATGAATATTTCATGCGTCAGAATCTAAAGTAACACGGTATCAGTCGTGGAAGACGtttttttttCTTCTttcttcttcttcttcTTTTCACATTGTTGAAGTCGGTGAGAAACTAAACTGTGGACGAGCTCGGCCTCAACCGCTCCCCGGTGTCCGACCGTCACTGCCCCGTGGTCGGCGATT	NO_NT_HIT	NO_NT_HIT	NO_NT_HIT	NO_NT_HIT	NO_NT_HIT	NO_NT_HIT	NO_NT_HIT	NO_NT_HIT	NO_NT_HIT	NO_NT_HIT	NO_NT_HIT	NO_NT_HIT	NO_NT_HIT
AS1J0:00789:01034	1	63	14	7	1	AG	CTCTCTCTCTCTCT	NA	1	1	5	0	90	GCTGTGCACcaacaacaaAAACATACAAAAGTGTGGTTGCAAGTGAGTTCAGGATGCctctctctctctctCCAAAGCCATAAACGAACC	GCTGTGCACCAACAACAAA	GGTTCGTTTATGGCTTTGG	38	0	6	19	95	19	59.286	58.079	7	8.8	4.63411	F	95	GTGCAGCTGTGCACcaacaacaaAAACATACAAAAGTGTGGTTGCAAGTGAGTTCAGGATGCctctctctctctctCCAAAGCCATAAACGAACC	NO_NT_HIT	NO_NT_HIT	NO_NT_HIT	NO_NT_HIT	NO_NT_HIT	NO_NT_HIT	NO_NT_HIT	NO_NT_HIT	NO_NT_HIT	NO_NT_HIT	NO_NT_HIT	NO_NT_HIT	NO_NT_HIT
AS1J0:00789:01034	1	63	14	7	1	AG	CTCTCTCTCTCTCT	NA	0	0	5	0	91	AGCTGTGCACcaacaacaaAAACATACAAAAGTGTGGTTGCAAGTGAGTTCAGGATGCctctctctctctctCCAAAGCCATAAACGAACC	AGCTGTGCACCAACAACAAA	GGTTCGTTTATGGCTTTGG	38	0	5	20	95	19	60.347	58.079	7	8.8	3.26764	F	95	GTGCAGCTGTGCACcaacaacaaAAACATACAAAAGTGTGGTTGCAAGTGAGTTCAGGATGCctctctctctctctCCAAAGCCATAAACGAACC	NO_NT_HIT	NO_NT_HIT	NO_NT_HIT	NO_NT_HIT	NO_NT_HIT	NO_NT_HIT	NO_NT_HIT	NO_NT_HIT	NO_NT_HIT	NO_NT_HIT	NO_NT_HIT	NO_NT_HIT	NO_NT_HIT
AS1J0:00789:01034	1	63	14	7	1	AG	CTCTCTCTCTCTCT	NA	0	0	5	0	92	CAGCTGTGCACcaacaacaaAAACATACAAAAGTGTGGTTGCAAGTGAGTTCAGGATGCctctctctctctctCCAAAGCCATAAACGAACC	CAGCTGTGCACCAACAACA	GGTTCGTTTATGGCTTTGG	40	0	4	19	95	19	60.517	58.079	7	8.8	4.43731	F	95	GTGCAGCTGTGCACcaacaacaaAAACATACAAAAGTGTGGTTGCAAGTGAGTTCAGGATGCctctctctctctctCCAAAGCCATAAACGAACC	NO_NT_HIT	NO_NT_HIT	NO_NT_HIT	NO_NT_HIT	NO_NT_HIT	NO_NT_HIT	NO_NT_HIT	NO_NT_HIT	NO_NT_HIT	NO_NT_HIT	NO_NT_HIT	NO_NT_HIT	NO_NT_HIT
AS1J0:00815:02607	1	59	10	5	1	AG	TCTCTCTCTC	NA	1	1	4	8	96	GTGCAGTTGGTGGTGTGCCGGGATTGGTGCTGATGGCTATAGGGAAATCAGCCACTGTtctctctctcGTGGTCCCAGCATGGCCATTAACTGCTG	GTGCAGTTGGTGGTGTGC	CAGCAGTTAATGGCCATGCT	40	8	1	18	96	20	59.696	61.188	8.2	8.1	3.49195	A	101	GTGCAGTTGGTGGTGTGCCGGGATTGGTGCTGATGGCTATAGGGAAATCAGCCACTGTtctctctctcGTGGTCCCAGCATGGCCATTAACTGCTGCCAGC	NO_NT_HIT	NO_NT_HIT	NO_NT_HIT	NO_NT_HIT	NO_NT_HIT	NO_NT_HIT	NO_NT_HIT	NO_NT_HIT	NO_NT_HIT	NO_NT_HIT	NO_NT_HIT	NO_NT_HIT	NO_NT_HIT
AS1J0:00815:02607	1	59	10	5	1	AG	TCTCTCTCTC	NA	0	0	4	5	91	GTGCAGTTGGTGGTGTGCCGGGATTGGTGCTGATGGCTATAGGGAAATCAGCCACTGTtctctctctcGTGGTCCCAGCATGGCCATTAAC	GTGCAGTTGGTGGTGTGC	GTTAATGGCCATGCTGGG	40	5	1	18	91	18	59.696	59.883	8.2	9.7	4.42088	A	101	GTGCAGTTGGTGGTGTGCCGGGATTGGTGCTGATGGCTATAGGGAAATCAGCCACTGTtctctctctcGTGGTCCCAGCATGGCCATTAACTGCTGCCAGC	NO_NT_HIT	NO_NT_HIT	NO_NT_HIT	NO_NT_HIT	NO_NT_HIT	NO_NT_HIT	NO_NT_HIT	NO_NT_HIT	NO_NT_HIT	NO_NT_HIT	NO_NT_HIT	NO_NT_HIT	NO_NT_HIT
AS1J0:00815:02607	1	59	10	5	1	AG	TCTCTCTCTC	NA	0	0	4	5	92	GTGCAGTTGGTGGTGTGCCGGGATTGGTGCTGATGGCTATAGGGAAATCAGCCACTGTtctctctctcGTGGTCCCAGCATGGCCATTAACT	GTGCAGTTGGTGGTGTGC	AGTTAATGGCCATGCTGGG	40	5	1	18	92	19	59.696	60.869	8.2	9.7	4.17269	A	101	GTGCAGTTGGTGGTGTGCCGGGATTGGTGCTGATGGCTATAGGGAAATCAGCCACTGTtctctctctcGTGGTCCCAGCATGGCCATTAACTGCTGCCAGC	NO_NT_HIT	NO_NT_HIT	NO_NT_HIT	NO_NT_HIT	NO_NT_HIT	NO_NT_HIT	NO_NT_HIT	NO_NT_HIT	NO_NT_HIT	NO_NT_HIT	NO_NT_HIT	NO_NT_HIT	NO_NT_HIT
AS1J0:00815:02654	1	159	30	9	1.5	AC	GTGTGTGTGTGCGTGTGTGTGTGTGTGTGT	NA	1	1	2	18	123	GGGACCTGAACGCTAGAACAGATACAAAACTGTGTTTAgtgtgtgtgtGCgtgtgtgtgtgtgtgtgtAGGAGAGCTTACCGAATCAACTGTAgtgtgtCAAGGAGTTGAGTCATTCAGGGAA	GGGACCTGAACGCTAGAACA	TTCCCTGAATGACTCAACTCC	18	34	121	20	243	21	60.255	59.126	6.7	7.6	2.12831	B	285	GTGCAGTAGTCCGGAGCGAATACAAAGCAGTagagagGTAACAGACACGTGTACAGTTCACTCACCTCCATTGGGTTGTTTTCAGAAAGGTTTCACATAATTGCAGGAAATTAAATGGAGGGGACCTGAACGCTAGAACAGATACAAAACTGTGTTTAgtgtgtgtgtGCgtgtgtgtgtgtgtgtgtAGGAGAGCTTACCGAATCAACTGTAgtgtgtCAAGGAGTTGAGTCATTCAGGGAACTTTCTCAAACAGAAGTCTGTGTTGGGATTTAAATTTGACTA	NO_NT_HIT	NO_NT_HIT	NO_NT_HIT	NO_NT_HIT	NO_NT_HIT	NO_NT_HIT	NO_NT_HIT	NO_NT_HIT	NO_NT_HIT	NO_NT_HIT	NO_NT_HIT	NO_NT_HIT	NO_NT_HIT
AS1J0:00815:02654	1	159	30	9	1.5	AC	GTGTGTGTGTGCGTGTGTGTGTGTGTGTGT	NA	0	0	2	18	123	GGGACCTGAACGCTAGAACAGATACAAAACTGTGTTTAgtgtgtgtgtGCgtgtgtgtgtgtgtgtgtAGGAGAGCTTACCGAATCAACTGTAgtgtgtCAAGGAGTTGAGTCATTCAGGGAA	GGGACCTGAACGCTAGAACA	TTCCCTGAATGACTCAACTCCT	18	33	121	20	243	22	60.255	60.11	6.7	7.9	2.36474	B	285	GTGCAGTAGTCCGGAGCGAATACAAAGCAGTagagagGTAACAGACACGTGTACAGTTCACTCACCTCCATTGGGTTGTTTTCAGAAAGGTTTCACATAATTGCAGGAAATTAAATGGAGGGGACCTGAACGCTAGAACAGATACAAAACTGTGTTTAgtgtgtgtgtGCgtgtgtgtgtgtgtgtgtAGGAGAGCTTACCGAATCAACTGTAgtgtgtCAAGGAGTTGAGTCATTCAGGGAACTTTCTCAAACAGAAGTCTGTGTTGGGATTTAAATTTGACTA	NO_NT_HIT	NO_NT_HIT	NO_NT_HIT	NO_NT_HIT	NO_NT_HIT	NO_NT_HIT	NO_NT_HIT	NO_NT_HIT	NO_NT_HIT	NO_NT_HIT	NO_NT_HIT	NO_NT_HIT	NO_NT_HIT
AS1J0:00815:02654	1	159	30	9	1.5	AC	GTGTGTGTGTGCGTGTGTGTGTGTGTGTGT	NA	0	0	2	18	124	GGGACCTGAACGCTAGAACAGATACAAAACTGTGTTTAgtgtgtgtgtGCgtgtgtgtgtgtgtgtgtAGGAGAGCTTACCGAATCAACTGTAgtgtgtCAAGGAGTTGAGTCATTCAGGGAAC	GGGACCTGAACGCTAGAACA	GTTCCCTGAATGACTCAACTCC	18	34	121	20	244	22	60.255	59.979	6.7	7.6	2.27536	B	285	GTGCAGTAGTCCGGAGCGAATACAAAGCAGTagagagGTAACAGACACGTGTACAGTTCACTCACCTCCATTGGGTTGTTTTCAGAAAGGTTTCACATAATTGCAGGAAATTAAATGGAGGGGACCTGAACGCTAGAACAGATACAAAACTGTGTTTAgtgtgtgtgtGCgtgtgtgtgtgtgtgtgtAGGAGAGCTTACCGAATCAACTGTAgtgtgtCAAGGAGTTGAGTCATTCAGGGAACTTTCTCAAACAGAAGTCTGTGTTGGGATTTAAATTTGACTA	NO_NT_HIT	NO_NT_HIT	NO_NT_HIT	NO_NT_HIT	NO_NT_HIT	NO_NT_HIT	NO_NT_HIT	NO_NT_HIT	NO_NT_HIT	NO_NT_HIT	NO_NT_HIT	NO_NT_HIT	NO_NT_HIT
AS1J0:00815:02654	1	159	30	9	1.5	AC	GTGTGTGTGTGCGTGTGTGTGTGTGTGTGT	NA	0	0	4	34	183	CTCACCTCCATTGGGTTGTTTTCAGAAAGGTTTCACATAATTGCAGGAAATTAAATGGAGGGGACCTGAACGCTAGAACAGATACAAAACTGTGTTTAgtgtgtgtgtGCgtgtgtgtgtgtgtgtgtAGGAGAGCTTACCGAATCAACTGTAgtgtgtCAAGGAGTTGAGTCATTCAGGGAA	CTCACCTCCATTGGGTTGTT	TTCCCTGAATGACTCAACTCC	78	34	61	20	243	21	59.82	59.126	7	7.6	2.05337	B	285	GTGCAGTAGTCCGGAGCGAATACAAAGCAGTagagagGTAACAGACACGTGTACAGTTCACTCACCTCCATTGGGTTGTTTTCAGAAAGGTTTCACATAATTGCAGGAAATTAAATGGAGGGGACCTGAACGCTAGAACAGATACAAAACTGTGTTTAgtgtgtgtgtGCgtgtgtgtgtgtgtgtgtAGGAGAGCTTACCGAATCAACTGTAgtgtgtCAAGGAGTTGAGTCATTCAGGGAACTTTCTCAAACAGAAGTCTGTGTTGGGATTTAAATTTGACTA	NO_NT_HIT	NO_NT_HIT	NO_NT_HIT	NO_NT_HIT	NO_NT_HIT	NO_NT_HIT	NO_NT_HIT	NO_NT_HIT	NO_NT_HIT	NO_NT_HIT	NO_NT_HIT	NO_NT_HIT	NO_NT_HIT
AS1J0:00815:02654	1	159	30	9	1.5	AC	GTGTGTGTGTGCGTGTGTGTGTGTGTGTGT	NA	0	0	4	34	184	CTCACCTCCATTGGGTTGTTTTCAGAAAGGTTTCACATAATTGCAGGAAATTAAATGGAGGGGACCTGAACGCTAGAACAGATACAAAACTGTGTTTAgtgtgtgtgtGCgtgtgtgtgtgtgtgtgtAGGAGAGCTTACCGAATCAACTGTAgtgtgtCAAGGAGTTGAGTCATTCAGGGAAC	CTCACCTCCATTGGGTTGTT	GTTCCCTGAATGACTCAACTCC	78	34	61	20	244	22	59.82	59.979	7	7.6	2.20042	B	285	GTGCAGTAGTCCGGAGCGAATACAAAGCAGTagagagGTAACAGACACGTGTACAGTTCACTCACCTCCATTGGGTTGTTTTCAGAAAGGTTTCACATAATTGCAGGAAATTAAATGGAGGGGACCTGAACGCTAGAACAGATACAAAACTGTGTTTAgtgtgtgtgtGCgtgtgtgtgtgtgtgtgtAGGAGAGCTTACCGAATCAACTGTAgtgtgtCAAGGAGTTGAGTCATTCAGGGAACTTTCTCAAACAGAAGTCTGTGTTGGGATTTAAATTTGACTA	NO_NT_HIT	NO_NT_HIT	NO_NT_HIT	NO_NT_HIT	NO_NT_HIT	NO_NT_HIT	NO_NT_HIT	NO_NT_HIT	NO_NT_HIT	NO_NT_HIT	NO_NT_HIT	NO_NT_HIT	NO_NT_HIT
AS1J0:00815:02654	1	159	30	9	1.5	AC	GTGTGTGTGTGCGTGTGTGTGTGTGTGTGT	NA	0	0	4	34	236	AGTCCGGAGCGAATACAAAGCAGTagagagGTAACAGACACGTGTACAGTTCACTCACCTCCATTGGGTTGTTTTCAGAAAGGTTTCACATAATTGCAGGAAATTAAATGGAGGGGACCTGAACGCTAGAACAGATACAAAACTGTGTTTAgtgtgtgtgtGCgtgtgtgtgtgtgtgtgtAGGAGAGCTTACCGAATCAACTGTAgtgtgtCAAGGAGTTGAGTCATTCAGGGAA	AGTCCGGAGCGAATACAAAG	TTCCCTGAATGACTCAACTCC	131	34	8	20	243	21	59.336	59.126	7.3	7.6	2.53802	B	285	GTGCAGTAGTCCGGAGCGAATACAAAGCAGTagagagGTAACAGACACGTGTACAGTTCACTCACCTCCATTGGGTTGTTTTCAGAAAGGTTTCACATAATTGCAGGAAATTAAATGGAGGGGACCTGAACGCTAGAACAGATACAAAACTGTGTTTAgtgtgtgtgtGCgtgtgtgtgtgtgtgtgtAGGAGAGCTTACCGAATCAACTGTAgtgtgtCAAGGAGTTGAGTCATTCAGGGAACTTTCTCAAACAGAAGTCTGTGTTGGGATTTAAATTTGACTA	NO_NT_HIT	NO_NT_HIT	NO_NT_HIT	NO_NT_HIT	NO_NT_HIT	NO_NT_HIT	NO_NT_HIT	NO_NT_HIT	NO_NT_HIT	NO_NT_HIT	NO_NT_HIT	NO_NT_HIT	NO_NT_HIT
AS1J0:00815:02654	1	159	30	9	1.5	AC	GTGTGTGTGTGCGTGTGTGTGTGTGTGTGT	NA	0	0	4	34	241	GCAGTAGTCCGGAGCGAATACAAAGCAGTagagagGTAACAGACACGTGTACAGTTCACTCACCTCCATTGGGTTGTTTTCAGAAAGGTTTCACATAATTGCAGGAAATTAAATGGAGGGGACCTGAACGCTAGAACAGATACAAAACTGTGTTTAgtgtgtgtgtGCgtgtgtgtgtgtgtgtgtAGGAGAGCTTACCGAATCAACTGTAgtgtgtCAAGGAGTTGAGTCATTCAGGGAA	GCAGTAGTCCGGAGCGAATA	TTCCCTGAATGACTCAACTCC	136	34	3	20	243	21	60.374	59.126	5.9	7.6	2.24723	B	285	GTGCAGTAGTCCGGAGCGAATACAAAGCAGTagagagGTAACAGACACGTGTACAGTTCACTCACCTCCATTGGGTTGTTTTCAGAAAGGTTTCACATAATTGCAGGAAATTAAATGGAGGGGACCTGAACGCTAGAACAGATACAAAACTGTGTTTAgtgtgtgtgtGCgtgtgtgtgtgtgtgtgtAGGAGAGCTTACCGAATCAACTGTAgtgtgtCAAGGAGTTGAGTCATTCAGGGAACTTTCTCAAACAGAAGTCTGTGTTGGGATTTAAATTTGACTA	NO_NT_HIT	NO_NT_HIT	NO_NT_HIT	NO_NT_HIT	NO_NT_HIT	NO_NT_HIT	NO_NT_HIT	NO_NT_HIT	NO_NT_HIT	NO_NT_HIT	NO_NT_HIT	NO_NT_HIT	NO_NT_HIT
AS1J0:00815:02654	1	159	30	9	1.5	AC	GTGTGTGTGTGCGTGTGTGTGTGTGTGTGT	NA	0	0	4	34	242	GCAGTAGTCCGGAGCGAATACAAAGCAGTagagagGTAACAGACACGTGTACAGTTCACTCACCTCCATTGGGTTGTTTTCAGAAAGGTTTCACATAATTGCAGGAAATTAAATGGAGGGGACCTGAACGCTAGAACAGATACAAAACTGTGTTTAgtgtgtgtgtGCgtgtgtgtgtgtgtgtgtAGGAGAGCTTACCGAATCAACTGTAgtgtgtCAAGGAGTTGAGTCATTCAGGGAAC	GCAGTAGTCCGGAGCGAATA	GTTCCCTGAATGACTCAACTCC	136	34	3	20	244	22	60.374	59.979	5.9	7.6	2.39428	B	285	GTGCAGTAGTCCGGAGCGAATACAAAGCAGTagagagGTAACAGACACGTGTACAGTTCACTCACCTCCATTGGGTTGTTTTCAGAAAGGTTTCACATAATTGCAGGAAATTAAATGGAGGGGACCTGAACGCTAGAACAGATACAAAACTGTGTTTAgtgtgtgtgtGCgtgtgtgtgtgtgtgtgtAGGAGAGCTTACCGAATCAACTGTAgtgtgtCAAGGAGTTGAGTCATTCAGGGAACTTTCTCAAACAGAAGTCTGTGTTGGGATTTAAATTTGACTA	NO_NT_HIT	NO_NT_HIT	NO_NT_HIT	NO_NT_HIT	NO_NT_HIT	NO_NT_HIT	NO_NT_HIT	NO_NT_HIT	NO_NT_HIT	NO_NT_HIT	NO_NT_HIT	NO_NT_HIT	NO_NT_HIT
AS1J0:00815:02654	1	159	30	9	1.5	AC	GTGTGTGTGTGCGTGTGTGTGTGTGTGTGT	NA	0	0	4	33	241	GCAGTAGTCCGGAGCGAATACAAAGCAGTagagagGTAACAGACACGTGTACAGTTCACTCACCTCCATTGGGTTGTTTTCAGAAAGGTTTCACATAATTGCAGGAAATTAAATGGAGGGGACCTGAACGCTAGAACAGATACAAAACTGTGTTTAgtgtgtgtgtGCgtgtgtgtgtgtgtgtgtAGGAGAGCTTACCGAATCAACTGTAgtgtgtCAAGGAGTTGAGTCATTCAGGGAA	GCAGTAGTCCGGAGCGAATA	TTCCCTGAATGACTCAACTCCT	136	33	3	20	243	22	60.374	60.11	5.9	7.9	2.48367	B	285	GTGCAGTAGTCCGGAGCGAATACAAAGCAGTagagagGTAACAGACACGTGTACAGTTCACTCACCTCCATTGGGTTGTTTTCAGAAAGGTTTCACATAATTGCAGGAAATTAAATGGAGGGGACCTGAACGCTAGAACAGATACAAAACTGTGTTTAgtgtgtgtgtGCgtgtgtgtgtgtgtgtgtAGGAGAGCTTACCGAATCAACTGTAgtgtgtCAAGGAGTTGAGTCATTCAGGGAACTTTCTCAAACAGAAGTCTGTGTTGGGATTTAAATTTGACTA	NO_NT_HIT	NO_NT_HIT	NO_NT_HIT	NO_NT_HIT	NO_NT_HIT	NO_NT_HIT	NO_NT_HIT	NO_NT_HIT	NO_NT_HIT	NO_NT_HIT	NO_NT_HIT	NO_NT_HIT	NO_NT_HIT
AS1J0:00815:02654	1	159	30	9	1.5	AC	GTGTGTGTGTGCGTGTGTGTGTGTGTGTGT	NA	0	0	6	34	182	TCACCTCCATTGGGTTGTTTTCAGAAAGGTTTCACATAATTGCAGGAAATTAAATGGAGGGGACCTGAACGCTAGAACAGATACAAAACTGTGTTTAgtgtgtgtgtGCgtgtgtgtgtgtgtgtgtAGGAGAGCTTACCGAATCAACTGTAgtgtgtCAAGGAGTTGAGTCATTCAGGGAA	TCACCTCCATTGGGTTGTTT	TTCCCTGAATGACTCAACTCC	77	34	62	20	243	21	60.21	59.126	7	7.6	2.08356	B	285	GTGCAGTAGTCCGGAGCGAATACAAAGCAGTagagagGTAACAGACACGTGTACAGTTCACTCACCTCCATTGGGTTGTTTTCAGAAAGGTTTCACATAATTGCAGGAAATTAAATGGAGGGGACCTGAACGCTAGAACAGATACAAAACTGTGTTTAgtgtgtgtgtGCgtgtgtgtgtgtgtgtgtAGGAGAGCTTACCGAATCAACTGTAgtgtgtCAAGGAGTTGAGTCATTCAGGGAACTTTCTCAAACAGAAGTCTGTGTTGGGATTTAAATTTGACTA	NO_NT_HIT	NO_NT_HIT	NO_NT_HIT	NO_NT_HIT	NO_NT_HIT	NO_NT_HIT	NO_NT_HIT	NO_NT_HIT	NO_NT_HIT	NO_NT_HIT	NO_NT_HIT	NO_NT_HIT	NO_NT_HIT
AS1J0:00815:02654	1	159	30	9	1.5	AC	GTGTGTGTGTGCGTGTGTGTGTGTGTGTGT	NA	0	0	6	34	232	CGGAGCGAATACAAAGCAGTagagagGTAACAGACACGTGTACAGTTCACTCACCTCCATTGGGTTGTTTTCAGAAAGGTTTCACATAATTGCAGGAAATTAAATGGAGGGGACCTGAACGCTAGAACAGATACAAAACTGTGTTTAgtgtgtgtgtGCgtgtgtgtgtgtgtgtgtAGGAGAGCTTACCGAATCAACTGTAgtgtgtCAAGGAGTTGAGTCATTCAGGGAA	CGGAGCGAATACAAAGCAGT	TTCCCTGAATGACTCAACTCC	127	34	12	20	243	21	60.407	59.126	7.9	7.6	2.28099	B	285	GTGCAGTAGTCCGGAGCGAATACAAAGCAGTagagagGTAACAGACACGTGTACAGTTCACTCACCTCCATTGGGTTGTTTTCAGAAAGGTTTCACATAATTGCAGGAAATTAAATGGAGGGGACCTGAACGCTAGAACAGATACAAAACTGTGTTTAgtgtgtgtgtGCgtgtgtgtgtgtgtgtgtAGGAGAGCTTACCGAATCAACTGTAgtgtgtCAAGGAGTTGAGTCATTCAGGGAACTTTCTCAAACAGAAGTCTGTGTTGGGATTTAAATTTGACTA	NO_NT_HIT	NO_NT_HIT	NO_NT_HIT	NO_NT_HIT	NO_NT_HIT	NO_NT_HIT	NO_NT_HIT	NO_NT_HIT	NO_NT_HIT	NO_NT_HIT	NO_NT_HIT	NO_NT_HIT	NO_NT_HIT
AS1J0:00815:02654	1	159	30	9	1.5	AC	GTGTGTGTGTGCGTGTGTGTGTGTGTGTGT	NA	0	0	6	34	233	CGGAGCGAATACAAAGCAGTagagagGTAACAGACACGTGTACAGTTCACTCACCTCCATTGGGTTGTTTTCAGAAAGGTTTCACATAATTGCAGGAAATTAAATGGAGGGGACCTGAACGCTAGAACAGATACAAAACTGTGTTTAgtgtgtgtgtGCgtgtgtgtgtgtgtgtgtAGGAGAGCTTACCGAATCAACTGTAgtgtgtCAAGGAGTTGAGTCATTCAGGGAAC	CGGAGCGAATACAAAGCAGT	GTTCCCTGAATGACTCAACTCC	127	34	12	20	244	22	60.407	59.979	7.9	7.6	2.42804	B	285	GTGCAGTAGTCCGGAGCGAATACAAAGCAGTagagagGTAACAGACACGTGTACAGTTCACTCACCTCCATTGGGTTGTTTTCAGAAAGGTTTCACATAATTGCAGGAAATTAAATGGAGGGGACCTGAACGCTAGAACAGATACAAAACTGTGTTTAgtgtgtgtgtGCgtgtgtgtgtgtgtgtgtAGGAGAGCTTACCGAATCAACTGTAgtgtgtCAAGGAGTTGAGTCATTCAGGGAACTTTCTCAAACAGAAGTCTGTGTTGGGATTTAAATTTGACTA	NO_NT_HIT	NO_NT_HIT	NO_NT_HIT	NO_NT_HIT	NO_NT_HIT	NO_NT_HIT	NO_NT_HIT	NO_NT_HIT	NO_NT_HIT	NO_NT_HIT	NO_NT_HIT	NO_NT_HIT	NO_NT_HIT
AS1J0:00844:02473	1	22	55	8	1.5	AC	ACACACACACGCGCGCGCGCGCGCACACACACACACACACTACACACACACACAC	NA	1	1	3	1	100	GTGCAGTGTCTCAGTCGTCCTacacacacacgcgcgcgcgcgcgcacacacacacacacacTacacacacacacacAATACAGCCTGATGCCTTATAGGG	GTGCAGTGTCTCAGTCGTCC	CCCTATAAGGCATCAGGCTGT	1	3	1	20	100	21	59.447	60.477	9.6	7.9	2.02993	B	117	GTGCAGTGTCTCAGTCGTCCTacacacacacgcgcgcgcgcgcgcacacacacacacacacTacacacacacacacAATACAGCCTGATGCCTTATAGGGGTTTGCTAATGGCAGAT	NO_NT_HIT	NO_NT_HIT	NO_NT_HIT	NO_NT_HIT	NO_NT_HIT	NO_NT_HIT	NO_NT_HIT	NO_NT_HIT	NO_NT_HIT	NO_NT_HIT	NO_NT_HIT	NO_NT_HIT	NO_NT_HIT
AS1J0:00844:02473	1	22	55	8	1.5	AC	ACACACACACGCGCGCGCGCGCGCACACACACACACACACTACACACACACACAC	NA	0	0	3	0	99	TGCAGTGTCTCAGTCGTCCTacacacacacgcgcgcgcgcgcgcacacacacacacacacTacacacacacacacAATACAGCCTGATGCCTTATAGGG	TGCAGTGTCTCAGTCGTCCT	CCCTATAAGGCATCAGGCTGT	0	3	2	20	100	21	59.603	60.477	7.6	7.9	1.87369	B	117	GTGCAGTGTCTCAGTCGTCCTacacacacacgcgcgcgcgcgcgcacacacacacacacacTacacacacacacacAATACAGCCTGATGCCTTATAGGGGTTTGCTAATGGCAGAT	NO_NT_HIT	NO_NT_HIT	NO_NT_HIT	NO_NT_HIT	NO_NT_HIT	NO_NT_HIT	NO_NT_HIT	NO_NT_HIT	NO_NT_HIT	NO_NT_HIT	NO_NT_HIT	NO_NT_HIT	NO_NT_HIT
AS1J0:00844:02473	1	22	55	8	1.5	AC	ACACACACACGCGCGCGCGCGCGCACACACACACACACACTACACACACACACAC	NA	0	0	4	0	99	TGCAGTGTCTCAGTCGTCCTacacacacacgcgcgcgcgcgcgcacacacacacacacacTacacacacacacacAATACAGCCTGATGCCTTATAGGG	TGCAGTGTCTCAGTCGTCCT	CCCTATAAGGCATCAGGCTGTA	0	2	2	20	100	22	59.603	60.47	7.6	5.7	2.86687	B	117	GTGCAGTGTCTCAGTCGTCCTacacacacacgcgcgcgcgcgcgcacacacacacacacacTacacacacacacacAATACAGCCTGATGCCTTATAGGGGTTTGCTAATGGCAGAT	NO_NT_HIT	NO_NT_HIT	NO_NT_HIT	NO_NT_HIT	NO_NT_HIT	NO_NT_HIT	NO_NT_HIT	NO_NT_HIT	NO_NT_HIT	NO_NT_HIT	NO_NT_HIT	NO_NT_HIT	NO_NT_HIT
AS1J0:00937:00957	1	53	10	5	1	AG	TCTCTCTCTC	NA	1	1	4	20	145	AGAGCAGCTGGGTGAACTGTTGGCATGCCATTGCACTCTTtctctctctcGTACATGTCTCACCGCTCGATGAGTTGttttttGTACCTGCCAGATGATAGCTTAGGGGACAAGGACaaaaaTCCTTGTTTCCTtctctcGGCAC	AGAGCAGCTGGGTGAACTGT	GTGCCGAGAGAAGGAAACAA	20	75	13	20	157	20	60.057	60.375	6.1	7	0.431977	F	230	GTGCAGGCTGTCAGAGCAGCTGGGTGAACTGTTGGCATGCCATTGCACTCTTtctctctctcGTACATGTCTCACCGCTCGATGAGTTGttttttGTACCTGCCAGATGATAGCTTAGGGGACAAGGACaaaaaTCCTTGTTTCCTtctctcGGCACTTGGCCCTGCCACCGTGCTGCTGTAATGGTGATGACTAACAGGGCCACGGCATCAAAGCAGTCGCAGTAGCAT	NO_NT_HIT	NO_NT_HIT	NO_NT_HIT	NO_NT_HIT	NO_NT_HIT	NO_NT_HIT	NO_NT_HIT	NO_NT_HIT	NO_NT_HIT	NO_NT_HIT	NO_NT_HIT	NO_NT_HIT	NO_NT_HIT
AS1J0:00937:00957	1	53	10	5	1	AG	TCTCTCTCTC	NA	0	0	4	20	178	AGAGCAGCTGGGTGAACTGTTGGCATGCCATTGCACTCTTtctctctctcGTACATGTCTCACCGCTCGATGAGTTGttttttGTACCTGCCAGATGATAGCTTAGGGGACAAGGACaaaaaTCCTTGTTTCCTtctctcGGCACTTGGCCCTGCCACCGTGCTGCTGTAATGGTGAT	AGAGCAGCTGGGTGAACTGT	ATCACCATTACAGCAGCACG	20	108	13	20	190	20	60.057	59.746	6.1	9.9	0.31071	F	230	GTGCAGGCTGTCAGAGCAGCTGGGTGAACTGTTGGCATGCCATTGCACTCTTtctctctctcGTACATGTCTCACCGCTCGATGAGTTGttttttGTACCTGCCAGATGATAGCTTAGGGGACAAGGACaaaaaTCCTTGTTTCCTtctctcGGCACTTGGCCCTGCCACCGTGCTGCTGTAATGGTGATGACTAACAGGGCCACGGCATCAAAGCAGTCGCAGTAGCAT	NO_NT_HIT	NO_NT_HIT	NO_NT_HIT	NO_NT_HIT	NO_NT_HIT	NO_NT_HIT	NO_NT_HIT	NO_NT_HIT	NO_NT_HIT	NO_NT_HIT	NO_NT_HIT	NO_NT_HIT	NO_NT_HIT
AS1J0:00937:00957	1	53	10	5	1	AG	TCTCTCTCTC	NA	0	0	4	20	214	AGAGCAGCTGGGTGAACTGTTGGCATGCCATTGCACTCTTtctctctctcGTACATGTCTCACCGCTCGATGAGTTGttttttGTACCTGCCAGATGATAGCTTAGGGGACAAGGACaaaaaTCCTTGTTTCCTtctctcGGCACTTGGCCCTGCCACCGTGCTGCTGTAATGGTGATGACTAACAGGGCCACGGCATCAAAGCAGTCGCAGTA	AGAGCAGCTGGGTGAACTGT	TACTGCGACTGCTTTGATGC	20	144	13	20	226	20	60.057	60.165	6.1	8.1	0.222087	F	230	GTGCAGGCTGTCAGAGCAGCTGGGTGAACTGTTGGCATGCCATTGCACTCTTtctctctctcGTACATGTCTCACCGCTCGATGAGTTGttttttGTACCTGCCAGATGATAGCTTAGGGGACAAGGACaaaaaTCCTTGTTTCCTtctctcGGCACTTGGCCCTGCCACCGTGCTGCTGTAATGGTGATGACTAACAGGGCCACGGCATCAAAGCAGTCGCAGTAGCAT	NO_NT_HIT	NO_NT_HIT	NO_NT_HIT	NO_NT_HIT	NO_NT_HIT	NO_NT_HIT	NO_NT_HIT	NO_NT_HIT	NO_NT_HIT	NO_NT_HIT	NO_NT_HIT	NO_NT_HIT	NO_NT_HIT
AS1J0:00937:00957	1	53	10	5	1	AG	TCTCTCTCTC	NA	0	0	4	20	217	AGAGCAGCTGGGTGAACTGTTGGCATGCCATTGCACTCTTtctctctctcGTACATGTCTCACCGCTCGATGAGTTGttttttGTACCTGCCAGATGATAGCTTAGGGGACAAGGACaaaaaTCCTTGTTTCCTtctctcGGCACTTGGCCCTGCCACCGTGCTGCTGTAATGGTGATGACTAACAGGGCCACGGCATCAAAGCAGTCGCAGTAGCA	AGAGCAGCTGGGTGAACTGT	TGCTACTGCGACTGCTTTGA	20	147	13	20	229	20	60.057	60.887	6.1	7.3	0.943514	F	230	GTGCAGGCTGTCAGAGCAGCTGGGTGAACTGTTGGCATGCCATTGCACTCTTtctctctctcGTACATGTCTCACCGCTCGATGAGTTGttttttGTACCTGCCAGATGATAGCTTAGGGGACAAGGACaaaaaTCCTTGTTTCCTtctctcGGCACTTGGCCCTGCCACCGTGCTGCTGTAATGGTGATGACTAACAGGGCCACGGCATCAAAGCAGTCGCAGTAGCAT	NO_NT_HIT	NO_NT_HIT	NO_NT_HIT	NO_NT_HIT	NO_NT_HIT	NO_NT_HIT	NO_NT_HIT	NO_NT_HIT	NO_NT_HIT	NO_NT_HIT	NO_NT_HIT	NO_NT_HIT	NO_NT_HIT
AS1J0:00937:00957	1	53	10	5	1	AG	TCTCTCTCTC	NA	0	0	4	20	218	AGAGCAGCTGGGTGAACTGTTGGCATGCCATTGCACTCTTtctctctctcGTACATGTCTCACCGCTCGATGAGTTGttttttGTACCTGCCAGATGATAGCTTAGGGGACAAGGACaaaaaTCCTTGTTTCCTtctctcGGCACTTGGCCCTGCCACCGTGCTGCTGTAATGGTGATGACTAACAGGGCCACGGCATCAAAGCAGTCGCAGTAGCAT	AGAGCAGCTGGGTGAACTGT	ATGCTACTGCGACTGCTTTG	20	148	13	20	230	20	60.057	59.249	6.1	7.3	0.807996	F	230	GTGCAGGCTGTCAGAGCAGCTGGGTGAACTGTTGGCATGCCATTGCACTCTTtctctctctcGTACATGTCTCACCGCTCGATGAGTTGttttttGTACCTGCCAGATGATAGCTTAGGGGACAAGGACaaaaaTCCTTGTTTCCTtctctcGGCACTTGGCCCTGCCACCGTGCTGCTGTAATGGTGATGACTAACAGGGCCACGGCATCAAAGCAGTCGCAGTAGCAT	NO_NT_HIT	NO_NT_HIT	NO_NT_HIT	NO_NT_HIT	NO_NT_HIT	NO_NT_HIT	NO_NT_HIT	NO_NT_HIT	NO_NT_HIT	NO_NT_HIT	NO_NT_HIT	NO_NT_HIT	NO_NT_HIT
AS1J0:00937:00957	1	53	10	5	1	AG	TCTCTCTCTC	NA	0	0	4	14	138	CTGGGTGAACTGTTGGCATGCCATTGCACTCTTtctctctctcGTACATGTCTCACCGCTCGATGAGTTGttttttGTACCTGCCAGATGATAGCTTAGGGGACAAGGACaaaaaTCCTTGTTTCCTtctctcGGCAC	CTGGGTGAACTGTTGGCAT	GTGCCGAGAGAAGGAAACAA	14	75	20	19	157	20	59.535	60.375	9.6	7	1.83975	F	230	GTGCAGGCTGTCAGAGCAGCTGGGTGAACTGTTGGCATGCCATTGCACTCTTtctctctctcGTACATGTCTCACCGCTCGATGAGTTGttttttGTACCTGCCAGATGATAGCTTAGGGGACAAGGACaaaaaTCCTTGTTTCCTtctctcGGCACTTGGCCCTGCCACCGTGCTGCTGTAATGGTGATGACTAACAGGGCCACGGCATCAAAGCAGTCGCAGTAGCAT	NO_NT_HIT	NO_NT_HIT	NO_NT_HIT	NO_NT_HIT	NO_NT_HIT	NO_NT_HIT	NO_NT_HIT	NO_NT_HIT	NO_NT_HIT	NO_NT_HIT	NO_NT_HIT	NO_NT_HIT	NO_NT_HIT
AS1J0:00937:00957	1	53	10	5	1	AG	TCTCTCTCTC	NA	0	0	6	20	146	AGAGCAGCTGGGTGAACTGTTGGCATGCCATTGCACTCTTtctctctctcGTACATGTCTCACCGCTCGATGAGTTGttttttGTACCTGCCAGATGATAGCTTAGGGGACAAGGACaaaaaTCCTTGTTTCCTtctctcGGCACT	AGAGCAGCTGGGTGAACTGT	AGTGCCGAGAGAAGGAAACA	20	76	13	20	158	20	60.057	59.989	6.1	7	0.067432	F	230	GTGCAGGCTGTCAGAGCAGCTGGGTGAACTGTTGGCATGCCATTGCACTCTTtctctctctcGTACATGTCTCACCGCTCGATGAGTTGttttttGTACCTGCCAGATGATAGCTTAGGGGACAAGGACaaaaaTCCTTGTTTCCTtctctcGGCACTTGGCCCTGCCACCGTGCTGCTGTAATGGTGATGACTAACAGGGCCACGGCATCAAAGCAGTCGCAGTAGCAT	NO_NT_HIT	NO_NT_HIT	NO_NT_HIT	NO_NT_HIT	NO_NT_HIT	NO_NT_HIT	NO_NT_HIT	NO_NT_HIT	NO_NT_HIT	NO_NT_HIT	NO_NT_HIT	NO_NT_HIT	NO_NT_HIT
AS1J0:00937:00957	1	53	10	5	1	AG	TCTCTCTCTC	NA	0	0	6	17	138	CAGCTGGGTGAACTGTTGGCATGCCATTGCACTCTTtctctctctcGTACATGTCTCACCGCTCGATGAGTTGttttttGTACCTGCCAGATGATAGCTTAGGGGACAAGGACaaaaaTCCTTGTTTCCTtctctcGG	CAGCTGGGTGAACTGTTGG	CCGAGAGAAGGAAACAAGGA	17	72	17	19	154	20	60.293	59.401	8.2	8.2	1.89234	F	230	GTGCAGGCTGTCAGAGCAGCTGGGTGAACTGTTGGCATGCCATTGCACTCTTtctctctctcGTACATGTCTCACCGCTCGATGAGTTGttttttGTACCTGCCAGATGATAGCTTAGGGGACAAGGACaaaaaTCCTTGTTTCCTtctctcGGCACTTGGCCCTGCCACCGTGCTGCTGTAATGGTGATGACTAACAGGGCCACGGCATCAAAGCAGTCGCAGTAGCAT	NO_NT_HIT	NO_NT_HIT	NO_NT_HIT	NO_NT_HIT	NO_NT_HIT	NO_NT_HIT	NO_NT_HIT	NO_NT_HIT	NO_NT_HIT	NO_NT_HIT	NO_NT_HIT	NO_NT_HIT	NO_NT_HIT
AS1J0:00937:00957	1	53	10	5	1	AG	TCTCTCTCTC	NA	0	0	6	14	139	CTGGGTGAACTGTTGGCATGCCATTGCACTCTTtctctctctcGTACATGTCTCACCGCTCGATGAGTTGttttttGTACCTGCCAGATGATAGCTTAGGGGACAAGGACaaaaaTCCTTGTTTCCTtctctcGGCACT	CTGGGTGAACTGTTGGCAT	AGTGCCGAGAGAAGGAAACA	14	76	20	19	158	20	59.535	59.989	9.6	7	1.4752	F	230	GTGCAGGCTGTCAGAGCAGCTGGGTGAACTGTTGGCATGCCATTGCACTCTTtctctctctcGTACATGTCTCACCGCTCGATGAGTTGttttttGTACCTGCCAGATGATAGCTTAGGGGACAAGGACaaaaaTCCTTGTTTCCTtctctcGGCACTTGGCCCTGCCACCGTGCTGCTGTAATGGTGATGACTAACAGGGCCACGGCATCAAAGCAGTCGCAGTAGCAT	NO_NT_HIT	NO_NT_HIT	NO_NT_HIT	NO_NT_HIT	NO_NT_HIT	NO_NT_HIT	NO_NT_HIT	NO_NT_HIT	NO_NT_HIT	NO_NT_HIT	NO_NT_HIT	NO_NT_HIT	NO_NT_HIT
AS1J0:00939:01591	1	29	40	20	1	AC	TGTGTGTGTGTGTGTGTGTGTGTGTGTGTGTGTGTGTGTG	NA	1	1	2	2	90	GTGCAGGATTTGTCTGACCTCTCACCTCtgtgtgtgtgtgtgtgtgtgtgtgtgtgtgtgtgtgtgtgGCTTAGTTGCGTTGGATCGACT	GTGCAGGATTTGTCTGACCTC	AGTCGATCCAACGCAACTAA	7	2	1	21	90	20	59.718	58.379	7.6	5.7	2.90231	A	90	GTGCAGGATTTGTCTGACCTCTCACCTCtgtgtgtgtgtgtgtgtgtgtgtgtgtgtgtgtgtgtgtgGCTTAGTTGCGTTGGATCGACT	NO_NT_HIT	NO_NT_HIT	NO_NT_HIT	NO_NT_HIT	NO_NT_HIT	NO_NT_HIT	NO_NT_HIT	NO_NT_HIT	NO_NT_HIT	NO_NT_HIT	NO_NT_HIT	NO_NT_HIT	NO_NT_HIT
AS1J0:00939:01591	1	29	40	20	1	AC	TGTGTGTGTGTGTGTGTGTGTGTGTGTGTGTGTGTGTGTG	NA	0	0	2	1	90	GTGCAGGATTTGTCTGACCTCTCACCTCtgtgtgtgtgtgtgtgtgtgtgtgtgtgtgtgtgtgtgtgGCTTAGTTGCGTTGGATCGACT	GTGCAGGATTTGTCTGACCTC	AGTCGATCCAACGCAACTAAG	7	1	1	21	90	21	59.718	59.392	7.6	6	2.88959	A	90	GTGCAGGATTTGTCTGACCTCTCACCTCtgtgtgtgtgtgtgtgtgtgtgtgtgtgtgtgtgtgtgtgGCTTAGTTGCGTTGGATCGACT	NO_NT_HIT	NO_NT_HIT	NO_NT_HIT	NO_NT_HIT	NO_NT_HIT	NO_NT_HIT	NO_NT_HIT	NO_NT_HIT	NO_NT_HIT	NO_NT_HIT	NO_NT_HIT	NO_NT_HIT	NO_NT_HIT
AS1J0:00939:01591	1	29	40	20	1	AC	TGTGTGTGTGTGTGTGTGTGTGTGTGTGTGTGTGTGTGTG	NA	0	0	2	1	90	GTGCAGGATTTGTCTGACCTCTCACCTCtgtgtgtgtgtgtgtgtgtgtgtgtgtgtgtgtgtgtgtgGCTTAGTTGCGTTGGATCGACT	GTGCAGGATTTGTCTGACCT	AGTCGATCCAACGCAACTAAG	8	1	1	20	90	21	57.708	59.392	7.6	6	3.90045	A	90	GTGCAGGATTTGTCTGACCTCTCACCTCtgtgtgtgtgtgtgtgtgtgtgtgtgtgtgtgtgtgtgtgGCTTAGTTGCGTTGGATCGACT	NO_NT_HIT	NO_NT_HIT	NO_NT_HIT	NO_NT_HIT	NO_NT_HIT	NO_NT_HIT	NO_NT_HIT	NO_NT_HIT	NO_NT_HIT	NO_NT_HIT	NO_NT_HIT	NO_NT_HIT	NO_NT_HIT
AS1J0:00943:01935	1	258	26	13	1	AC	CACACACACACACACACACACACACA	NA	1	1	7	7	91	GATCCATCATTGTACATAACAACTGTATGTTTACCTCTGcacacacacacacacacacacacacaCTGTGCAGTCTCCAGCATCGATGGTC	GATCCATCATTGTACATAACAACTGTA	GACCATCGATGCTGGAGAC	12	7	219	27	309	19	58.404	59.149	5.7	6.1	10.4464	A	314	GTGCAggggggTGGGGCTTTACTTtagtagtagAGTCAGTAGTATAtttttttATGCCATCTATTTATTTTACTTGGATgagagaCGACATCTATCAAACGTGTTCGTACTGAGGATACTTTGCCAAACTTGTTTAAAACAtttttttATttaattaattaaTAGTGTTCATTTGCAGGTGTGCAACCACAAgggggCAGTGCTGCGGActctctATAGATCCATCATTGTACATAACAACTGTATGTTTACCTCTGcacacacacacacacacacacacacaCTGTGCAGTCTCCAGCATCGATGGTCGATGC	NO_NT_HIT	NO_NT_HIT	NO_NT_HIT	NO_NT_HIT	NO_NT_HIT	NO_NT_HIT	NO_NT_HIT	NO_NT_HIT	NO_NT_HIT	NO_NT_HIT	NO_NT_HIT	NO_NT_HIT	NO_NT_HIT
AS1J0:00943:01935	1	258	26	13	1	AC	CACACACACACACACACACACACACA	NA	0	0	7	6	91	GATCCATCATTGTACATAACAACTGTATGTTTACCTCTGcacacacacacacacacacacacacaCTGTGCAGTCTCCAGCATCGATGGTC	GATCCATCATTGTACATAACAACTGTA	GACCATCGATGCTGGAGACT	12	6	219	27	309	20	58.404	60.231	5.7	6.1	8.82686	A	314	GTGCAggggggTGGGGCTTTACTTtagtagtagAGTCAGTAGTATAtttttttATGCCATCTATTTATTTTACTTGGATgagagaCGACATCTATCAAACGTGTTCGTACTGAGGATACTTTGCCAAACTTGTTTAAAACAtttttttATttaattaattaaTAGTGTTCATTTGCAGGTGTGCAACCACAAgggggCAGTGCTGCGGActctctATAGATCCATCATTGTACATAACAACTGTATGTTTACCTCTGcacacacacacacacacacacacacaCTGTGCAGTCTCCAGCATCGATGGTCGATGC	NO_NT_HIT	NO_NT_HIT	NO_NT_HIT	NO_NT_HIT	NO_NT_HIT	NO_NT_HIT	NO_NT_HIT	NO_NT_HIT	NO_NT_HIT	NO_NT_HIT	NO_NT_HIT	NO_NT_HIT	NO_NT_HIT
AS1J0:00943:01935	1	258	26	13	1	AC	CACACACACACACACACACACACACA	NA	0	0	7	6	112	CAGTGCTGCGGActctctATAGATCCATCATTGTACATAACAACTGTATGTTTACCTCTGcacacacacacacacacacacacacaCTGTGCAGTCTCCAGCATCGATGGTC	CAGTGCTGCGGACTCTCTAT	GACCATCGATGCTGGAGACT	40	6	198	20	309	20	58.215	60.231	5.6	6.1	2.01601	F	314	GTGCAggggggTGGGGCTTTACTTtagtagtagAGTCAGTAGTATAtttttttATGCCATCTATTTATTTTACTTGGATgagagaCGACATCTATCAAACGTGTTCGTACTGAGGATACTTTGCCAAACTTGTTTAAAACAtttttttATttaattaattaaTAGTGTTCATTTGCAGGTGTGCAACCACAAgggggCAGTGCTGCGGActctctATAGATCCATCATTGTACATAACAACTGTATGTTTACCTCTGcacacacacacacacacacacacacaCTGTGCAGTCTCCAGCATCGATGGTCGATGC	NO_NT_HIT	NO_NT_HIT	NO_NT_HIT	NO_NT_HIT	NO_NT_HIT	NO_NT_HIT	NO_NT_HIT	NO_NT_HIT	NO_NT_HIT	NO_NT_HIT	NO_NT_HIT	NO_NT_HIT	NO_NT_HIT
AS1J0:00943:01935	1	258	26	13	1	AC	CACACACACACACACACACACACACA	NA	0	0	7	6	134	CAGGTGTGCAACCACAAgggggCAGTGCTGCGGActctctATAGATCCATCATTGTACATAACAACTGTATGTTTACCTCTGcacacacacacacacacacacacacaCTGTGCAGTCTCCAGCATCGATGGTC	CAGGTGTGCAACCACAAGG	GACCATCGATGCTGGAGACT	63	6	176	19	309	20	61.206	60.231	8.5	6.1	2.43689	F	314	GTGCAggggggTGGGGCTTTACTTtagtagtagAGTCAGTAGTATAtttttttATGCCATCTATTTATTTTACTTGGATgagagaCGACATCTATCAAACGTGTTCGTACTGAGGATACTTTGCCAAACTTGTTTAAAACAtttttttATttaattaattaaTAGTGTTCATTTGCAGGTGTGCAACCACAAgggggCAGTGCTGCGGActctctATAGATCCATCATTGTACATAACAACTGTATGTTTACCTCTGcacacacacacacacacacacacacaCTGTGCAGTCTCCAGCATCGATGGTCGATGC	NO_NT_HIT	NO_NT_HIT	NO_NT_HIT	NO_NT_HIT	NO_NT_HIT	NO_NT_HIT	NO_NT_HIT	NO_NT_HIT	NO_NT_HIT	NO_NT_HIT	NO_NT_HIT	NO_NT_HIT	NO_NT_HIT
AS1J0:00943:01935	1	258	26	13	1	AC	CACACACACACACACACACACACACA	NA	0	0	7	6	139	ATTTGCAGGTGTGCAACCACAAgggggCAGTGCTGCGGActctctATAGATCCATCATTGTACATAACAACTGTATGTTTACCTCTGcacacacacacacacacacacacacaCTGTGCAGTCTCCAGCATCGATGGTC	ATTTGCAGGTGTGCAACCAC	GACCATCGATGCTGGAGACT	67	6	171	20	309	20	61.969	60.231	7.6	6.1	2.19995	F	314	GTGCAggggggTGGGGCTTTACTTtagtagtagAGTCAGTAGTATAtttttttATGCCATCTATTTATTTTACTTGGATgagagaCGACATCTATCAAACGTGTTCGTACTGAGGATACTTTGCCAAACTTGTTTAAAACAtttttttATttaattaattaaTAGTGTTCATTTGCAGGTGTGCAACCACAAgggggCAGTGCTGCGGActctctATAGATCCATCATTGTACATAACAACTGTATGTTTACCTCTGcacacacacacacacacacacacacaCTGTGCAGTCTCCAGCATCGATGGTCGATGC	NO_NT_HIT	NO_NT_HIT	NO_NT_HIT	NO_NT_HIT	NO_NT_HIT	NO_NT_HIT	NO_NT_HIT	NO_NT_HIT	NO_NT_HIT	NO_NT_HIT	NO_NT_HIT	NO_NT_HIT	NO_NT_HIT
AS1J0:00943:01935	1	258	26	13	1	AC	CACACACACACACACACACACACACA	NA	0	0	7	6	145	GTGTTCATTTGCAGGTGTGCAACCACAAgggggCAGTGCTGCGGActctctATAGATCCATCATTGTACATAACAACTGTATGTTTACCTCTGcacacacacacacacacacacacacaCTGTGCAGTCTCCAGCATCGATGGTC	GTGTTCATTTGCAGGTGTGC	GACCATCGATGCTGGAGACT	73	6	165	20	309	20	60.168	60.231	8.2	6.1	0.399309	F	314	GTGCAggggggTGGGGCTTTACTTtagtagtagAGTCAGTAGTATAtttttttATGCCATCTATTTATTTTACTTGGATgagagaCGACATCTATCAAACGTGTTCGTACTGAGGATACTTTGCCAAACTTGTTTAAAACAtttttttATttaattaattaaTAGTGTTCATTTGCAGGTGTGCAACCACAAgggggCAGTGCTGCGGActctctATAGATCCATCATTGTACATAACAACTGTATGTTTACCTCTGcacacacacacacacacacacacacaCTGTGCAGTCTCCAGCATCGATGGTCGATGC	NO_NT_HIT	NO_NT_HIT	NO_NT_HIT	NO_NT_HIT	NO_NT_HIT	NO_NT_HIT	NO_NT_HIT	NO_NT_HIT	NO_NT_HIT	NO_NT_HIT	NO_NT_HIT	NO_NT_HIT	NO_NT_HIT
AS1J0:00943:01935	1	258	26	13	1	AC	CACACACACACACACACACACACACA	NA	0	0	7	6	205	TCGTACTGAGGATACTTTGCCAAACTTGTTTAAAACAtttttttATttaattaattaaTAGTGTTCATTTGCAGGTGTGCAACCACAAgggggCAGTGCTGCGGActctctATAGATCCATCATTGTACATAACAACTGTATGTTTACCTCTGcacacacacacacacacacacacacaCTGTGCAGTCTCCAGCATCGATGGTC	TCGTACTGAGGATACTTTGCCA	GACCATCGATGCTGGAGACT	131	6	105	22	309	20	59.769	60.231	10	6.1	2.46261	F	314	GTGCAggggggTGGGGCTTTACTTtagtagtagAGTCAGTAGTATAtttttttATGCCATCTATTTATTTTACTTGGATgagagaCGACATCTATCAAACGTGTTCGTACTGAGGATACTTTGCCAAACTTGTTTAAAACAtttttttATttaattaattaaTAGTGTTCATTTGCAGGTGTGCAACCACAAgggggCAGTGCTGCGGActctctATAGATCCATCATTGTACATAACAACTGTATGTTTACCTCTGcacacacacacacacacacacacacaCTGTGCAGTCTCCAGCATCGATGGTCGATGC	NO_NT_HIT	NO_NT_HIT	NO_NT_HIT	NO_NT_HIT	NO_NT_HIT	NO_NT_HIT	NO_NT_HIT	NO_NT_HIT	NO_NT_HIT	NO_NT_HIT	NO_NT_HIT	NO_NT_HIT	NO_NT_HIT
AS1J0:00943:01935	1	258	26	13	1	AC	CACACACACACACACACACACACACA	NA	0	0	7	6	214	CAAACGTGTTCGTACTGAGGATACTTTGCCAAACTTGTTTAAAACAtttttttATttaattaattaaTAGTGTTCATTTGCAGGTGTGCAACCACAAgggggCAGTGCTGCGGActctctATAGATCCATCATTGTACATAACAACTGTATGTTTACCTCTGcacacacacacacacacacacacacaCTGTGCAGTCTCCAGCATCGATGGTC	CAAACGTGTTCGTACTGAGGA	GACCATCGATGCTGGAGACT	141	6	96	21	309	20	58.837	60.231	7.9	6.1	2.39429	F	314	GTGCAggggggTGGGGCTTTACTTtagtagtagAGTCAGTAGTATAtttttttATGCCATCTATTTATTTTACTTGGATgagagaCGACATCTATCAAACGTGTTCGTACTGAGGATACTTTGCCAAACTTGTTTAAAACAtttttttATttaattaattaaTAGTGTTCATTTGCAGGTGTGCAACCACAAgggggCAGTGCTGCGGActctctATAGATCCATCATTGTACATAACAACTGTATGTTTACCTCTGcacacacacacacacacacacacacaCTGTGCAGTCTCCAGCATCGATGGTCGATGC	NO_NT_HIT	NO_NT_HIT	NO_NT_HIT	NO_NT_HIT	NO_NT_HIT	NO_NT_HIT	NO_NT_HIT	NO_NT_HIT	NO_NT_HIT	NO_NT_HIT	NO_NT_HIT	NO_NT_HIT	NO_NT_HIT
AS1J0:00943:01935	1	258	26	13	1	AC	CACACACACACACACACACACACACA	NA	0	0	7	6	215	TCAAACGTGTTCGTACTGAGGATACTTTGCCAAACTTGTTTAAAACAtttttttATttaattaattaaTAGTGTTCATTTGCAGGTGTGCAACCACAAgggggCAGTGCTGCGGActctctATAGATCCATCATTGTACATAACAACTGTATGTTTACCTCTGcacacacacacacacacacacacacaCTGTGCAGTCTCCAGCATCGATGGTC	TCAAACGTGTTCGTACTGAGG	GACCATCGATGCTGGAGACT	142	6	95	21	309	20	58.837	60.231	8.2	6.1	2.39429	F	314	GTGCAggggggTGGGGCTTTACTTtagtagtagAGTCAGTAGTATAtttttttATGCCATCTATTTATTTTACTTGGATgagagaCGACATCTATCAAACGTGTTCGTACTGAGGATACTTTGCCAAACTTGTTTAAAACAtttttttATttaattaattaaTAGTGTTCATTTGCAGGTGTGCAACCACAAgggggCAGTGCTGCGGActctctATAGATCCATCATTGTACATAACAACTGTATGTTTACCTCTGcacacacacacacacacacacacacaCTGTGCAGTCTCCAGCATCGATGGTCGATGC	NO_NT_HIT	NO_NT_HIT	NO_NT_HIT	NO_NT_HIT	NO_NT_HIT	NO_NT_HIT	NO_NT_HIT	NO_NT_HIT	NO_NT_HIT	NO_NT_HIT	NO_NT_HIT	NO_NT_HIT	NO_NT_HIT
AS1J0:00943:01935	1	258	26	13	1	AC	CACACACACACACACACACACACACA	NA	0	0	7	6	240	TTACTTGGATgagagaCGACATCTATCAAACGTGTTCGTACTGAGGATACTTTGCCAAACTTGTTTAAAACAtttttttATttaattaattaaTAGTGTTCATTTGCAGGTGTGCAACCACAAgggggCAGTGCTGCGGActctctATAGATCCATCATTGTACATAACAACTGTATGTTTACCTCTGcacacacacacacacacacacacacaCTGTGCAGTCTCCAGCATCGATGGTC	TTACTTGGATGAGAGACGACATC	GACCATCGATGCTGGAGACT	165	6	70	23	309	20	58.332	60.231	6.3	6.1	4.89949	F	314	GTGCAggggggTGGGGCTTTACTTtagtagtagAGTCAGTAGTATAtttttttATGCCATCTATTTATTTTACTTGGATgagagaCGACATCTATCAAACGTGTTCGTACTGAGGATACTTTGCCAAACTTGTTTAAAACAtttttttATttaattaattaaTAGTGTTCATTTGCAGGTGTGCAACCACAAgggggCAGTGCTGCGGActctctATAGATCCATCATTGTACATAACAACTGTATGTTTACCTCTGcacacacacacacacacacacacacaCTGTGCAGTCTCCAGCATCGATGGTCGATGC	NO_NT_HIT	NO_NT_HIT	NO_NT_HIT	NO_NT_HIT	NO_NT_HIT	NO_NT_HIT	NO_NT_HIT	NO_NT_HIT	NO_NT_HIT	NO_NT_HIT	NO_NT_HIT	NO_NT_HIT	NO_NT_HIT
AS1J0:00943:01935	1	258	26	13	1	AC	CACACACACACACACACACACACACA	NA	0	0	7	6	241	TTTACTTGGATgagagaCGACATCTATCAAACGTGTTCGTACTGAGGATACTTTGCCAAACTTGTTTAAAACAtttttttATttaattaattaaTAGTGTTCATTTGCAGGTGTGCAACCACAAgggggCAGTGCTGCGGActctctATAGATCCATCATTGTACATAACAACTGTATGTTTACCTCTGcacacacacacacacacacacacacaCTGTGCAGTCTCCAGCATCGATGGTC	TTTACTTGGATGAGAGACGACATC	GACCATCGATGCTGGAGACT	165	6	69	24	309	20	59.658	60.231	6.3	6.1	4.57316	F	314	GTGCAggggggTGGGGCTTTACTTtagtagtagAGTCAGTAGTATAtttttttATGCCATCTATTTATTTTACTTGGATgagagaCGACATCTATCAAACGTGTTCGTACTGAGGATACTTTGCCAAACTTGTTTAAAACAtttttttATttaattaattaaTAGTGTTCATTTGCAGGTGTGCAACCACAAgggggCAGTGCTGCGGActctctATAGATCCATCATTGTACATAACAACTGTATGTTTACCTCTGcacacacacacacacacacacacacaCTGTGCAGTCTCCAGCATCGATGGTCGATGC	NO_NT_HIT	NO_NT_HIT	NO_NT_HIT	NO_NT_HIT	NO_NT_HIT	NO_NT_HIT	NO_NT_HIT	NO_NT_HIT	NO_NT_HIT	NO_NT_HIT	NO_NT_HIT	NO_NT_HIT	NO_NT_HIT
AS1J0:00943:01935	1	258	26	13	1	AC	CACACACACACACACACACACACACA	NA	0	0	7	6	241	TTTACTTGGATgagagaCGACATCTATCAAACGTGTTCGTACTGAGGATACTTTGCCAAACTTGTTTAAAACAtttttttATttaattaattaaTAGTGTTCATTTGCAGGTGTGCAACCACAAgggggCAGTGCTGCGGActctctATAGATCCATCATTGTACATAACAACTGTATGTTTACCTCTGcacacacacacacacacacacacacaCTGTGCAGTCTCCAGCATCGATGGTC	TTTACTTGGATGAGAGACGACA	GACCATCGATGCTGGAGACT	167	6	69	22	309	20	57.483	60.231	8.4	6.1	4.74784	F	314	GTGCAggggggTGGGGCTTTACTTtagtagtagAGTCAGTAGTATAtttttttATGCCATCTATTTATTTTACTTGGATgagagaCGACATCTATCAAACGTGTTCGTACTGAGGATACTTTGCCAAACTTGTTTAAAACAtttttttATttaattaattaaTAGTGTTCATTTGCAGGTGTGCAACCACAAgggggCAGTGCTGCGGActctctATAGATCCATCATTGTACATAACAACTGTATGTTTACCTCTGcacacacacacacacacacacacacaCTGTGCAGTCTCCAGCATCGATGGTCGATGC	NO_NT_HIT	NO_NT_HIT	NO_NT_HIT	NO_NT_HIT	NO_NT_HIT	NO_NT_HIT	NO_NT_HIT	NO_NT_HIT	NO_NT_HIT	NO_NT_HIT	NO_NT_HIT	NO_NT_HIT	NO_NT_HIT
AS1J0:00943:01935	1	258	26	13	1	AC	CACACACACACACACACACACACACA	NA	0	0	7	5	143	GTGTTCATTTGCAGGTGTGCAACCACAAgggggCAGTGCTGCGGActctctATAGATCCATCATTGTACATAACAACTGTATGTTTACCTCTGcacacacacacacacacacacacacaCTGTGCAGTCTCCAGCATCGATGG	GTGTTCATTTGCAGGTGTGC	CCATCGATGCTGGAGACTG	73	5	165	20	307	19	60.168	60.371	8.2	6.4	1.53886	F	314	GTGCAggggggTGGGGCTTTACTTtagtagtagAGTCAGTAGTATAtttttttATGCCATCTATTTATTTTACTTGGATgagagaCGACATCTATCAAACGTGTTCGTACTGAGGATACTTTGCCAAACTTGTTTAAAACAtttttttATttaattaattaaTAGTGTTCATTTGCAGGTGTGCAACCACAAgggggCAGTGCTGCGGActctctATAGATCCATCATTGTACATAACAACTGTATGTTTACCTCTGcacacacacacacacacacacacacaCTGTGCAGTCTCCAGCATCGATGGTCGATGC	NO_NT_HIT	NO_NT_HIT	NO_NT_HIT	NO_NT_HIT	NO_NT_HIT	NO_NT_HIT	NO_NT_HIT	NO_NT_HIT	NO_NT_HIT	NO_NT_HIT	NO_NT_HIT	NO_NT_HIT	NO_NT_HIT
AS1J0:00943:01935	1	258	26	13	1	AC	CACACACACACACACACACACACACA	NA	0	0	8	5	90	GATCCATCATTGTACATAACAACTGTATGTTTACCTCTGcacacacacacacacacacacacacaCTGTGCAGTCTCCAGCATCGATGGT	GATCCATCATTGTACATAACAACTGTA	ACCATCGATGCTGGAGACTG	12	5	219	27	308	20	58.404	61.251	5.7	6.4	9.84643	A	314	GTGCAggggggTGGGGCTTTACTTtagtagtagAGTCAGTAGTATAtttttttATGCCATCTATTTATTTTACTTGGATgagagaCGACATCTATCAAACGTGTTCGTACTGAGGATACTTTGCCAAACTTGTTTAAAACAtttttttATttaattaattaaTAGTGTTCATTTGCAGGTGTGCAACCACAAgggggCAGTGCTGCGGActctctATAGATCCATCATTGTACATAACAACTGTATGTTTACCTCTGcacacacacacacacacacacacacaCTGTGCAGTCTCCAGCATCGATGGTCGATGC	NO_NT_HIT	NO_NT_HIT	NO_NT_HIT	NO_NT_HIT	NO_NT_HIT	NO_NT_HIT	NO_NT_HIT	NO_NT_HIT	NO_NT_HIT	NO_NT_HIT	NO_NT_HIT	NO_NT_HIT	NO_NT_HIT
AS1J0:00943:01935	1	258	26	13	1	AC	CACACACACACACACACACACACACA	NA	0	0	8	5	144	GTGTTCATTTGCAGGTGTGCAACCACAAgggggCAGTGCTGCGGActctctATAGATCCATCATTGTACATAACAACTGTATGTTTACCTCTGcacacacacacacacacacacacacaCTGTGCAGTCTCCAGCATCGATGGT	GTGTTCATTTGCAGGTGTGC	ACCATCGATGCTGGAGACTG	73	5	165	20	308	20	60.168	61.251	8.2	6.4	1.41888	F	314	GTGCAggggggTGGGGCTTTACTTtagtagtagAGTCAGTAGTATAtttttttATGCCATCTATTTATTTTACTTGGATgagagaCGACATCTATCAAACGTGTTCGTACTGAGGATACTTTGCCAAACTTGTTTAAAACAtttttttATttaattaattaaTAGTGTTCATTTGCAGGTGTGCAACCACAAgggggCAGTGCTGCGGActctctATAGATCCATCATTGTACATAACAACTGTATGTTTACCTCTGcacacacacacacacacacacacacaCTGTGCAGTCTCCAGCATCGATGGTCGATGC	NO_NT_HIT	NO_NT_HIT	NO_NT_HIT	NO_NT_HIT	NO_NT_HIT	NO_NT_HIT	NO_NT_HIT	NO_NT_HIT	NO_NT_HIT	NO_NT_HIT	NO_NT_HIT	NO_NT_HIT	NO_NT_HIT
AS1J0:01028:00768	1	294	24	12	1	AC	CACACACACACACACACACACACA	NA	1	1	4	28	319	ATATAAcgcgcgGAGGAacacacAGTAATATTGTTTAATATTGAGGGGTGAGAGCTCCACTCATCATTACTGTgggggATTTAGTCTTTGGTTATTGTGAGGTAACCAATACCAGAGCAGCTCCTCTGGGACACAGCAATGAAATGCTCGGACTGGCCATGGAGGATGAAAACGGTCTAGTTTTAATAAATCTGCATATCTGACCCAGCAACTCTGCTTGGCTCACTTCTCATTCTCAAAGGACACCcacacacacacacacacacacacaCGGAAATAATCTGTGTCAACATGTCAGGACTGTATTCCTCCCTGTGGC	ATATAACGCGCGGAGGAAC	GCCACAGGGAGGAATACAGT	228	28	47	19	365	20	60.074	59.018	7.9	6.1	2.05637	F	408	GTGCAGGCTGGACTGAGGAGGACGATGATGCGGGCTGCTGGAGCAGATATAAcgcgcgGAGGAacacacAGTAATATTGTTTAATATTGAGGGGTGAGAGCTCCACTCATCATTACTGTgggggATTTAGTCTTTGGTTATTGTGAGGTAACCAATACCAGAGCAGCTCCTCTGGGACACAGCAATGAAATGCTCGGACTGGCCATGGAGGATGAAAACGGTCTAGTTTTAATAAATCTGCATATCTGACCCAGCAACTCTGCTTGGCTCACTTCTCATTCTCAAAGGACACCcacacacacacacacacacacacaCGGAAATAATCTGTGTCAACATGTCAGGACTGTATTCCTCCCTGTGGCACGTGACTCACAGCCTGCACAGTTGTAGATAATT…	NO_NT_HIT	NO_NT_HIT	NO_NT_HIT	NO_NT_HIT	NO_NT_HIT	NO_NT_HIT	NO_NT_HIT	NO_NT_HIT	NO_NT_HIT	NO_NT_HIT	NO_NT_HIT	NO_NT_HIT	NO_NT_HIT
AS1J0:01028:00768	1	294	24	12	1	AC	CACACACACACACACACACACACA	NA	0	0	5	53	210	AGCAATGAAATGCTCGGACTGGCCATGGAGGATGAAAACGGTCTAGTTTTAATAAATCTGCATATCTGACCCAGCAACTCTGCTTGGCTCACTTCTCATTCTCAAAGGACACCcacacacacacacacacacacacaCGGAAATAATCTGTGTCAACATGTCAGGACTGTATTCCTCCCTGTGGCACGTGACTCACAGCCTGCACAGTTG	AGCAATGAAATGCTCGGACT	CAACTGTGCAGGCTGTGAGT	93	53	181	20	390	20	59.843	60.096	7.6	6.4	0.253446	A	408	GTGCAGGCTGGACTGAGGAGGACGATGATGCGGGCTGCTGGAGCAGATATAAcgcgcgGAGGAacacacAGTAATATTGTTTAATATTGAGGGGTGAGAGCTCCACTCATCATTACTGTgggggATTTAGTCTTTGGTTATTGTGAGGTAACCAATACCAGAGCAGCTCCTCTGGGACACAGCAATGAAATGCTCGGACTGGCCATGGAGGATGAAAACGGTCTAGTTTTAATAAATCTGCATATCTGACCCAGCAACTCTGCTTGGCTCACTTCTCATTCTCAAAGGACACCcacacacacacacacacacacacaCGGAAATAATCTGTGTCAACATGTCAGGACTGTATTCCTCCCTGTGGCACGTGACTCACAGCCTGCACAGTTGTAGATAATT…	NO_NT_HIT	NO_NT_HIT	NO_NT_HIT	NO_NT_HIT	NO_NT_HIT	NO_NT_HIT	NO_NT_HIT	NO_NT_HIT	NO_NT_HIT	NO_NT_HIT	NO_NT_HIT	NO_NT_HIT	NO_NT_HIT
AS1J0:01028:00768	1	294	24	12	1	AC	CACACACACACACACACACACACA	NA	0	0	5	53	221	CTCTGGGACACAGCAATGAAATGCTCGGACTGGCCATGGAGGATGAAAACGGTCTAGTTTTAATAAATCTGCATATCTGACCCAGCAACTCTGCTTGGCTCACTTCTCATTCTCAAAGGACACCcacacacacacacacacacacacaCGGAAATAATCTGTGTCAACATGTCAGGACTGTATTCCTCCCTGTGGCACGTGACTCACAGCCTGCACAGTTG	CTCTGGGACACAGCAATGAA	CAACTGTGCAGGCTGTGAGT	104	53	170	20	390	20	59.831	60.096	6.9	6.4	0.2657	A	408	GTGCAGGCTGGACTGAGGAGGACGATGATGCGGGCTGCTGGAGCAGATATAAcgcgcgGAGGAacacacAGTAATATTGTTTAATATTGAGGGGTGAGAGCTCCACTCATCATTACTGTgggggATTTAGTCTTTGGTTATTGTGAGGTAACCAATACCAGAGCAGCTCCTCTGGGACACAGCAATGAAATGCTCGGACTGGCCATGGAGGATGAAAACGGTCTAGTTTTAATAAATCTGCATATCTGACCCAGCAACTCTGCTTGGCTCACTTCTCATTCTCAAAGGACACCcacacacacacacacacacacacaCGGAAATAATCTGTGTCAACATGTCAGGACTGTATTCCTCCCTGTGGCACGTGACTCACAGCCTGCACAGTTGTAGATAATT…	NO_NT_HIT	NO_NT_HIT	NO_NT_HIT	NO_NT_HIT	NO_NT_HIT	NO_NT_HIT	NO_NT_HIT	NO_NT_HIT	NO_NT_HIT	NO_NT_HIT	NO_NT_HIT	NO_NT_HIT	NO_NT_HIT
AS1J0:01028:00768	1	294	24	12	1	AC	CACACACACACACACACACACACA	NA	0	0	5	53	244	GGTAACCAATACCAGAGCAGCTCCTCTGGGACACAGCAATGAAATGCTCGGACTGGCCATGGAGGATGAAAACGGTCTAGTTTTAATAAATCTGCATATCTGACCCAGCAACTCTGCTTGGCTCACTTCTCATTCTCAAAGGACACCcacacacacacacacacacacacaCGGAAATAATCTGTGTCAACATGTCAGGACTGTATTCCTCCCTGTGGCACGTGACTCACAGCCTGCACAGTTG	GGTAACCAATACCAGAGCAGC	CAACTGTGCAGGCTGTGAGT	126	53	147	21	390	20	58.734	60.096	9.7	6.4	2.36263	A	408	GTGCAGGCTGGACTGAGGAGGACGATGATGCGGGCTGCTGGAGCAGATATAAcgcgcgGAGGAacacacAGTAATATTGTTTAATATTGAGGGGTGAGAGCTCCACTCATCATTACTGTgggggATTTAGTCTTTGGTTATTGTGAGGTAACCAATACCAGAGCAGCTCCTCTGGGACACAGCAATGAAATGCTCGGACTGGCCATGGAGGATGAAAACGGTCTAGTTTTAATAAATCTGCATATCTGACCCAGCAACTCTGCTTGGCTCACTTCTCATTCTCAAAGGACACCcacacacacacacacacacacacaCGGAAATAATCTGTGTCAACATGTCAGGACTGTATTCCTCCCTGTGGCACGTGACTCACAGCCTGCACAGTTGTAGATAATT…	NO_NT_HIT	NO_NT_HIT	NO_NT_HIT	NO_NT_HIT	NO_NT_HIT	NO_NT_HIT	NO_NT_HIT	NO_NT_HIT	NO_NT_HIT	NO_NT_HIT	NO_NT_HIT	NO_NT_HIT	NO_NT_HIT
AS1J0:01028:00768	1	294	24	12	1	AC	CACACACACACACACACACACACA	NA	0	0	5	53	245	AGGTAACCAATACCAGAGCAGCTCCTCTGGGACACAGCAATGAAATGCTCGGACTGGCCATGGAGGATGAAAACGGTCTAGTTTTAATAAATCTGCATATCTGACCCAGCAACTCTGCTTGGCTCACTTCTCATTCTCAAAGGACACCcacacacacacacacacacacacaCGGAAATAATCTGTGTCAACATGTCAGGACTGTATTCCTCCCTGTGGCACGTGACTCACAGCCTGCACAGTTG	AGGTAACCAATACCAGAGCAGC	CAACTGTGCAGGCTGTGAGT	126	53	146	22	390	20	59.68	60.096	9.7	6.4	2.41664	A	408	GTGCAGGCTGGACTGAGGAGGACGATGATGCGGGCTGCTGGAGCAGATATAAcgcgcgGAGGAacacacAGTAATATTGTTTAATATTGAGGGGTGAGAGCTCCACTCATCATTACTGTgggggATTTAGTCTTTGGTTATTGTGAGGTAACCAATACCAGAGCAGCTCCTCTGGGACACAGCAATGAAATGCTCGGACTGGCCATGGAGGATGAAAACGGTCTAGTTTTAATAAATCTGCATATCTGACCCAGCAACTCTGCTTGGCTCACTTCTCATTCTCAAAGGACACCcacacacacacacacacacacacaCGGAAATAATCTGTGTCAACATGTCAGGACTGTATTCCTCCCTGTGGCACGTGACTCACAGCCTGCACAGTTGTAGATAATT…	NO_NT_HIT	NO_NT_HIT	NO_NT_HIT	NO_NT_HIT	NO_NT_HIT	NO_NT_HIT	NO_NT_HIT	NO_NT_HIT	NO_NT_HIT	NO_NT_HIT	NO_NT_HIT	NO_NT_HIT	NO_NT_HIT
AS1J0:01028:00768	1	294	24	12	1	AC	CACACACACACACACACACACACA	NA	0	0	5	20	137	GCAACTCTGCTTGGCTCACTTCTCATTCTCAAAGGACACCcacacacacacacacacacacacaCGGAAATAATCTGTGTCAACATGTCAGGACTGTATTCCTCCCTGTGGCACGTGACTCACAGCCTGCACAGTTG	GCAACTCTGCTTGGCTCACT	CAACTGTGCAGGCTGTGAGT	20	53	254	20	390	20	60.743	60.096	6.4	6.4	0.839106	A	408	GTGCAGGCTGGACTGAGGAGGACGATGATGCGGGCTGCTGGAGCAGATATAAcgcgcgGAGGAacacacAGTAATATTGTTTAATATTGAGGGGTGAGAGCTCCACTCATCATTACTGTgggggATTTAGTCTTTGGTTATTGTGAGGTAACCAATACCAGAGCAGCTCCTCTGGGACACAGCAATGAAATGCTCGGACTGGCCATGGAGGATGAAAACGGTCTAGTTTTAATAAATCTGCATATCTGACCCAGCAACTCTGCTTGGCTCACTTCTCATTCTCAAAGGACACCcacacacacacacacacacacacaCGGAAATAATCTGTGTCAACATGTCAGGACTGTATTCCTCCCTGTGGCACGTGACTCACAGCCTGCACAGTTGTAGATAATT…	NO_NT_HIT	NO_NT_HIT	NO_NT_HIT	NO_NT_HIT	NO_NT_HIT	NO_NT_HIT	NO_NT_HIT	NO_NT_HIT	NO_NT_HIT	NO_NT_HIT	NO_NT_HIT	NO_NT_HIT	NO_NT_HIT
AS1J0:01028:00768	1	294	24	12	1	AC	CACACACACACACACACACACACA	NA	0	0	5	15	132	TCTGCTTGGCTCACTTCTCATTCTCAAAGGACACCcacacacacacacacacacacacaCGGAAATAATCTGTGTCAACATGTCAGGACTGTATTCCTCCCTGTGGCACGTGACTCACAGCCTGCACAGTTG	TCTGCTTGGCTCACTTCTCA	CAACTGTGCAGGCTGTGAGT	15	53	259	20	390	20	59.855	60.096	6.7	6.4	0.240904	A	408	GTGCAGGCTGGACTGAGGAGGACGATGATGCGGGCTGCTGGAGCAGATATAAcgcgcgGAGGAacacacAGTAATATTGTTTAATATTGAGGGGTGAGAGCTCCACTCATCATTACTGTgggggATTTAGTCTTTGGTTATTGTGAGGTAACCAATACCAGAGCAGCTCCTCTGGGACACAGCAATGAAATGCTCGGACTGGCCATGGAGGATGAAAACGGTCTAGTTTTAATAAATCTGCATATCTGACCCAGCAACTCTGCTTGGCTCACTTCTCATTCTCAAAGGACACCcacacacacacacacacacacacaCGGAAATAATCTGTGTCAACATGTCAGGACTGTATTCCTCCCTGTGGCACGTGACTCACAGCCTGCACAGTTGTAGATAATT…	NO_NT_HIT	NO_NT_HIT	NO_NT_HIT	NO_NT_HIT	NO_NT_HIT	NO_NT_HIT	NO_NT_HIT	NO_NT_HIT	NO_NT_HIT	NO_NT_HIT	NO_NT_HIT	NO_NT_HIT	NO_NT_HIT
AS1J0:01028:00768	1	294	24	12	1	AC	CACACACACACACACACACACACA	NA	0	0	6	54	211	AGCAATGAAATGCTCGGACTGGCCATGGAGGATGAAAACGGTCTAGTTTTAATAAATCTGCATATCTGACCCAGCAACTCTGCTTGGCTCACTTCTCATTCTCAAAGGACACCcacacacacacacacacacacacaCGGAAATAATCTGTGTCAACATGTCAGGACTGTATTCCTCCCTGTGGCACGTGACTCACAGCCTGCACAGTTGT	AGCAATGAAATGCTCGGACT	ACAACTGTGCAGGCTGTGAG	93	54	181	20	391	20	59.843	60.096	7.6	6.4	0.253446	A	408	GTGCAGGCTGGACTGAGGAGGACGATGATGCGGGCTGCTGGAGCAGATATAAcgcgcgGAGGAacacacAGTAATATTGTTTAATATTGAGGGGTGAGAGCTCCACTCATCATTACTGTgggggATTTAGTCTTTGGTTATTGTGAGGTAACCAATACCAGAGCAGCTCCTCTGGGACACAGCAATGAAATGCTCGGACTGGCCATGGAGGATGAAAACGGTCTAGTTTTAATAAATCTGCATATCTGACCCAGCAACTCTGCTTGGCTCACTTCTCATTCTCAAAGGACACCcacacacacacacacacacacacaCGGAAATAATCTGTGTCAACATGTCAGGACTGTATTCCTCCCTGTGGCACGTGACTCACAGCCTGCACAGTTGTAGATAATT…	NO_NT_HIT	NO_NT_HIT	NO_NT_HIT	NO_NT_HIT	NO_NT_HIT	NO_NT_HIT	NO_NT_HIT	NO_NT_HIT	NO_NT_HIT	NO_NT_HIT	NO_NT_HIT	NO_NT_HIT	NO_NT_HIT
AS1J0:01028:00768	1	294	24	12	1	AC	CACACACACACACACACACACACA	NA	0	0	6	54	245	GGTAACCAATACCAGAGCAGCTCCTCTGGGACACAGCAATGAAATGCTCGGACTGGCCATGGAGGATGAAAACGGTCTAGTTTTAATAAATCTGCATATCTGACCCAGCAACTCTGCTTGGCTCACTTCTCATTCTCAAAGGACACCcacacacacacacacacacacacaCGGAAATAATCTGTGTCAACATGTCAGGACTGTATTCCTCCCTGTGGCACGTGACTCACAGCCTGCACAGTTGT	GGTAACCAATACCAGAGCAGC	ACAACTGTGCAGGCTGTGAG	126	54	147	21	391	20	58.734	60.096	9.7	6.4	2.36263	A	408	GTGCAGGCTGGACTGAGGAGGACGATGATGCGGGCTGCTGGAGCAGATATAAcgcgcgGAGGAacacacAGTAATATTGTTTAATATTGAGGGGTGAGAGCTCCACTCATCATTACTGTgggggATTTAGTCTTTGGTTATTGTGAGGTAACCAATACCAGAGCAGCTCCTCTGGGACACAGCAATGAAATGCTCGGACTGGCCATGGAGGATGAAAACGGTCTAGTTTTAATAAATCTGCATATCTGACCCAGCAACTCTGCTTGGCTCACTTCTCATTCTCAAAGGACACCcacacacacacacacacacacacaCGGAAATAATCTGTGTCAACATGTCAGGACTGTATTCCTCCCTGTGGCACGTGACTCACAGCCTGCACAGTTGTAGATAATT…	NO_NT_HIT	NO_NT_HIT	NO_NT_HIT	NO_NT_HIT	NO_NT_HIT	NO_NT_HIT	NO_NT_HIT	NO_NT_HIT	NO_NT_HIT	NO_NT_HIT	NO_NT_HIT	NO_NT_HIT	NO_NT_HIT
AS1J0:01028:00768	1	294	24	12	1	AC	CACACACACACACACACACACACA	NA	0	0	6	54	299	GGTGAGAGCTCCACTCATCATTACTGTgggggATTTAGTCTTTGGTTATTGTGAGGTAACCAATACCAGAGCAGCTCCTCTGGGACACAGCAATGAAATGCTCGGACTGGCCATGGAGGATGAAAACGGTCTAGTTTTAATAAATCTGCATATCTGACCCAGCAACTCTGCTTGGCTCACTTCTCATTCTCAAAGGACACCcacacacacacacacacacacacaCGGAAATAATCTGTGTCAACATGTCAGGACTGTATTCCTCCCTGTGGCACGTGACTCACAGCCTGCACAGTTGT	GGTGAGAGCTCCACTCATCAT	ACAACTGTGCAGGCTGTGAG	180	54	93	21	391	20	59.273	60.096	6.5	6.4	1.82319	F	408	GTGCAGGCTGGACTGAGGAGGACGATGATGCGGGCTGCTGGAGCAGATATAAcgcgcgGAGGAacacacAGTAATATTGTTTAATATTGAGGGGTGAGAGCTCCACTCATCATTACTGTgggggATTTAGTCTTTGGTTATTGTGAGGTAACCAATACCAGAGCAGCTCCTCTGGGACACAGCAATGAAATGCTCGGACTGGCCATGGAGGATGAAAACGGTCTAGTTTTAATAAATCTGCATATCTGACCCAGCAACTCTGCTTGGCTCACTTCTCATTCTCAAAGGACACCcacacacacacacacacacacacaCGGAAATAATCTGTGTCAACATGTCAGGACTGTATTCCTCCCTGTGGCACGTGACTCACAGCCTGCACAGTTGTAGATAATT…	NO_NT_HIT	NO_NT_HIT	NO_NT_HIT	NO_NT_HIT	NO_NT_HIT	NO_NT_HIT	NO_NT_HIT	NO_NT_HIT	NO_NT_HIT	NO_NT_HIT	NO_NT_HIT	NO_NT_HIT	NO_NT_HIT
AS1J0:01028:00768	1	294	24	12	1	AC	CACACACACACACACACACACACA	NA	0	0	6	29	320	ATATAAcgcgcgGAGGAacacacAGTAATATTGTTTAATATTGAGGGGTGAGAGCTCCACTCATCATTACTGTgggggATTTAGTCTTTGGTTATTGTGAGGTAACCAATACCAGAGCAGCTCCTCTGGGACACAGCAATGAAATGCTCGGACTGGCCATGGAGGATGAAAACGGTCTAGTTTTAATAAATCTGCATATCTGACCCAGCAACTCTGCTTGGCTCACTTCTCATTCTCAAAGGACACCcacacacacacacacacacacacaCGGAAATAATCTGTGTCAACATGTCAGGACTGTATTCCTCCCTGTGGCA	ATATAACGCGCGGAGGAAC	TGCCACAGGGAGGAATACAG	228	29	47	19	366	20	60.074	61.055	7.9	5.7	2.12907	F	408	GTGCAGGCTGGACTGAGGAGGACGATGATGCGGGCTGCTGGAGCAGATATAAcgcgcgGAGGAacacacAGTAATATTGTTTAATATTGAGGGGTGAGAGCTCCACTCATCATTACTGTgggggATTTAGTCTTTGGTTATTGTGAGGTAACCAATACCAGAGCAGCTCCTCTGGGACACAGCAATGAAATGCTCGGACTGGCCATGGAGGATGAAAACGGTCTAGTTTTAATAAATCTGCATATCTGACCCAGCAACTCTGCTTGGCTCACTTCTCATTCTCAAAGGACACCcacacacacacacacacacacacaCGGAAATAATCTGTGTCAACATGTCAGGACTGTATTCCTCCCTGTGGCACGTGACTCACAGCCTGCACAGTTGTAGATAATT…	NO_NT_HIT	NO_NT_HIT	NO_NT_HIT	NO_NT_HIT	NO_NT_HIT	NO_NT_HIT	NO_NT_HIT	NO_NT_HIT	NO_NT_HIT	NO_NT_HIT	NO_NT_HIT	NO_NT_HIT	NO_NT_HIT
AS1J0:01028:00768	1	294	24	12	1	AC	CACACACACACACACACACACACA	NA	0	0	6	15	109	TCTGCTTGGCTCACTTCTCATTCTCAAAGGACACCcacacacacacacacacacacacaCGGAAATAATCTGTGTCAACATGTCAGGACTGTATTCCTCCCTGTGGCAC	TCTGCTTGGCTCACTTCTCA	GTGCCACAGGGAGGAATACA	15	30	259	20	367	20	59.855	60.924	6.7	5.6	1.06846	A	408	GTGCAGGCTGGACTGAGGAGGACGATGATGCGGGCTGCTGGAGCAGATATAAcgcgcgGAGGAacacacAGTAATATTGTTTAATATTGAGGGGTGAGAGCTCCACTCATCATTACTGTgggggATTTAGTCTTTGGTTATTGTGAGGTAACCAATACCAGAGCAGCTCCTCTGGGACACAGCAATGAAATGCTCGGACTGGCCATGGAGGATGAAAACGGTCTAGTTTTAATAAATCTGCATATCTGACCCAGCAACTCTGCTTGGCTCACTTCTCATTCTCAAAGGACACCcacacacacacacacacacacacaCGGAAATAATCTGTGTCAACATGTCAGGACTGTATTCCTCCCTGTGGCACGTGACTCACAGCCTGCACAGTTGTAGATAATT…	NO_NT_HIT	NO_NT_HIT	NO_NT_HIT	NO_NT_HIT	NO_NT_HIT	NO_NT_HIT	NO_NT_HIT	NO_NT_HIT	NO_NT_HIT	NO_NT_HIT	NO_NT_HIT	NO_NT_HIT	NO_NT_HIT
AS1J0:01028:00768	1	294	24	12	1	AC	CACACACACACACACACACACACA	NA	0	0	8	36	153	CTGCATATCTGACCCAGCAACTCTGCTTGGCTCACTTCTCATTCTCAAAGGACACCcacacacacacacacacacacacaCGGAAATAATCTGTGTCAACATGTCAGGACTGTATTCCTCCCTGTGGCACGTGACTCACAGCCTGCACAGTTG	CTGCATATCTGACCCAGCAA	CAACTGTGCAGGCTGTGAGT	36	53	238	20	390	20	59.823	60.096	8.5	6.4	0.273285	A	408	GTGCAGGCTGGACTGAGGAGGACGATGATGCGGGCTGCTGGAGCAGATATAAcgcgcgGAGGAacacacAGTAATATTGTTTAATATTGAGGGGTGAGAGCTCCACTCATCATTACTGTgggggATTTAGTCTTTGGTTATTGTGAGGTAACCAATACCAGAGCAGCTCCTCTGGGACACAGCAATGAAATGCTCGGACTGGCCATGGAGGATGAAAACGGTCTAGTTTTAATAAATCTGCATATCTGACCCAGCAACTCTGCTTGGCTCACTTCTCATTCTCAAAGGACACCcacacacacacacacacacacacaCGGAAATAATCTGTGTCAACATGTCAGGACTGTATTCCTCCCTGTGGCACGTGACTCACAGCCTGCACAGTTGTAGATAATT…	NO_NT_HIT	NO_NT_HIT	NO_NT_HIT	NO_NT_HIT	NO_NT_HIT	NO_NT_HIT	NO_NT_HIT	NO_NT_HIT	NO_NT_HIT	NO_NT_HIT	NO_NT_HIT	NO_NT_HIT	NO_NT_HIT
AS1J0:01028:00768	1	294	24	12	1	AC	CACACACACACACACACACACACA	NA	0	0	8	36	154	CTGCATATCTGACCCAGCAACTCTGCTTGGCTCACTTCTCATTCTCAAAGGACACCcacacacacacacacacacacacaCGGAAATAATCTGTGTCAACATGTCAGGACTGTATTCCTCCCTGTGGCACGTGACTCACAGCCTGCACAGTTGT	CTGCATATCTGACCCAGCAA	ACAACTGTGCAGGCTGTGAG	36	54	238	20	391	20	59.823	60.096	8.5	6.4	0.273285	A	408	GTGCAGGCTGGACTGAGGAGGACGATGATGCGGGCTGCTGGAGCAGATATAAcgcgcgGAGGAacacacAGTAATATTGTTTAATATTGAGGGGTGAGAGCTCCACTCATCATTACTGTgggggATTTAGTCTTTGGTTATTGTGAGGTAACCAATACCAGAGCAGCTCCTCTGGGACACAGCAATGAAATGCTCGGACTGGCCATGGAGGATGAAAACGGTCTAGTTTTAATAAATCTGCATATCTGACCCAGCAACTCTGCTTGGCTCACTTCTCATTCTCAAAGGACACCcacacacacacacacacacacacaCGGAAATAATCTGTGTCAACATGTCAGGACTGTATTCCTCCCTGTGGCACGTGACTCACAGCCTGCACAGTTGTAGATAATT…	NO_NT_HIT	NO_NT_HIT	NO_NT_HIT	NO_NT_HIT	NO_NT_HIT	NO_NT_HIT	NO_NT_HIT	NO_NT_HIT	NO_NT_HIT	NO_NT_HIT	NO_NT_HIT	NO_NT_HIT	NO_NT_HIT
AS1J0:01028:00768	1	294	24	12	1	AC	CACACACACACACACACACACACA	NA	0	0	8	35	152	TGCATATCTGACCCAGCAACTCTGCTTGGCTCACTTCTCATTCTCAAAGGACACCcacacacacacacacacacacacaCGGAAATAATCTGTGTCAACATGTCAGGACTGTATTCCTCCCTGTGGCACGTGACTCACAGCCTGCACAGTTG	TGCATATCTGACCCAGCAAC	CAACTGTGCAGGCTGTGAGT	35	53	239	20	390	20	59.679	60.096	8.2	6.4	0.417214	A	408	GTGCAGGCTGGACTGAGGAGGACGATGATGCGGGCTGCTGGAGCAGATATAAcgcgcgGAGGAacacacAGTAATATTGTTTAATATTGAGGGGTGAGAGCTCCACTCATCATTACTGTgggggATTTAGTCTTTGGTTATTGTGAGGTAACCAATACCAGAGCAGCTCCTCTGGGACACAGCAATGAAATGCTCGGACTGGCCATGGAGGATGAAAACGGTCTAGTTTTAATAAATCTGCATATCTGACCCAGCAACTCTGCTTGGCTCACTTCTCATTCTCAAAGGACACCcacacacacacacacacacacacaCGGAAATAATCTGTGTCAACATGTCAGGACTGTATTCCTCCCTGTGGCACGTGACTCACAGCCTGCACAGTTGTAGATAATT…	NO_NT_HIT	NO_NT_HIT	NO_NT_HIT	NO_NT_HIT	NO_NT_HIT	NO_NT_HIT	NO_NT_HIT	NO_NT_HIT	NO_NT_HIT	NO_NT_HIT	NO_NT_HIT	NO_NT_HIT	NO_NT_HIT
AS1J0:01033:02558	1	253	10	5	1	AC	GTGTGTGTGT	NA	1	1	3	70	296	CTTATAGGCACCATGCCACATCCAAATTACCACTGCACAAACTCCCGAGCAGAACATCCAATAGGGTAGGATAGCTCAACCGAGTATTAAGTCAGCCTGTGTTTATAGCAAAGACCGTATCACTGCTGGCCCTCATGCACGGAGAGCTGTCAAACACAACGTTGTGATAAGGCTCCAGACTTTGGATCCTTTTCACgtgtgtgtgtTTTCTCTTGCAGTGCTGGTGATTCAAGTAAACCAAGAAAGGCTGTCATCCTGGTGGTTGTGCTAGAGCCGCCATAGAGCGAGCTGAGGAG	CTTATAGGCACCATGCCACA	CTCCTCAGCTCGCTCTATGG	176	70	57	20	352	20	59.566	60.255	8.2	7.4	0.688225	A	363	GTGCAGTTGCAGCAGTATGGGAATTACCCCGTATTAATCAGCATGGCAtttttCCCCTTATAGGCACCATGCCACATCCAAATTACCACTGCACAAACTCCCGAGCAGAACATCCAATAGGGTAGGATAGCTCAACCGAGTATTAAGTCAGCCTGTGTTTATAGCAAAGACCGTATCACTGCTGGCCCTCATGCACGGAGAGCTGTCAAACACAACGTTGTGATAAGGCTCCAGACTTTGGATCCTTTTCACgtgtgtgtgtTTTCTCTTGCAGTGCTGGTGATTCAAGTAAACCAAGAAAGGCTGTCATCCTGGTGGTTGTGCTAGAGCCGCCATAGAGCGAGCTGAGGAGATCGGAAGAGC	NO_NT_HIT	NO_NT_HIT	NO_NT_HIT	NO_NT_HIT	NO_NT_HIT	NO_NT_HIT	NO_NT_HIT	NO_NT_HIT	NO_NT_HIT	NO_NT_HIT	NO_NT_HIT	NO_NT_HIT	NO_NT_HIT
AS1J0:01033:02558	1	253	10	5	1	AC	GTGTGTGTGT	NA	0	0	3	4	114	GTATCACTGCTGGCCCTCATGCACGGAGAGCTGTCAAACACAACGTTGTGATAAGGCTCCAGACTTTGGATCCTTTTCACgtgtgtgtgtTTTCTCTTGCAGTGCTGGTGATTC	GTATCACTGCTGGCCCTCAT	GAATCACCAGCACTGCAAGA	60	4	173	20	286	20	60.104	59.992	6.6	7	0.112075	A	363	GTGCAGTTGCAGCAGTATGGGAATTACCCCGTATTAATCAGCATGGCAtttttCCCCTTATAGGCACCATGCCACATCCAAATTACCACTGCACAAACTCCCGAGCAGAACATCCAATAGGGTAGGATAGCTCAACCGAGTATTAAGTCAGCCTGTGTTTATAGCAAAGACCGTATCACTGCTGGCCCTCATGCACGGAGAGCTGTCAAACACAACGTTGTGATAAGGCTCCAGACTTTGGATCCTTTTCACgtgtgtgtgtTTTCTCTTGCAGTGCTGGTGATTCAAGTAAACCAAGAAAGGCTGTCATCCTGGTGGTTGTGCTAGAGCCGCCATAGAGCGAGCTGAGGAGATCGGAAGAGC	NO_NT_HIT	NO_NT_HIT	NO_NT_HIT	NO_NT_HIT	NO_NT_HIT	NO_NT_HIT	NO_NT_HIT	NO_NT_HIT	NO_NT_HIT	NO_NT_HIT	NO_NT_HIT	NO_NT_HIT	NO_NT_HIT
AS1J0:01033:02558	1	253	10	5	1	AC	GTGTGTGTGT	NA	0	0	3	4	283	CAGTTGCAGCAGTATGGGAATTACCCCGTATTAATCAGCATGGCAtttttCCCCTTATAGGCACCATGCCACATCCAAATTACCACTGCACAAACTCCCGAGCAGAACATCCAATAGGGTAGGATAGCTCAACCGAGTATTAAGTCAGCCTGTGTTTATAGCAAAGACCGTATCACTGCTGGCCCTCATGCACGGAGAGCTGTCAAACACAACGTTGTGATAAGGCTCCAGACTTTGGATCCTTTTCACgtgtgtgtgtTTTCTCTTGCAGTGCTGGTGATTC	CAGTTGCAGCAGTATGGGAA	GAATCACCAGCACTGCAAGA	229	4	4	20	286	20	59.864	59.992	9.7	7	0.144361	F	363	GTGCAGTTGCAGCAGTATGGGAATTACCCCGTATTAATCAGCATGGCAtttttCCCCTTATAGGCACCATGCCACATCCAAATTACCACTGCACAAACTCCCGAGCAGAACATCCAATAGGGTAGGATAGCTCAACCGAGTATTAAGTCAGCCTGTGTTTATAGCAAAGACCGTATCACTGCTGGCCCTCATGCACGGAGAGCTGTCAAACACAACGTTGTGATAAGGCTCCAGACTTTGGATCCTTTTCACgtgtgtgtgtTTTCTCTTGCAGTGCTGGTGATTCAAGTAAACCAAGAAAGGCTGTCATCCTGGTGGTTGTGCTAGAGCCGCCATAGAGCGAGCTGAGGAGATCGGAAGAGC	NO_NT_HIT	NO_NT_HIT	NO_NT_HIT	NO_NT_HIT	NO_NT_HIT	NO_NT_HIT	NO_NT_HIT	NO_NT_HIT	NO_NT_HIT	NO_NT_HIT	NO_NT_HIT	NO_NT_HIT	NO_NT_HIT
AS1J0:01033:02558	1	253	10	5	1	AC	GTGTGTGTGT	NA	0	0	4	79	306	CCTTATAGGCACCATGCCACATCCAAATTACCACTGCACAAACTCCCGAGCAGAACATCCAATAGGGTAGGATAGCTCAACCGAGTATTAAGTCAGCCTGTGTTTATAGCAAAGACCGTATCACTGCTGGCCCTCATGCACGGAGAGCTGTCAAACACAACGTTGTGATAAGGCTCCAGACTTTGGATCCTTTTCACgtgtgtgtgtTTTCTCTTGCAGTGCTGGTGATTCAAGTAAACCAAGAAAGGCTGTCATCCTGGTGGTTGTGCTAGAGCCGCCATAGAGCGAGCTGAGGAGATCGGAAGA	CCTTATAGGCACCATGCCAC	TCTTCCGATCTCCTCAGCTC	177	79	56	20	361	20	60.352	59.636	9.4	7.9	0.716007	A	363	GTGCAGTTGCAGCAGTATGGGAATTACCCCGTATTAATCAGCATGGCAtttttCCCCTTATAGGCACCATGCCACATCCAAATTACCACTGCACAAACTCCCGAGCAGAACATCCAATAGGGTAGGATAGCTCAACCGAGTATTAAGTCAGCCTGTGTTTATAGCAAAGACCGTATCACTGCTGGCCCTCATGCACGGAGAGCTGTCAAACACAACGTTGTGATAAGGCTCCAGACTTTGGATCCTTTTCACgtgtgtgtgtTTTCTCTTGCAGTGCTGGTGATTCAAGTAAACCAAGAAAGGCTGTCATCCTGGTGGTTGTGCTAGAGCCGCCATAGAGCGAGCTGAGGAGATCGGAAGAGC	NO_NT_HIT	NO_NT_HIT	NO_NT_HIT	NO_NT_HIT	NO_NT_HIT	NO_NT_HIT	NO_NT_HIT	NO_NT_HIT	NO_NT_HIT	NO_NT_HIT	NO_NT_HIT	NO_NT_HIT	NO_NT_HIT
AS1J0:01033:02558	1	253	10	5	1	AC	GTGTGTGTGT	NA	0	0	4	70	297	CCTTATAGGCACCATGCCACATCCAAATTACCACTGCACAAACTCCCGAGCAGAACATCCAATAGGGTAGGATAGCTCAACCGAGTATTAAGTCAGCCTGTGTTTATAGCAAAGACCGTATCACTGCTGGCCCTCATGCACGGAGAGCTGTCAAACACAACGTTGTGATAAGGCTCCAGACTTTGGATCCTTTTCACgtgtgtgtgtTTTCTCTTGCAGTGCTGGTGATTCAAGTAAACCAAGAAAGGCTGTCATCCTGGTGGTTGTGCTAGAGCCGCCATAGAGCGAGCTGAGGAG	CCTTATAGGCACCATGCCAC	CTCCTCAGCTCGCTCTATGG	177	70	56	20	352	20	60.352	60.255	9.4	7.4	0.606866	A	363	GTGCAGTTGCAGCAGTATGGGAATTACCCCGTATTAATCAGCATGGCAtttttCCCCTTATAGGCACCATGCCACATCCAAATTACCACTGCACAAACTCCCGAGCAGAACATCCAATAGGGTAGGATAGCTCAACCGAGTATTAAGTCAGCCTGTGTTTATAGCAAAGACCGTATCACTGCTGGCCCTCATGCACGGAGAGCTGTCAAACACAACGTTGTGATAAGGCTCCAGACTTTGGATCCTTTTCACgtgtgtgtgtTTTCTCTTGCAGTGCTGGTGATTCAAGTAAACCAAGAAAGGCTGTCATCCTGGTGGTTGTGCTAGAGCCGCCATAGAGCGAGCTGAGGAGATCGGAAGAGC	NO_NT_HIT	NO_NT_HIT	NO_NT_HIT	NO_NT_HIT	NO_NT_HIT	NO_NT_HIT	NO_NT_HIT	NO_NT_HIT	NO_NT_HIT	NO_NT_HIT	NO_NT_HIT	NO_NT_HIT	NO_NT_HIT
AS1J0:01033:02558	1	253	10	5	1	AC	GTGTGTGTGT	NA	0	0	4	58	247	CAAACTCCCGAGCAGAACATCCAATAGGGTAGGATAGCTCAACCGAGTATTAAGTCAGCCTGTGTTTATAGCAAAGACCGTATCACTGCTGGCCCTCATGCACGGAGAGCTGTCAAACACAACGTTGTGATAAGGCTCCAGACTTTGGATCCTTTTCACgtgtgtgtgtTTTCTCTTGCAGTGCTGGTGATTCAAGTAAACCAAGAAAGGCTGTCATCCTGGTGGTTGTGCTAGAGCCGCCATAGAG	CAAACTCCCGAGCAGAACAT	CTCTATGGCGGCTCTAGCAC	139	58	94	20	340	20	60.255	60.14	6.6	7.9	0.394366	A	363	GTGCAGTTGCAGCAGTATGGGAATTACCCCGTATTAATCAGCATGGCAtttttCCCCTTATAGGCACCATGCCACATCCAAATTACCACTGCACAAACTCCCGAGCAGAACATCCAATAGGGTAGGATAGCTCAACCGAGTATTAAGTCAGCCTGTGTTTATAGCAAAGACCGTATCACTGCTGGCCCTCATGCACGGAGAGCTGTCAAACACAACGTTGTGATAAGGCTCCAGACTTTGGATCCTTTTCACgtgtgtgtgtTTTCTCTTGCAGTGCTGGTGATTCAAGTAAACCAAGAAAGGCTGTCATCCTGGTGGTTGTGCTAGAGCCGCCATAGAGCGAGCTGAGGAGATCGGAAGAGC	NO_NT_HIT	NO_NT_HIT	NO_NT_HIT	NO_NT_HIT	NO_NT_HIT	NO_NT_HIT	NO_NT_HIT	NO_NT_HIT	NO_NT_HIT	NO_NT_HIT	NO_NT_HIT	NO_NT_HIT	NO_NT_HIT
AS1J0:01033:02558	1	253	10	5	1	AC	GTGTGTGTGT	NA	0	0	4	37	145	CGGAGAGCTGTCAAACACAACGTTGTGATAAGGCTCCAGACTTTGGATCCTTTTCACgtgtgtgtgtTTTCTCTTGCAGTGCTGGTGATTCAAGTAAACCAAGAAAGGCTGTCATCCTGGTGGTTGTGCTAGAGCCGCCATAGAG	CGGAGAGCTGTCAAACACAA	CTCTATGGCGGCTCTAGCAC	37	58	196	20	340	20	60.025	60.14	7	7.9	0.164415	A	363	GTGCAGTTGCAGCAGTATGGGAATTACCCCGTATTAATCAGCATGGCAtttttCCCCTTATAGGCACCATGCCACATCCAAATTACCACTGCACAAACTCCCGAGCAGAACATCCAATAGGGTAGGATAGCTCAACCGAGTATTAAGTCAGCCTGTGTTTATAGCAAAGACCGTATCACTGCTGGCCCTCATGCACGGAGAGCTGTCAAACACAACGTTGTGATAAGGCTCCAGACTTTGGATCCTTTTCACgtgtgtgtgtTTTCTCTTGCAGTGCTGGTGATTCAAGTAAACCAAGAAAGGCTGTCATCCTGGTGGTTGTGCTAGAGCCGCCATAGAGCGAGCTGAGGAGATCGGAAGAGC	NO_NT_HIT	NO_NT_HIT	NO_NT_HIT	NO_NT_HIT	NO_NT_HIT	NO_NT_HIT	NO_NT_HIT	NO_NT_HIT	NO_NT_HIT	NO_NT_HIT	NO_NT_HIT	NO_NT_HIT	NO_NT_HIT
AS1J0:01033:02558	1	253	10	5	1	AC	GTGTGTGTGT	NA	0	0	4	37	157	CGGAGAGCTGTCAAACACAACGTTGTGATAAGGCTCCAGACTTTGGATCCTTTTCACgtgtgtgtgtTTTCTCTTGCAGTGCTGGTGATTCAAGTAAACCAAGAAAGGCTGTCATCCTGGTGGTTGTGCTAGAGCCGCCATAGAGCGAGCTGAGGAG	CGGAGAGCTGTCAAACACAA	CTCCTCAGCTCGCTCTATGG	37	70	196	20	352	20	60.025	60.255	7	7.4	0.279276	A	363	GTGCAGTTGCAGCAGTATGGGAATTACCCCGTATTAATCAGCATGGCAtttttCCCCTTATAGGCACCATGCCACATCCAAATTACCACTGCACAAACTCCCGAGCAGAACATCCAATAGGGTAGGATAGCTCAACCGAGTATTAAGTCAGCCTGTGTTTATAGCAAAGACCGTATCACTGCTGGCCCTCATGCACGGAGAGCTGTCAAACACAACGTTGTGATAAGGCTCCAGACTTTGGATCCTTTTCACgtgtgtgtgtTTTCTCTTGCAGTGCTGGTGATTCAAGTAAACCAAGAAAGGCTGTCATCCTGGTGGTTGTGCTAGAGCCGCCATAGAGCGAGCTGAGGAGATCGGAAGAGC	NO_NT_HIT	NO_NT_HIT	NO_NT_HIT	NO_NT_HIT	NO_NT_HIT	NO_NT_HIT	NO_NT_HIT	NO_NT_HIT	NO_NT_HIT	NO_NT_HIT	NO_NT_HIT	NO_NT_HIT	NO_NT_HIT
AS1J0:01033:02558	1	253	10	5	1	AC	GTGTGTGTGT	NA	0	0	4	4	91	CGGAGAGCTGTCAAACACAACGTTGTGATAAGGCTCCAGACTTTGGATCCTTTTCACgtgtgtgtgtTTTCTCTTGCAGTGCTGGTGATTC	CGGAGAGCTGTCAAACACAA	GAATCACCAGCACTGCAAGA	37	4	196	20	286	20	60.025	59.992	7	7	0.033124	A	363	GTGCAGTTGCAGCAGTATGGGAATTACCCCGTATTAATCAGCATGGCAtttttCCCCTTATAGGCACCATGCCACATCCAAATTACCACTGCACAAACTCCCGAGCAGAACATCCAATAGGGTAGGATAGCTCAACCGAGTATTAAGTCAGCCTGTGTTTATAGCAAAGACCGTATCACTGCTGGCCCTCATGCACGGAGAGCTGTCAAACACAACGTTGTGATAAGGCTCCAGACTTTGGATCCTTTTCACgtgtgtgtgtTTTCTCTTGCAGTGCTGGTGATTCAAGTAAACCAAGAAAGGCTGTCATCCTGGTGGTTGTGCTAGAGCCGCCATAGAGCGAGCTGAGGAGATCGGAAGAGC	NO_NT_HIT	NO_NT_HIT	NO_NT_HIT	NO_NT_HIT	NO_NT_HIT	NO_NT_HIT	NO_NT_HIT	NO_NT_HIT	NO_NT_HIT	NO_NT_HIT	NO_NT_HIT	NO_NT_HIT	NO_NT_HIT
AS1J0:01033:02558	1	253	10	5	1	AC	GTGTGTGTGT	NA	0	0	4	4	193	CAAACTCCCGAGCAGAACATCCAATAGGGTAGGATAGCTCAACCGAGTATTAAGTCAGCCTGTGTTTATAGCAAAGACCGTATCACTGCTGGCCCTCATGCACGGAGAGCTGTCAAACACAACGTTGTGATAAGGCTCCAGACTTTGGATCCTTTTCACgtgtgtgtgtTTTCTCTTGCAGTGCTGGTGATTC	CAAACTCCCGAGCAGAACAT	GAATCACCAGCACTGCAAGA	139	4	94	20	286	20	60.255	59.992	6.6	7	0.263075	A	363	GTGCAGTTGCAGCAGTATGGGAATTACCCCGTATTAATCAGCATGGCAtttttCCCCTTATAGGCACCATGCCACATCCAAATTACCACTGCACAAACTCCCGAGCAGAACATCCAATAGGGTAGGATAGCTCAACCGAGTATTAAGTCAGCCTGTGTTTATAGCAAAGACCGTATCACTGCTGGCCCTCATGCACGGAGAGCTGTCAAACACAACGTTGTGATAAGGCTCCAGACTTTGGATCCTTTTCACgtgtgtgtgtTTTCTCTTGCAGTGCTGGTGATTCAAGTAAACCAAGAAAGGCTGTCATCCTGGTGGTTGTGCTAGAGCCGCCATAGAGCGAGCTGAGGAGATCGGAAGAGC	NO_NT_HIT	NO_NT_HIT	NO_NT_HIT	NO_NT_HIT	NO_NT_HIT	NO_NT_HIT	NO_NT_HIT	NO_NT_HIT	NO_NT_HIT	NO_NT_HIT	NO_NT_HIT	NO_NT_HIT	NO_NT_HIT
AS1J0:01033:02558	1	253	10	5	1	AC	GTGTGTGTGT	NA	0	0	4	4	231	CCTTATAGGCACCATGCCACATCCAAATTACCACTGCACAAACTCCCGAGCAGAACATCCAATAGGGTAGGATAGCTCAACCGAGTATTAAGTCAGCCTGTGTTTATAGCAAAGACCGTATCACTGCTGGCCCTCATGCACGGAGAGCTGTCAAACACAACGTTGTGATAAGGCTCCAGACTTTGGATCCTTTTCACgtgtgtgtgtTTTCTCTTGCAGTGCTGGTGATTC	CCTTATAGGCACCATGCCAC	GAATCACCAGCACTGCAAGA	177	4	56	20	286	20	60.352	59.992	9.4	7	0.360715	A	363	GTGCAGTTGCAGCAGTATGGGAATTACCCCGTATTAATCAGCATGGCAtttttCCCCTTATAGGCACCATGCCACATCCAAATTACCACTGCACAAACTCCCGAGCAGAACATCCAATAGGGTAGGATAGCTCAACCGAGTATTAAGTCAGCCTGTGTTTATAGCAAAGACCGTATCACTGCTGGCCCTCATGCACGGAGAGCTGTCAAACACAACGTTGTGATAAGGCTCCAGACTTTGGATCCTTTTCACgtgtgtgtgtTTTCTCTTGCAGTGCTGGTGATTCAAGTAAACCAAGAAAGGCTGTCATCCTGGTGGTTGTGCTAGAGCCGCCATAGAGCGAGCTGAGGAGATCGGAAGAGC	NO_NT_HIT	NO_NT_HIT	NO_NT_HIT	NO_NT_HIT	NO_NT_HIT	NO_NT_HIT	NO_NT_HIT	NO_NT_HIT	NO_NT_HIT	NO_NT_HIT	NO_NT_HIT	NO_NT_HIT	NO_NT_HIT
AS1J0:01033:02558	1	253	10	5	1	AC	GTGTGTGTGT	NA	0	0	5	0	279	CAGTTGCAGCAGTATGGGAATTACCCCGTATTAATCAGCATGGCAtttttCCCCTTATAGGCACCATGCCACATCCAAATTACCACTGCACAAACTCCCGAGCAGAACATCCAATAGGGTAGGATAGCTCAACCGAGTATTAAGTCAGCCTGTGTTTATAGCAAAGACCGTATCACTGCTGGCCCTCATGCACGGAGAGCTGTCAAACACAACGTTGTGATAAGGCTCCAGACTTTGGATCCTTTTCACgtgtgtgtgtTTTCTCTTGCAGTGCTGGTG	CAGTTGCAGCAGTATGGGAA	CACCAGCACTGCAAGAGAAA	229	0	4	20	282	20	59.864	60.175	9.7	7	0.310984	F	363	GTGCAGTTGCAGCAGTATGGGAATTACCCCGTATTAATCAGCATGGCAtttttCCCCTTATAGGCACCATGCCACATCCAAATTACCACTGCACAAACTCCCGAGCAGAACATCCAATAGGGTAGGATAGCTCAACCGAGTATTAAGTCAGCCTGTGTTTATAGCAAAGACCGTATCACTGCTGGCCCTCATGCACGGAGAGCTGTCAAACACAACGTTGTGATAAGGCTCCAGACTTTGGATCCTTTTCACgtgtgtgtgtTTTCTCTTGCAGTGCTGGTGATTCAAGTAAACCAAGAAAGGCTGTCATCCTGGTGGTTGTGCTAGAGCCGCCATAGAGCGAGCTGAGGAGATCGGAAGAGC	NO_NT_HIT	NO_NT_HIT	NO_NT_HIT	NO_NT_HIT	NO_NT_HIT	NO_NT_HIT	NO_NT_HIT	NO_NT_HIT	NO_NT_HIT	NO_NT_HIT	NO_NT_HIT	NO_NT_HIT	NO_NT_HIT
AS1J0:01033:02558	1	253	10	5	1	AC	GTGTGTGTGT	NA	0	0	6	58	313	CCCGTATTAATCAGCATGGCAtttttCCCCTTATAGGCACCATGCCACATCCAAATTACCACTGCACAAACTCCCGAGCAGAACATCCAATAGGGTAGGATAGCTCAACCGAGTATTAAGTCAGCCTGTGTTTATAGCAAAGACCGTATCACTGCTGGCCCTCATGCACGGAGAGCTGTCAAACACAACGTTGTGATAAGGCTCCAGACTTTGGATCCTTTTCACgtgtgtgtgtTTTCTCTTGCAGTGCTGGTGATTCAAGTAAACCAAGAAAGGCTGTCATCCTGGTGGTTGTGCTAGAGCCGCCATAGAG	CCCGTATTAATCAGCATGGC	CTCTATGGCGGCTCTAGCAC	205	58	28	20	340	20	60.31	60.14	9.6	7.9	0.44961	F	363	GTGCAGTTGCAGCAGTATGGGAATTACCCCGTATTAATCAGCATGGCAtttttCCCCTTATAGGCACCATGCCACATCCAAATTACCACTGCACAAACTCCCGAGCAGAACATCCAATAGGGTAGGATAGCTCAACCGAGTATTAAGTCAGCCTGTGTTTATAGCAAAGACCGTATCACTGCTGGCCCTCATGCACGGAGAGCTGTCAAACACAACGTTGTGATAAGGCTCCAGACTTTGGATCCTTTTCACgtgtgtgtgtTTTCTCTTGCAGTGCTGGTGATTCAAGTAAACCAAGAAAGGCTGTCATCCTGGTGGTTGTGCTAGAGCCGCCATAGAGCGAGCTGAGGAGATCGGAAGAGC	NO_NT_HIT	NO_NT_HIT	NO_NT_HIT	NO_NT_HIT	NO_NT_HIT	NO_NT_HIT	NO_NT_HIT	NO_NT_HIT	NO_NT_HIT	NO_NT_HIT	NO_NT_HIT	NO_NT_HIT	NO_NT_HIT
AS1J0:01033:02558	1	253	10	5	1	AC	GTGTGTGTGT	NA	0	0	6	41	151	GTATCACTGCTGGCCCTCATGCACGGAGAGCTGTCAAACACAACGTTGTGATAAGGCTCCAGACTTTGGATCCTTTTCACgtgtgtgtgtTTTCTCTTGCAGTGCTGGTGATTCAAGTAAACCAAGAAAGGCTGTCATCCTGGTGGTTGTG	GTATCACTGCTGGCCCTCAT	CACAACCACCAGGATGACAG	60	41	173	20	323	20	60.104	59.997	6.6	6.4	0.106624	A	363	GTGCAGTTGCAGCAGTATGGGAATTACCCCGTATTAATCAGCATGGCAtttttCCCCTTATAGGCACCATGCCACATCCAAATTACCACTGCACAAACTCCCGAGCAGAACATCCAATAGGGTAGGATAGCTCAACCGAGTATTAAGTCAGCCTGTGTTTATAGCAAAGACCGTATCACTGCTGGCCCTCATGCACGGAGAGCTGTCAAACACAACGTTGTGATAAGGCTCCAGACTTTGGATCCTTTTCACgtgtgtgtgtTTTCTCTTGCAGTGCTGGTGATTCAAGTAAACCAAGAAAGGCTGTCATCCTGGTGGTTGTGCTAGAGCCGCCATAGAGCGAGCTGAGGAGATCGGAAGAGC	NO_NT_HIT	NO_NT_HIT	NO_NT_HIT	NO_NT_HIT	NO_NT_HIT	NO_NT_HIT	NO_NT_HIT	NO_NT_HIT	NO_NT_HIT	NO_NT_HIT	NO_NT_HIT	NO_NT_HIT	NO_NT_HIT
AS1J0:01033:02558	1	253	10	5	1	AC	GTGTGTGTGT	NA	0	0	6	41	230	CAAACTCCCGAGCAGAACATCCAATAGGGTAGGATAGCTCAACCGAGTATTAAGTCAGCCTGTGTTTATAGCAAAGACCGTATCACTGCTGGCCCTCATGCACGGAGAGCTGTCAAACACAACGTTGTGATAAGGCTCCAGACTTTGGATCCTTTTCACgtgtgtgtgtTTTCTCTTGCAGTGCTGGTGATTCAAGTAAACCAAGAAAGGCTGTCATCCTGGTGGTTGTG	CAAACTCCCGAGCAGAACAT	CACAACCACCAGGATGACAG	139	41	94	20	323	20	60.255	59.997	6.6	6.4	0.257624	A	363	GTGCAGTTGCAGCAGTATGGGAATTACCCCGTATTAATCAGCATGGCAtttttCCCCTTATAGGCACCATGCCACATCCAAATTACCACTGCACAAACTCCCGAGCAGAACATCCAATAGGGTAGGATAGCTCAACCGAGTATTAAGTCAGCCTGTGTTTATAGCAAAGACCGTATCACTGCTGGCCCTCATGCACGGAGAGCTGTCAAACACAACGTTGTGATAAGGCTCCAGACTTTGGATCCTTTTCACgtgtgtgtgtTTTCTCTTGCAGTGCTGGTGATTCAAGTAAACCAAGAAAGGCTGTCATCCTGGTGGTTGTGCTAGAGCCGCCATAGAGCGAGCTGAGGAGATCGGAAGAGC	NO_NT_HIT	NO_NT_HIT	NO_NT_HIT	NO_NT_HIT	NO_NT_HIT	NO_NT_HIT	NO_NT_HIT	NO_NT_HIT	NO_NT_HIT	NO_NT_HIT	NO_NT_HIT	NO_NT_HIT	NO_NT_HIT
AS1J0:01033:02558	1	253	10	5	1	AC	GTGTGTGTGT	NA	0	0	6	41	267	CTTATAGGCACCATGCCACATCCAAATTACCACTGCACAAACTCCCGAGCAGAACATCCAATAGGGTAGGATAGCTCAACCGAGTATTAAGTCAGCCTGTGTTTATAGCAAAGACCGTATCACTGCTGGCCCTCATGCACGGAGAGCTGTCAAACACAACGTTGTGATAAGGCTCCAGACTTTGGATCCTTTTCACgtgtgtgtgtTTTCTCTTGCAGTGCTGGTGATTCAAGTAAACCAAGAAAGGCTGTCATCCTGGTGGTTGTG	CTTATAGGCACCATGCCACA	CACAACCACCAGGATGACAG	176	41	57	20	323	20	59.566	59.997	8.2	6.4	0.436623	A	363	GTGCAGTTGCAGCAGTATGGGAATTACCCCGTATTAATCAGCATGGCAtttttCCCCTTATAGGCACCATGCCACATCCAAATTACCACTGCACAAACTCCCGAGCAGAACATCCAATAGGGTAGGATAGCTCAACCGAGTATTAAGTCAGCCTGTGTTTATAGCAAAGACCGTATCACTGCTGGCCCTCATGCACGGAGAGCTGTCAAACACAACGTTGTGATAAGGCTCCAGACTTTGGATCCTTTTCACgtgtgtgtgtTTTCTCTTGCAGTGCTGGTGATTCAAGTAAACCAAGAAAGGCTGTCATCCTGGTGGTTGTGCTAGAGCCGCCATAGAGCGAGCTGAGGAGATCGGAAGAGC	NO_NT_HIT	NO_NT_HIT	NO_NT_HIT	NO_NT_HIT	NO_NT_HIT	NO_NT_HIT	NO_NT_HIT	NO_NT_HIT	NO_NT_HIT	NO_NT_HIT	NO_NT_HIT	NO_NT_HIT	NO_NT_HIT
AS1J0:01033:02558	1	253	10	5	1	AC	GTGTGTGTGT	NA	0	0	6	41	268	CCTTATAGGCACCATGCCACATCCAAATTACCACTGCACAAACTCCCGAGCAGAACATCCAATAGGGTAGGATAGCTCAACCGAGTATTAAGTCAGCCTGTGTTTATAGCAAAGACCGTATCACTGCTGGCCCTCATGCACGGAGAGCTGTCAAACACAACGTTGTGATAAGGCTCCAGACTTTGGATCCTTTTCACgtgtgtgtgtTTTCTCTTGCAGTGCTGGTGATTCAAGTAAACCAAGAAAGGCTGTCATCCTGGTGGTTGTG	CCTTATAGGCACCATGCCAC	CACAACCACCAGGATGACAG	177	41	56	20	323	20	60.352	59.997	9.4	6.4	0.355264	A	363	GTGCAGTTGCAGCAGTATGGGAATTACCCCGTATTAATCAGCATGGCAtttttCCCCTTATAGGCACCATGCCACATCCAAATTACCACTGCACAAACTCCCGAGCAGAACATCCAATAGGGTAGGATAGCTCAACCGAGTATTAAGTCAGCCTGTGTTTATAGCAAAGACCGTATCACTGCTGGCCCTCATGCACGGAGAGCTGTCAAACACAACGTTGTGATAAGGCTCCAGACTTTGGATCCTTTTCACgtgtgtgtgtTTTCTCTTGCAGTGCTGGTGATTCAAGTAAACCAAGAAAGGCTGTCATCCTGGTGGTTGTGCTAGAGCCGCCATAGAGCGAGCTGAGGAGATCGGAAGAGC	NO_NT_HIT	NO_NT_HIT	NO_NT_HIT	NO_NT_HIT	NO_NT_HIT	NO_NT_HIT	NO_NT_HIT	NO_NT_HIT	NO_NT_HIT	NO_NT_HIT	NO_NT_HIT	NO_NT_HIT	NO_NT_HIT
AS1J0:01033:02558	1	253	10	5	1	AC	GTGTGTGTGT	NA	0	0	6	41	296	CCCGTATTAATCAGCATGGCAtttttCCCCTTATAGGCACCATGCCACATCCAAATTACCACTGCACAAACTCCCGAGCAGAACATCCAATAGGGTAGGATAGCTCAACCGAGTATTAAGTCAGCCTGTGTTTATAGCAAAGACCGTATCACTGCTGGCCCTCATGCACGGAGAGCTGTCAAACACAACGTTGTGATAAGGCTCCAGACTTTGGATCCTTTTCACgtgtgtgtgtTTTCTCTTGCAGTGCTGGTGATTCAAGTAAACCAAGAAAGGCTGTCATCCTGGTGGTTGTG	CCCGTATTAATCAGCATGGC	CACAACCACCAGGATGACAG	205	41	28	20	323	20	60.31	59.997	9.6	6.4	0.312868	F	363	GTGCAGTTGCAGCAGTATGGGAATTACCCCGTATTAATCAGCATGGCAtttttCCCCTTATAGGCACCATGCCACATCCAAATTACCACTGCACAAACTCCCGAGCAGAACATCCAATAGGGTAGGATAGCTCAACCGAGTATTAAGTCAGCCTGTGTTTATAGCAAAGACCGTATCACTGCTGGCCCTCATGCACGGAGAGCTGTCAAACACAACGTTGTGATAAGGCTCCAGACTTTGGATCCTTTTCACgtgtgtgtgtTTTCTCTTGCAGTGCTGGTGATTCAAGTAAACCAAGAAAGGCTGTCATCCTGGTGGTTGTGCTAGAGCCGCCATAGAGCGAGCTGAGGAGATCGGAAGAGC	NO_NT_HIT	NO_NT_HIT	NO_NT_HIT	NO_NT_HIT	NO_NT_HIT	NO_NT_HIT	NO_NT_HIT	NO_NT_HIT	NO_NT_HIT	NO_NT_HIT	NO_NT_HIT	NO_NT_HIT	NO_NT_HIT
AS1J0:01033:02558	1	253	10	5	1	AC	GTGTGTGTGT	NA	0	0	6	41	320	CAGTTGCAGCAGTATGGGAATTACCCCGTATTAATCAGCATGGCAtttttCCCCTTATAGGCACCATGCCACATCCAAATTACCACTGCACAAACTCCCGAGCAGAACATCCAATAGGGTAGGATAGCTCAACCGAGTATTAAGTCAGCCTGTGTTTATAGCAAAGACCGTATCACTGCTGGCCCTCATGCACGGAGAGCTGTCAAACACAACGTTGTGATAAGGCTCCAGACTTTGGATCCTTTTCACgtgtgtgtgtTTTCTCTTGCAGTGCTGGTGATTCAAGTAAACCAAGAAAGGCTGTCATCCTGGTGGTTGTG	CAGTTGCAGCAGTATGGGAA	CACAACCACCAGGATGACAG	229	41	4	20	323	20	59.864	59.997	9.7	6.4	0.138911	F	363	GTGCAGTTGCAGCAGTATGGGAATTACCCCGTATTAATCAGCATGGCAtttttCCCCTTATAGGCACCATGCCACATCCAAATTACCACTGCACAAACTCCCGAGCAGAACATCCAATAGGGTAGGATAGCTCAACCGAGTATTAAGTCAGCCTGTGTTTATAGCAAAGACCGTATCACTGCTGGCCCTCATGCACGGAGAGCTGTCAAACACAACGTTGTGATAAGGCTCCAGACTTTGGATCCTTTTCACgtgtgtgtgtTTTCTCTTGCAGTGCTGGTGATTCAAGTAAACCAAGAAAGGCTGTCATCCTGGTGGTTGTGCTAGAGCCGCCATAGAGCGAGCTGAGGAGATCGGAAGAGC	NO_NT_HIT	NO_NT_HIT	NO_NT_HIT	NO_NT_HIT	NO_NT_HIT	NO_NT_HIT	NO_NT_HIT	NO_NT_HIT	NO_NT_HIT	NO_NT_HIT	NO_NT_HIT	NO_NT_HIT	NO_NT_HIT
AS1J0:01033:02558	1	253	10	5	1	AC	GTGTGTGTGT	NA	0	0	6	37	128	CGGAGAGCTGTCAAACACAACGTTGTGATAAGGCTCCAGACTTTGGATCCTTTTCACgtgtgtgtgtTTTCTCTTGCAGTGCTGGTGATTCAAGTAAACCAAGAAAGGCTGTCATCCTGGTGGTTGTG	CGGAGAGCTGTCAAACACAA	CACAACCACCAGGATGACAG	37	41	196	20	323	20	60.025	59.997	7	6.4	0.027674	A	363	GTGCAGTTGCAGCAGTATGGGAATTACCCCGTATTAATCAGCATGGCAtttttCCCCTTATAGGCACCATGCCACATCCAAATTACCACTGCACAAACTCCCGAGCAGAACATCCAATAGGGTAGGATAGCTCAACCGAGTATTAAGTCAGCCTGTGTTTATAGCAAAGACCGTATCACTGCTGGCCCTCATGCACGGAGAGCTGTCAAACACAACGTTGTGATAAGGCTCCAGACTTTGGATCCTTTTCACgtgtgtgtgtTTTCTCTTGCAGTGCTGGTGATTCAAGTAAACCAAGAAAGGCTGTCATCCTGGTGGTTGTGCTAGAGCCGCCATAGAGCGAGCTGAGGAGATCGGAAGAGC	NO_NT_HIT	NO_NT_HIT	NO_NT_HIT	NO_NT_HIT	NO_NT_HIT	NO_NT_HIT	NO_NT_HIT	NO_NT_HIT	NO_NT_HIT	NO_NT_HIT	NO_NT_HIT	NO_NT_HIT	NO_NT_HIT
AS1J0:01033:02558	1	253	10	5	1	AC	GTGTGTGTGT	NA	0	0	6	4	259	CCCGTATTAATCAGCATGGCAtttttCCCCTTATAGGCACCATGCCACATCCAAATTACCACTGCACAAACTCCCGAGCAGAACATCCAATAGGGTAGGATAGCTCAACCGAGTATTAAGTCAGCCTGTGTTTATAGCAAAGACCGTATCACTGCTGGCCCTCATGCACGGAGAGCTGTCAAACACAACGTTGTGATAAGGCTCCAGACTTTGGATCCTTTTCACgtgtgtgtgtTTTCTCTTGCAGTGCTGGTGATTC	CCCGTATTAATCAGCATGGC	GAATCACCAGCACTGCAAGA	205	4	28	20	286	20	60.31	59.992	9.6	7	0.318319	F	363	GTGCAGTTGCAGCAGTATGGGAATTACCCCGTATTAATCAGCATGGCAtttttCCCCTTATAGGCACCATGCCACATCCAAATTACCACTGCACAAACTCCCGAGCAGAACATCCAATAGGGTAGGATAGCTCAACCGAGTATTAAGTCAGCCTGTGTTTATAGCAAAGACCGTATCACTGCTGGCCCTCATGCACGGAGAGCTGTCAAACACAACGTTGTGATAAGGCTCCAGACTTTGGATCCTTTTCACgtgtgtgtgtTTTCTCTTGCAGTGCTGGTGATTCAAGTAAACCAAGAAAGGCTGTCATCCTGGTGGTTGTGCTAGAGCCGCCATAGAGCGAGCTGAGGAGATCGGAAGAGC	NO_NT_HIT	NO_NT_HIT	NO_NT_HIT	NO_NT_HIT	NO_NT_HIT	NO_NT_HIT	NO_NT_HIT	NO_NT_HIT	NO_NT_HIT	NO_NT_HIT	NO_NT_HIT	NO_NT_HIT	NO_NT_HIT
AS1J0:01117:00409	1	31	34	17	1	AG	TCTCTCTCTCTCTCTCTCTCTCTCTCTCTCTCTC	NA	1	1	8	3	90	GTGCAGCTACACTGCCTATACACGTCTCAGtctctctctctctctctctctctctctctctctcTTCTGCTCGctctctTTGTTCTATCT	GTGCAGCTACACTGCCTATACA	AGATAGAACAAAGAGAGCGAGCA	8	3	1	22	90	23	58.161	59.818	5.6	8.2	7.0213	F	90	GTGCAGCTACACTGCCTATACACGTCTCAGtctctctctctctctctctctctctctctctctcTTCTGCTCGctctctTTGTTCTATCT	NO_NT_HIT	NO_NT_HIT	NO_NT_HIT	NO_NT_HIT	NO_NT_HIT	NO_NT_HIT	NO_NT_HIT	NO_NT_HIT	NO_NT_HIT	NO_NT_HIT	NO_NT_HIT	NO_NT_HIT	NO_NT_HIT
AS1J0:01117:00409	1	31	34	17	1	AG	TCTCTCTCTCTCTCTCTCTCTCTCTCTCTCTCTC	NA	0	0	8	3	90	GTGCAGCTACACTGCCTATACACGTCTCAGtctctctctctctctctctctctctctctctctcTTCTGCTCGctctctTTGTTCTATCT	GTGCAGCTACACTGCCTATACAC	AGATAGAACAAAGAGAGCGAGCA	7	3	1	23	90	23	59.014	59.818	5.4	8.2	7.16784	F	90	GTGCAGCTACACTGCCTATACACGTCTCAGtctctctctctctctctctctctctctctctctcTTCTGCTCGctctctTTGTTCTATCT	NO_NT_HIT	NO_NT_HIT	NO_NT_HIT	NO_NT_HIT	NO_NT_HIT	NO_NT_HIT	NO_NT_HIT	NO_NT_HIT	NO_NT_HIT	NO_NT_HIT	NO_NT_HIT	NO_NT_HIT	NO_NT_HIT
AS1J0:01117:00409	1	31	34	17	1	AG	TCTCTCTCTCTCTCTCTCTCTCTCTCTCTCTCTC	NA	0	0	8	2	90	GTGCAGCTACACTGCCTATACACGTCTCAGtctctctctctctctctctctctctctctctctcTTCTGCTCGctctctTTGTTCTATCT	GTGCAGCTACACTGCCTATACA	AGATAGAACAAAGAGAGCGAGCAG	8	2	1	22	90	24	58.161	60.673	5.6	8.2	8.51184	F	90	GTGCAGCTACACTGCCTATACACGTCTCAGtctctctctctctctctctctctctctctctctcTTCTGCTCGctctctTTGTTCTATCT	NO_NT_HIT	NO_NT_HIT	NO_NT_HIT	NO_NT_HIT	NO_NT_HIT	NO_NT_HIT	NO_NT_HIT	NO_NT_HIT	NO_NT_HIT	NO_NT_HIT	NO_NT_HIT	NO_NT_HIT	NO_NT_HIT
AS1J0:01156:01159	1	313	10	5	1	AC	TGTGTGTGTG	NA	1	1	3	0	309	TCACAATGTTGACTGTGGTCTGAAATTTGACAGAATAAATGTCCTTTTCCTTCATCTCTAACGTCGCCTCTCACTTCATCACAATACcacacaAACCTCACCTTGACTTTTGCTTtctctcTGGCTGTCTGCCCTGTAACTctcctcctcTCGGCAGCGTGCCTCTCCGGTATCTGCCGTGGTTCTCCTCTGCCAACTTTCTGTCCTGGATTTGACAGATTGTTCCTTGGCAGATGATATCGCTCAACTAGGACCGGTCACAGAGGGTGAGGAGCTtgtgtgtgtgCGAAGATGAAAGAAGATTAGCAA	TCACAATGTTGACTGTGGTCTG	TTGCTAATCTTCTTTCATCTTCG	254	0	37	22	345	23	59.641	57.862	6.4	8.7	7.49705	B	346	GTGCAGAAGTGGACTCACGTAAGCGCCTAAATGACATCACAATGTTGACTGTGGTCTGAAATTTGACAGAATAAATGTCCTTTTCCTTCATCTCTAACGTCGCCTCTCACTTCATCACAATACcacacaAACCTCACCTTGACTTTTGCTTtctctcTGGCTGTCTGCCCTGTAACTctcctcctcTCGGCAGCGTGCCTCTCCGGTATCTGCCGTGGTTCTCCTCTGCCAACTTTCTGTCCTGGATTTGACAGATTGTTCCTTGGCAGATGATATCGCTCAACTAGGACCGGTCACAGAGGGTGAGGAGCTtgtgtgtgtgCGAAGATGAAAGAAGATTAGCAAC	NO_NT_HIT	NO_NT_HIT	NO_NT_HIT	NO_NT_HIT	NO_NT_HIT	NO_NT_HIT	NO_NT_HIT	NO_NT_HIT	NO_NT_HIT	NO_NT_HIT	NO_NT_HIT	NO_NT_HIT	NO_NT_HIT
AS1J0:01156:01159	1	313	10	5	1	AC	TGTGTGTGTG	NA	0	0	4	0	140	GTATCTGCCGTGGTTCTCCTCTGCCAACTTTCTGTCCTGGATTTGACAGATTGTTCCTTGGCAGATGATATCGCTCAACTAGGACCGGTCACAGAGGGTGAGGAGCTtgtgtgtgtgCGAAGATGAAAGAAGATTAGCAA	GTATCTGCCGTGGTTCTCCT	TTGCTAATCTTCTTTCATCTTCG	87	0	206	20	345	23	59.166	57.862	7.9	8.7	5.97253	A	346	GTGCAGAAGTGGACTCACGTAAGCGCCTAAATGACATCACAATGTTGACTGTGGTCTGAAATTTGACAGAATAAATGTCCTTTTCCTTCATCTCTAACGTCGCCTCTCACTTCATCACAATACcacacaAACCTCACCTTGACTTTTGCTTtctctcTGGCTGTCTGCCCTGTAACTctcctcctcTCGGCAGCGTGCCTCTCCGGTATCTGCCGTGGTTCTCCTCTGCCAACTTTCTGTCCTGGATTTGACAGATTGTTCCTTGGCAGATGATATCGCTCAACTAGGACCGGTCACAGAGGGTGAGGAGCTtgtgtgtgtgCGAAGATGAAAGAAGATTAGCAAC	NO_NT_HIT	NO_NT_HIT	NO_NT_HIT	NO_NT_HIT	NO_NT_HIT	NO_NT_HIT	NO_NT_HIT	NO_NT_HIT	NO_NT_HIT	NO_NT_HIT	NO_NT_HIT	NO_NT_HIT	NO_NT_HIT
AS1J0:01156:01159	1	313	10	5	1	AC	TGTGTGTGTG	NA	0	0	4	0	141	GTATCTGCCGTGGTTCTCCTCTGCCAACTTTCTGTCCTGGATTTGACAGATTGTTCCTTGGCAGATGATATCGCTCAACTAGGACCGGTCACAGAGGGTGAGGAGCTtgtgtgtgtgCGAAGATGAAAGAAGATTAGCAAC	GTATCTGCCGTGGTTCTCCT	GTTGCTAATCTTCTTTCATCTTCG	87	0	206	20	346	24	59.166	58.655	7.9	8.7	6.17907	A	346	GTGCAGAAGTGGACTCACGTAAGCGCCTAAATGACATCACAATGTTGACTGTGGTCTGAAATTTGACAGAATAAATGTCCTTTTCCTTCATCTCTAACGTCGCCTCTCACTTCATCACAATACcacacaAACCTCACCTTGACTTTTGCTTtctctcTGGCTGTCTGCCCTGTAACTctcctcctcTCGGCAGCGTGCCTCTCCGGTATCTGCCGTGGTTCTCCTCTGCCAACTTTCTGTCCTGGATTTGACAGATTGTTCCTTGGCAGATGATATCGCTCAACTAGGACCGGTCACAGAGGGTGAGGAGCTtgtgtgtgtgCGAAGATGAAAGAAGATTAGCAAC	NO_NT_HIT	NO_NT_HIT	NO_NT_HIT	NO_NT_HIT	NO_NT_HIT	NO_NT_HIT	NO_NT_HIT	NO_NT_HIT	NO_NT_HIT	NO_NT_HIT	NO_NT_HIT	NO_NT_HIT	NO_NT_HIT
AS1J0:01156:01159	1	313	10	5	1	AC	TGTGTGTGTG	NA	0	0	4	0	173	TAACTctcctcctcTCGGCAGCGTGCCTCTCCGGTATCTGCCGTGGTTCTCCTCTGCCAACTTTCTGTCCTGGATTTGACAGATTGTTCCTTGGCAGATGATATCGCTCAACTAGGACCGGTCACAGAGGGTGAGGAGCTtgtgtgtgtgCGAAGATGAAAGAAGATTAGCAA	TAACTCTCCTCCTCTCGGCA	TTGCTAATCTTCTTTCATCTTCG	120	0	173	20	345	23	60.088	57.862	11.7	8.7	5.22674	F	346	GTGCAGAAGTGGACTCACGTAAGCGCCTAAATGACATCACAATGTTGACTGTGGTCTGAAATTTGACAGAATAAATGTCCTTTTCCTTCATCTCTAACGTCGCCTCTCACTTCATCACAATACcacacaAACCTCACCTTGACTTTTGCTTtctctcTGGCTGTCTGCCCTGTAACTctcctcctcTCGGCAGCGTGCCTCTCCGGTATCTGCCGTGGTTCTCCTCTGCCAACTTTCTGTCCTGGATTTGACAGATTGTTCCTTGGCAGATGATATCGCTCAACTAGGACCGGTCACAGAGGGTGAGGAGCTtgtgtgtgtgCGAAGATGAAAGAAGATTAGCAAC	NO_NT_HIT	NO_NT_HIT	NO_NT_HIT	NO_NT_HIT	NO_NT_HIT	NO_NT_HIT	NO_NT_HIT	NO_NT_HIT	NO_NT_HIT	NO_NT_HIT	NO_NT_HIT	NO_NT_HIT	NO_NT_HIT
AS1J0:01156:01159	1	313	10	5	1	AC	TGTGTGTGTG	NA	0	0	4	0	174	TAACTctcctcctcTCGGCAGCGTGCCTCTCCGGTATCTGCCGTGGTTCTCCTCTGCCAACTTTCTGTCCTGGATTTGACAGATTGTTCCTTGGCAGATGATATCGCTCAACTAGGACCGGTCACAGAGGGTGAGGAGCTtgtgtgtgtgCGAAGATGAAAGAAGATTAGCAAC	TAACTCTCCTCCTCTCGGCA	GTTGCTAATCTTCTTTCATCTTCG	120	0	173	20	346	24	60.088	58.655	11.7	8.7	5.43328	F	346	GTGCAGAAGTGGACTCACGTAAGCGCCTAAATGACATCACAATGTTGACTGTGGTCTGAAATTTGACAGAATAAATGTCCTTTTCCTTCATCTCTAACGTCGCCTCTCACTTCATCACAATACcacacaAACCTCACCTTGACTTTTGCTTtctctcTGGCTGTCTGCCCTGTAACTctcctcctcTCGGCAGCGTGCCTCTCCGGTATCTGCCGTGGTTCTCCTCTGCCAACTTTCTGTCCTGGATTTGACAGATTGTTCCTTGGCAGATGATATCGCTCAACTAGGACCGGTCACAGAGGGTGAGGAGCTtgtgtgtgtgCGAAGATGAAAGAAGATTAGCAAC	NO_NT_HIT	NO_NT_HIT	NO_NT_HIT	NO_NT_HIT	NO_NT_HIT	NO_NT_HIT	NO_NT_HIT	NO_NT_HIT	NO_NT_HIT	NO_NT_HIT	NO_NT_HIT	NO_NT_HIT	NO_NT_HIT
AS1J0:01156:01159	1	313	10	5	1	AC	TGTGTGTGTG	NA	0	0	4	0	188	TGGCTGTCTGCCCTGTAACTctcctcctcTCGGCAGCGTGCCTCTCCGGTATCTGCCGTGGTTCTCCTCTGCCAACTTTCTGTCCTGGATTTGACAGATTGTTCCTTGGCAGATGATATCGCTCAACTAGGACCGGTCACAGAGGGTGAGGAGCTtgtgtgtgtgCGAAGATGAAAGAAGATTAGCAA	TGGCTGTCTGCCCTGTAACT	TTGCTAATCTTCTTTCATCTTCG	135	0	158	20	345	23	60.854	57.862	5.7	8.7	5.99248	B	346	GTGCAGAAGTGGACTCACGTAAGCGCCTAAATGACATCACAATGTTGACTGTGGTCTGAAATTTGACAGAATAAATGTCCTTTTCCTTCATCTCTAACGTCGCCTCTCACTTCATCACAATACcacacaAACCTCACCTTGACTTTTGCTTtctctcTGGCTGTCTGCCCTGTAACTctcctcctcTCGGCAGCGTGCCTCTCCGGTATCTGCCGTGGTTCTCCTCTGCCAACTTTCTGTCCTGGATTTGACAGATTGTTCCTTGGCAGATGATATCGCTCAACTAGGACCGGTCACAGAGGGTGAGGAGCTtgtgtgtgtgCGAAGATGAAAGAAGATTAGCAAC	NO_NT_HIT	NO_NT_HIT	NO_NT_HIT	NO_NT_HIT	NO_NT_HIT	NO_NT_HIT	NO_NT_HIT	NO_NT_HIT	NO_NT_HIT	NO_NT_HIT	NO_NT_HIT	NO_NT_HIT	NO_NT_HIT
AS1J0:01156:01159	1	313	10	5	1	AC	TGTGTGTGTG	NA	0	0	4	0	190	cTGGCTGTCTGCCCTGTAACTctcctcctcTCGGCAGCGTGCCTCTCCGGTATCTGCCGTGGTTCTCCTCTGCCAACTTTCTGTCCTGGATTTGACAGATTGTTCCTTGGCAGATGATATCGCTCAACTAGGACCGGTCACAGAGGGTGAGGAGCTtgtgtgtgtgCGAAGATGAAAGAAGATTAGCAAC	CTGGCTGTCTGCCCTGTAAC	GTTGCTAATCTTCTTTCATCTTCG	136	0	157	20	346	24	60.854	58.655	5.4	8.7	6.19902	F	346	GTGCAGAAGTGGACTCACGTAAGCGCCTAAATGACATCACAATGTTGACTGTGGTCTGAAATTTGACAGAATAAATGTCCTTTTCCTTCATCTCTAACGTCGCCTCTCACTTCATCACAATACcacacaAACCTCACCTTGACTTTTGCTTtctctcTGGCTGTCTGCCCTGTAACTctcctcctcTCGGCAGCGTGCCTCTCCGGTATCTGCCGTGGTTCTCCTCTGCCAACTTTCTGTCCTGGATTTGACAGATTGTTCCTTGGCAGATGATATCGCTCAACTAGGACCGGTCACAGAGGGTGAGGAGCTtgtgtgtgtgCGAAGATGAAAGAAGATTAGCAAC	NO_NT_HIT	NO_NT_HIT	NO_NT_HIT	NO_NT_HIT	NO_NT_HIT	NO_NT_HIT	NO_NT_HIT	NO_NT_HIT	NO_NT_HIT	NO_NT_HIT	NO_NT_HIT	NO_NT_HIT	NO_NT_HIT
AS1J0:01156:01159	1	313	10	5	1	AC	TGTGTGTGTG	NA	0	0	4	0	223	CcacacaAACCTCACCTTGACTTTTGCTTtctctcTGGCTGTCTGCCCTGTAACTctcctcctcTCGGCAGCGTGCCTCTCCGGTATCTGCCGTGGTTCTCCTCTGCCAACTTTCTGTCCTGGATTTGACAGATTGTTCCTTGGCAGATGATATCGCTCAACTAGGACCGGTCACAGAGGGTGAGGAGCTtgtgtgtgtgCGAAGATGAAAGAAGATTAGCAA	CCACACAAACCTCACCTTGA	TTGCTAATCTTCTTTCATCTTCG	170	0	123	20	345	23	59.565	57.862	7	8.7	5.57315	F	346	GTGCAGAAGTGGACTCACGTAAGCGCCTAAATGACATCACAATGTTGACTGTGGTCTGAAATTTGACAGAATAAATGTCCTTTTCCTTCATCTCTAACGTCGCCTCTCACTTCATCACAATACcacacaAACCTCACCTTGACTTTTGCTTtctctcTGGCTGTCTGCCCTGTAACTctcctcctcTCGGCAGCGTGCCTCTCCGGTATCTGCCGTGGTTCTCCTCTGCCAACTTTCTGTCCTGGATTTGACAGATTGTTCCTTGGCAGATGATATCGCTCAACTAGGACCGGTCACAGAGGGTGAGGAGCTtgtgtgtgtgCGAAGATGAAAGAAGATTAGCAAC	NO_NT_HIT	NO_NT_HIT	NO_NT_HIT	NO_NT_HIT	NO_NT_HIT	NO_NT_HIT	NO_NT_HIT	NO_NT_HIT	NO_NT_HIT	NO_NT_HIT	NO_NT_HIT	NO_NT_HIT	NO_NT_HIT
AS1J0:01156:01159	1	313	10	5	1	AC	TGTGTGTGTG	NA	0	0	4	0	224	CcacacaAACCTCACCTTGACTTTTGCTTtctctcTGGCTGTCTGCCCTGTAACTctcctcctcTCGGCAGCGTGCCTCTCCGGTATCTGCCGTGGTTCTCCTCTGCCAACTTTCTGTCCTGGATTTGACAGATTGTTCCTTGGCAGATGATATCGCTCAACTAGGACCGGTCACAGAGGGTGAGGAGCTtgtgtgtgtgCGAAGATGAAAGAAGATTAGCAAC	CCACACAAACCTCACCTTGA	GTTGCTAATCTTCTTTCATCTTCG	170	0	123	20	346	24	59.565	58.655	7	8.7	5.77969	F	346	GTGCAGAAGTGGACTCACGTAAGCGCCTAAATGACATCACAATGTTGACTGTGGTCTGAAATTTGACAGAATAAATGTCCTTTTCCTTCATCTCTAACGTCGCCTCTCACTTCATCACAATACcacacaAACCTCACCTTGACTTTTGCTTtctctcTGGCTGTCTGCCCTGTAACTctcctcctcTCGGCAGCGTGCCTCTCCGGTATCTGCCGTGGTTCTCCTCTGCCAACTTTCTGTCCTGGATTTGACAGATTGTTCCTTGGCAGATGATATCGCTCAACTAGGACCGGTCACAGAGGGTGAGGAGCTtgtgtgtgtgCGAAGATGAAAGAAGATTAGCAAC	NO_NT_HIT	NO_NT_HIT	NO_NT_HIT	NO_NT_HIT	NO_NT_HIT	NO_NT_HIT	NO_NT_HIT	NO_NT_HIT	NO_NT_HIT	NO_NT_HIT	NO_NT_HIT	NO_NT_HIT	NO_NT_HIT
AS1J0:01156:01159	1	313	10	5	1	AC	TGTGTGTGTG	NA	0	0	4	0	250	AACGTCGCCTCTCACTTCATCACAATACcacacaAACCTCACCTTGACTTTTGCTTtctctcTGGCTGTCTGCCCTGTAACTctcctcctcTCGGCAGCGTGCCTCTCCGGTATCTGCCGTGGTTCTCCTCTGCCAACTTTCTGTCCTGGATTTGACAGATTGTTCCTTGGCAGATGATATCGCTCAACTAGGACCGGTCACAGAGGGTGAGGAGCTtgtgtgtgtgCGAAGATGAAAGAAGATTAGCAA	AACGTCGCCTCTCACTTCAT	TTGCTAATCTTCTTTCATCTTCG	197	0	96	20	345	23	59.874	57.862	6.9	8.7	5.26427	B	346	GTGCAGAAGTGGACTCACGTAAGCGCCTAAATGACATCACAATGTTGACTGTGGTCTGAAATTTGACAGAATAAATGTCCTTTTCCTTCATCTCTAACGTCGCCTCTCACTTCATCACAATACcacacaAACCTCACCTTGACTTTTGCTTtctctcTGGCTGTCTGCCCTGTAACTctcctcctcTCGGCAGCGTGCCTCTCCGGTATCTGCCGTGGTTCTCCTCTGCCAACTTTCTGTCCTGGATTTGACAGATTGTTCCTTGGCAGATGATATCGCTCAACTAGGACCGGTCACAGAGGGTGAGGAGCTtgtgtgtgtgCGAAGATGAAAGAAGATTAGCAAC	NO_NT_HIT	NO_NT_HIT	NO_NT_HIT	NO_NT_HIT	NO_NT_HIT	NO_NT_HIT	NO_NT_HIT	NO_NT_HIT	NO_NT_HIT	NO_NT_HIT	NO_NT_HIT	NO_NT_HIT	NO_NT_HIT
AS1J0:01156:01159	1	313	10	5	1	AC	TGTGTGTGTG	NA	0	0	4	0	261	CCTTCATCTCTAACGTCGCCTCTCACTTCATCACAATACcacacaAACCTCACCTTGACTTTTGCTTtctctcTGGCTGTCTGCCCTGTAACTctcctcctcTCGGCAGCGTGCCTCTCCGGTATCTGCCGTGGTTCTCCTCTGCCAACTTTCTGTCCTGGATTTGACAGATTGTTCCTTGGCAGATGATATCGCTCAACTAGGACCGGTCACAGAGGGTGAGGAGCTtgtgtgtgtgCGAAGATGAAAGAAGATTAGCAA	CCTTCATCTCTAACGTCGCC	TTGCTAATCTTCTTTCATCTTCG	208	0	85	20	345	23	59.836	57.862	11.4	8.7	5.3021	B	346	GTGCAGAAGTGGACTCACGTAAGCGCCTAAATGACATCACAATGTTGACTGTGGTCTGAAATTTGACAGAATAAATGTCCTTTTCCTTCATCTCTAACGTCGCCTCTCACTTCATCACAATACcacacaAACCTCACCTTGACTTTTGCTTtctctcTGGCTGTCTGCCCTGTAACTctcctcctcTCGGCAGCGTGCCTCTCCGGTATCTGCCGTGGTTCTCCTCTGCCAACTTTCTGTCCTGGATTTGACAGATTGTTCCTTGGCAGATGATATCGCTCAACTAGGACCGGTCACAGAGGGTGAGGAGCTtgtgtgtgtgCGAAGATGAAAGAAGATTAGCAAC	NO_NT_HIT	NO_NT_HIT	NO_NT_HIT	NO_NT_HIT	NO_NT_HIT	NO_NT_HIT	NO_NT_HIT	NO_NT_HIT	NO_NT_HIT	NO_NT_HIT	NO_NT_HIT	NO_NT_HIT	NO_NT_HIT
AS1J0:01156:01159	1	313	10	5	1	AC	TGTGTGTGTG	NA	0	0	4	0	308	CACAATGTTGACTGTGGTCTGAAATTTGACAGAATAAATGTCCTTTTCCTTCATCTCTAACGTCGCCTCTCACTTCATCACAATACcacacaAACCTCACCTTGACTTTTGCTTtctctcTGGCTGTCTGCCCTGTAACTctcctcctcTCGGCAGCGTGCCTCTCCGGTATCTGCCGTGGTTCTCCTCTGCCAACTTTCTGTCCTGGATTTGACAGATTGTTCCTTGGCAGATGATATCGCTCAACTAGGACCGGTCACAGAGGGTGAGGAGCTtgtgtgtgtgCGAAGATGAAAGAAGATTAGCAA	CACAATGTTGACTGTGGTCTGA	TTGCTAATCTTCTTTCATCTTCG	253	0	38	22	345	23	59.641	57.862	6.7	8.7	7.49705	B	346	GTGCAGAAGTGGACTCACGTAAGCGCCTAAATGACATCACAATGTTGACTGTGGTCTGAAATTTGACAGAATAAATGTCCTTTTCCTTCATCTCTAACGTCGCCTCTCACTTCATCACAATACcacacaAACCTCACCTTGACTTTTGCTTtctctcTGGCTGTCTGCCCTGTAACTctcctcctcTCGGCAGCGTGCCTCTCCGGTATCTGCCGTGGTTCTCCTCTGCCAACTTTCTGTCCTGGATTTGACAGATTGTTCCTTGGCAGATGATATCGCTCAACTAGGACCGGTCACAGAGGGTGAGGAGCTtgtgtgtgtgCGAAGATGAAAGAAGATTAGCAAC	NO_NT_HIT	NO_NT_HIT	NO_NT_HIT	NO_NT_HIT	NO_NT_HIT	NO_NT_HIT	NO_NT_HIT	NO_NT_HIT	NO_NT_HIT	NO_NT_HIT	NO_NT_HIT	NO_NT_HIT	NO_NT_HIT
AS1J0:01156:01159	1	313	10	5	1	AC	TGTGTGTGTG	NA	0	0	4	0	309	CACAATGTTGACTGTGGTCTGAAATTTGACAGAATAAATGTCCTTTTCCTTCATCTCTAACGTCGCCTCTCACTTCATCACAATACcacacaAACCTCACCTTGACTTTTGCTTtctctcTGGCTGTCTGCCCTGTAACTctcctcctcTCGGCAGCGTGCCTCTCCGGTATCTGCCGTGGTTCTCCTCTGCCAACTTTCTGTCCTGGATTTGACAGATTGTTCCTTGGCAGATGATATCGCTCAACTAGGACCGGTCACAGAGGGTGAGGAGCTtgtgtgtgtgCGAAGATGAAAGAAGATTAGCAAC	CACAATGTTGACTGTGGTCTGA	GTTGCTAATCTTCTTTCATCTTCG	253	0	38	22	346	24	59.641	58.655	6.7	8.7	7.7036	B	346	GTGCAGAAGTGGACTCACGTAAGCGCCTAAATGACATCACAATGTTGACTGTGGTCTGAAATTTGACAGAATAAATGTCCTTTTCCTTCATCTCTAACGTCGCCTCTCACTTCATCACAATACcacacaAACCTCACCTTGACTTTTGCTTtctctcTGGCTGTCTGCCCTGTAACTctcctcctcTCGGCAGCGTGCCTCTCCGGTATCTGCCGTGGTTCTCCTCTGCCAACTTTCTGTCCTGGATTTGACAGATTGTTCCTTGGCAGATGATATCGCTCAACTAGGACCGGTCACAGAGGGTGAGGAGCTtgtgtgtgtgCGAAGATGAAAGAAGATTAGCAAC	NO_NT_HIT	NO_NT_HIT	NO_NT_HIT	NO_NT_HIT	NO_NT_HIT	NO_NT_HIT	NO_NT_HIT	NO_NT_HIT	NO_NT_HIT	NO_NT_HIT	NO_NT_HIT	NO_NT_HIT	NO_NT_HIT
AS1J0:01156:01159	1	313	10	5	1	AC	TGTGTGTGTG	NA	0	0	6	0	130	TGGTTCTCCTCTGCCAACTTTCTGTCCTGGATTTGACAGATTGTTCCTTGGCAGATGATATCGCTCAACTAGGACCGGTCACAGAGGGTGAGGAGCTtgtgtgtgtgCGAAGATGAAAGAAGATTAGCAA	TGGTTCTCCTCTGCCAACTT	TTGCTAATCTTCTTTCATCTTCG	77	0	216	20	345	23	59.844	57.862	6.7	8.7	5.29451	A	346	GTGCAGAAGTGGACTCACGTAAGCGCCTAAATGACATCACAATGTTGACTGTGGTCTGAAATTTGACAGAATAAATGTCCTTTTCCTTCATCTCTAACGTCGCCTCTCACTTCATCACAATACcacacaAACCTCACCTTGACTTTTGCTTtctctcTGGCTGTCTGCCCTGTAACTctcctcctcTCGGCAGCGTGCCTCTCCGGTATCTGCCGTGGTTCTCCTCTGCCAACTTTCTGTCCTGGATTTGACAGATTGTTCCTTGGCAGATGATATCGCTCAACTAGGACCGGTCACAGAGGGTGAGGAGCTtgtgtgtgtgCGAAGATGAAAGAAGATTAGCAAC	NO_NT_HIT	NO_NT_HIT	NO_NT_HIT	NO_NT_HIT	NO_NT_HIT	NO_NT_HIT	NO_NT_HIT	NO_NT_HIT	NO_NT_HIT	NO_NT_HIT	NO_NT_HIT	NO_NT_HIT	NO_NT_HIT
AS1J0:01156:01159	1	313	10	5	1	AC	TGTGTGTGTG	NA	0	0	6	0	139	TATCTGCCGTGGTTCTCCTCTGCCAACTTTCTGTCCTGGATTTGACAGATTGTTCCTTGGCAGATGATATCGCTCAACTAGGACCGGTCACAGAGGGTGAGGAGCTtgtgtgtgtgCGAAGATGAAAGAAGATTAGCAA	TATCTGCCGTGGTTCTCCTC	TTGCTAATCTTCTTTCATCTTCG	86	0	207	20	345	23	60.218	57.862	7.9	8.7	5.35642	A	346	GTGCAGAAGTGGACTCACGTAAGCGCCTAAATGACATCACAATGTTGACTGTGGTCTGAAATTTGACAGAATAAATGTCCTTTTCCTTCATCTCTAACGTCGCCTCTCACTTCATCACAATACcacacaAACCTCACCTTGACTTTTGCTTtctctcTGGCTGTCTGCCCTGTAACTctcctcctcTCGGCAGCGTGCCTCTCCGGTATCTGCCGTGGTTCTCCTCTGCCAACTTTCTGTCCTGGATTTGACAGATTGTTCCTTGGCAGATGATATCGCTCAACTAGGACCGGTCACAGAGGGTGAGGAGCTtgtgtgtgtgCGAAGATGAAAGAAGATTAGCAAC	NO_NT_HIT	NO_NT_HIT	NO_NT_HIT	NO_NT_HIT	NO_NT_HIT	NO_NT_HIT	NO_NT_HIT	NO_NT_HIT	NO_NT_HIT	NO_NT_HIT	NO_NT_HIT	NO_NT_HIT	NO_NT_HIT
AS1J0:01156:01159	1	313	10	5	1	AC	TGTGTGTGTG	NA	0	0	6	0	140	TATCTGCCGTGGTTCTCCTCTGCCAACTTTCTGTCCTGGATTTGACAGATTGTTCCTTGGCAGATGATATCGCTCAACTAGGACCGGTCACAGAGGGTGAGGAGCTtgtgtgtgtgCGAAGATGAAAGAAGATTAGCAAC	TATCTGCCGTGGTTCTCCTC	GTTGCTAATCTTCTTTCATCTTCG	86	0	207	20	346	24	60.218	58.655	7.9	8.7	5.56296	A	346	GTGCAGAAGTGGACTCACGTAAGCGCCTAAATGACATCACAATGTTGACTGTGGTCTGAAATTTGACAGAATAAATGTCCTTTTCCTTCATCTCTAACGTCGCCTCTCACTTCATCACAATACcacacaAACCTCACCTTGACTTTTGCTTtctctcTGGCTGTCTGCCCTGTAACTctcctcctcTCGGCAGCGTGCCTCTCCGGTATCTGCCGTGGTTCTCCTCTGCCAACTTTCTGTCCTGGATTTGACAGATTGTTCCTTGGCAGATGATATCGCTCAACTAGGACCGGTCACAGAGGGTGAGGAGCTtgtgtgtgtgCGAAGATGAAAGAAGATTAGCAAC	NO_NT_HIT	NO_NT_HIT	NO_NT_HIT	NO_NT_HIT	NO_NT_HIT	NO_NT_HIT	NO_NT_HIT	NO_NT_HIT	NO_NT_HIT	NO_NT_HIT	NO_NT_HIT	NO_NT_HIT	NO_NT_HIT
AS1J0:01156:01159	1	313	10	5	1	AC	TGTGTGTGTG	NA	0	0	6	0	187	GGCTGTCTGCCCTGTAACTctcctcctcTCGGCAGCGTGCCTCTCCGGTATCTGCCGTGGTTCTCCTCTGCCAACTTTCTGTCCTGGATTTGACAGATTGTTCCTTGGCAGATGATATCGCTCAACTAGGACCGGTCACAGAGGGTGAGGAGCTtgtgtgtgtgCGAAGATGAAAGAAGATTAGCAA	GGCTGTCTGCCCTGTAACTC	TTGCTAATCTTCTTTCATCTTCG	134	0	159	20	345	23	59.874	57.862	6.4	8.7	5.26427	F	346	GTGCAGAAGTGGACTCACGTAAGCGCCTAAATGACATCACAATGTTGACTGTGGTCTGAAATTTGACAGAATAAATGTCCTTTTCCTTCATCTCTAACGTCGCCTCTCACTTCATCACAATACcacacaAACCTCACCTTGACTTTTGCTTtctctcTGGCTGTCTGCCCTGTAACTctcctcctcTCGGCAGCGTGCCTCTCCGGTATCTGCCGTGGTTCTCCTCTGCCAACTTTCTGTCCTGGATTTGACAGATTGTTCCTTGGCAGATGATATCGCTCAACTAGGACCGGTCACAGAGGGTGAGGAGCTtgtgtgtgtgCGAAGATGAAAGAAGATTAGCAAC	NO_NT_HIT	NO_NT_HIT	NO_NT_HIT	NO_NT_HIT	NO_NT_HIT	NO_NT_HIT	NO_NT_HIT	NO_NT_HIT	NO_NT_HIT	NO_NT_HIT	NO_NT_HIT	NO_NT_HIT	NO_NT_HIT
AS1J0:01156:01159	1	313	10	5	1	AC	TGTGTGTGTG	NA	0	0	6	0	245	CGCCTCTCACTTCATCACAATACcacacaAACCTCACCTTGACTTTTGCTTtctctcTGGCTGTCTGCCCTGTAACTctcctcctcTCGGCAGCGTGCCTCTCCGGTATCTGCCGTGGTTCTCCTCTGCCAACTTTCTGTCCTGGATTTGACAGATTGTTCCTTGGCAGATGATATCGCTCAACTAGGACCGGTCACAGAGGGTGAGGAGCTtgtgtgtgtgCGAAGATGAAAGAAGATTAGCAA	CGCCTCTCACTTCATCACAA	TTGCTAATCTTCTTTCATCTTCG	192	0	101	20	345	23	59.984	57.862	7	8.7	5.1545	B	346	GTGCAGAAGTGGACTCACGTAAGCGCCTAAATGACATCACAATGTTGACTGTGGTCTGAAATTTGACAGAATAAATGTCCTTTTCCTTCATCTCTAACGTCGCCTCTCACTTCATCACAATACcacacaAACCTCACCTTGACTTTTGCTTtctctcTGGCTGTCTGCCCTGTAACTctcctcctcTCGGCAGCGTGCCTCTCCGGTATCTGCCGTGGTTCTCCTCTGCCAACTTTCTGTCCTGGATTTGACAGATTGTTCCTTGGCAGATGATATCGCTCAACTAGGACCGGTCACAGAGGGTGAGGAGCTtgtgtgtgtgCGAAGATGAAAGAAGATTAGCAAC	NO_NT_HIT	NO_NT_HIT	NO_NT_HIT	NO_NT_HIT	NO_NT_HIT	NO_NT_HIT	NO_NT_HIT	NO_NT_HIT	NO_NT_HIT	NO_NT_HIT	NO_NT_HIT	NO_NT_HIT	NO_NT_HIT
AS1J0:01156:01159	1	313	10	5	1	AC	TGTGTGTGTG	NA	0	0	8	0	123	CCTCTGCCAACTTTCTGTCCTGGATTTGACAGATTGTTCCTTGGCAGATGATATCGCTCAACTAGGACCGGTCACAGAGGGTGAGGAGCTtgtgtgtgtgCGAAGATGAAAGAAGATTAGCAA	CCTCTGCCAACTTTCTGTCC	TTGCTAATCTTCTTTCATCTTCG	70	0	223	20	345	23	59.844	57.862	7.9	8.7	5.29451	A	346	GTGCAGAAGTGGACTCACGTAAGCGCCTAAATGACATCACAATGTTGACTGTGGTCTGAAATTTGACAGAATAAATGTCCTTTTCCTTCATCTCTAACGTCGCCTCTCACTTCATCACAATACcacacaAACCTCACCTTGACTTTTGCTTtctctcTGGCTGTCTGCCCTGTAACTctcctcctcTCGGCAGCGTGCCTCTCCGGTATCTGCCGTGGTTCTCCTCTGCCAACTTTCTGTCCTGGATTTGACAGATTGTTCCTTGGCAGATGATATCGCTCAACTAGGACCGGTCACAGAGGGTGAGGAGCTtgtgtgtgtgCGAAGATGAAAGAAGATTAGCAAC	NO_NT_HIT	NO_NT_HIT	NO_NT_HIT	NO_NT_HIT	NO_NT_HIT	NO_NT_HIT	NO_NT_HIT	NO_NT_HIT	NO_NT_HIT	NO_NT_HIT	NO_NT_HIT	NO_NT_HIT	NO_NT_HIT
AS1J0:01219:02479	1	106	26	13	1	AT	ATATATATATATATATATATATATAT	NA	1	1	3	61	290	GCTGTTACTAGCATCTCTGTGGGAACGCAGCAGGAAGTCCTGAACCTGGACGTCTGCCGGACAGACACAGAGGGTCAGGAAATAatatatatatatatatatatatatatACACTGGATTTAGTTTGTTATATTCTTAAGGttttttATTTATTCATTCTCATAAAATGCCATATTTATTTCTATCCCTTTTATTATTTCTTTTCAAGAAGTGATATACATAAATAAATGACATtatataCAGAACTCATTATGAAAATCATAGAGCGAGCTGAAGGAGATCGGAAGAGC	GCTGTTACTAGCATCTCTGTGGG	GCTCTTCCGATCTCCTTCAG	61	160	22	23	311	20	60.329	59.116	9.4	7	4.21344	F	311	GTGCAGCAGCGcccccTGGCTGCTGTTACTAGCATCTCTGTGGGAACGCAGCAGGAAGTCCTGAACCTGGACGTCTGCCGGACAGACACAGAGGGTCAGGAAATAatatatatatatatatatatatatatACACTGGATTTAGTTTGTTATATTCTTAAGGttttttATTTATTCATTCTCATAAAATGCCATATTTATTTCTATCCCTTTTATTATTTCTTTTCAAGAAGTGATATACATAAATAAATGACATtatataCAGAACTCATTATGAAAATCATAGAGCGAGCTGAAGGAGATCGGAAGAGC	NO_NT_HIT	NO_NT_HIT	NO_NT_HIT	NO_NT_HIT	NO_NT_HIT	NO_NT_HIT	NO_NT_HIT	NO_NT_HIT	NO_NT_HIT	NO_NT_HIT	NO_NT_HIT	NO_NT_HIT	NO_NT_HIT
AS1J0:01219:02479	1	106	26	13	1	AT	ATATATATATATATATATATATATAT	NA	0	0	4	34	257	CAGGAAGTCCTGAACCTGGACGTCTGCCGGACAGACACAGAGGGTCAGGAAATAatatatatatatatatatatatatatACACTGGATTTAGTTTGTTATATTCTTAAGGttttttATTTATTCATTCTCATAAAATGCCATATTTATTTCTATCCCTTTTATTATTTCTTTTCAAGAAGTGATATACATAAATAAATGACATtatataCAGAACTCATTATGAAAATCATAGAGCGAGCTGAAGGAGATCGGAAG	CAGGAAGTCCTGAACCTGGA	CTTCCGATCTCCTTCAGCTC	34	157	52	20	308	20	60.229	59.116	8.2	7.9	1.11366	F	311	GTGCAGCAGCGcccccTGGCTGCTGTTACTAGCATCTCTGTGGGAACGCAGCAGGAAGTCCTGAACCTGGACGTCTGCCGGACAGACACAGAGGGTCAGGAAATAatatatatatatatatatatatatatACACTGGATTTAGTTTGTTATATTCTTAAGGttttttATTTATTCATTCTCATAAAATGCCATATTTATTTCTATCCCTTTTATTATTTCTTTTCAAGAAGTGATATACATAAATAAATGACATtatataCAGAACTCATTATGAAAATCATAGAGCGAGCTGAAGGAGATCGGAAGAGC	NO_NT_HIT	NO_NT_HIT	NO_NT_HIT	NO_NT_HIT	NO_NT_HIT	NO_NT_HIT	NO_NT_HIT	NO_NT_HIT	NO_NT_HIT	NO_NT_HIT	NO_NT_HIT	NO_NT_HIT	NO_NT_HIT
AS1J0:01219:02479	1	106	26	13	1	AT	ATATATATATATATATATATATATAT	NA	0	0	4	34	259	CAGGAAGTCCTGAACCTGGACGTCTGCCGGACAGACACAGAGGGTCAGGAAATAatatatatatatatatatatatatatACACTGGATTTAGTTTGTTATATTCTTAAGGttttttATTTATTCATTCTCATAAAATGCCATATTTATTTCTATCCCTTTTATTATTTCTTTTCAAGAAGTGATATACATAAATAAATGACATtatataCAGAACTCATTATGAAAATCATAGAGCGAGCTGAAGGAGATCGGAAGAG	CAGGAAGTCCTGAACCTGGA	CTCTTCCGATCTCCTTCAGC	34	159	52	20	310	20	60.229	59.116	8.2	8.2	1.11366	F	311	GTGCAGCAGCGcccccTGGCTGCTGTTACTAGCATCTCTGTGGGAACGCAGCAGGAAGTCCTGAACCTGGACGTCTGCCGGACAGACACAGAGGGTCAGGAAATAatatatatatatatatatatatatatACACTGGATTTAGTTTGTTATATTCTTAAGGttttttATTTATTCATTCTCATAAAATGCCATATTTATTTCTATCCCTTTTATTATTTCTTTTCAAGAAGTGATATACATAAATAAATGACATtatataCAGAACTCATTATGAAAATCATAGAGCGAGCTGAAGGAGATCGGAAGAGC	NO_NT_HIT	NO_NT_HIT	NO_NT_HIT	NO_NT_HIT	NO_NT_HIT	NO_NT_HIT	NO_NT_HIT	NO_NT_HIT	NO_NT_HIT	NO_NT_HIT	NO_NT_HIT	NO_NT_HIT	NO_NT_HIT
AS1J0:01219:02479	1	106	26	13	1	AT	ATATATATATATATATATATATATAT	NA	0	0	4	34	260	CAGGAAGTCCTGAACCTGGACGTCTGCCGGACAGACACAGAGGGTCAGGAAATAatatatatatatatatatatatatatACACTGGATTTAGTTTGTTATATTCTTAAGGttttttATTTATTCATTCTCATAAAATGCCATATTTATTTCTATCCCTTTTATTATTTCTTTTCAAGAAGTGATATACATAAATAAATGACATtatataCAGAACTCATTATGAAAATCATAGAGCGAGCTGAAGGAGATCGGAAGAGC	CAGGAAGTCCTGAACCTGGA	GCTCTTCCGATCTCCTTCAG	34	160	52	20	311	20	60.229	59.116	8.2	7	1.11366	F	311	GTGCAGCAGCGcccccTGGCTGCTGTTACTAGCATCTCTGTGGGAACGCAGCAGGAAGTCCTGAACCTGGACGTCTGCCGGACAGACACAGAGGGTCAGGAAATAatatatatatatatatatatatatatACACTGGATTTAGTTTGTTATATTCTTAAGGttttttATTTATTCATTCTCATAAAATGCCATATTTATTTCTATCCCTTTTATTATTTCTTTTCAAGAAGTGATATACATAAATAAATGACATtatataCAGAACTCATTATGAAAATCATAGAGCGAGCTGAAGGAGATCGGAAGAGC	NO_NT_HIT	NO_NT_HIT	NO_NT_HIT	NO_NT_HIT	NO_NT_HIT	NO_NT_HIT	NO_NT_HIT	NO_NT_HIT	NO_NT_HIT	NO_NT_HIT	NO_NT_HIT	NO_NT_HIT	NO_NT_HIT
AS1J0:01219:02479	1	106	26	13	1	AT	ATATATATATATATATATATATATAT	NA	0	0	5	62	290	TGCTGTTACTAGCATCTCTGTGGGAACGCAGCAGGAAGTCCTGAACCTGGACGTCTGCCGGACAGACACAGAGGGTCAGGAAATAatatatatatatatatatatatatatACACTGGATTTAGTTTGTTATATTCTTAAGGttttttATTTATTCATTCTCATAAAATGCCATATTTATTTCTATCCCTTTTATTATTTCTTTTCAAGAAGTGATATACATAAATAAATGACATtatataCAGAACTCATTATGAAAATCATAGAGCGAGCTGAAGGAGATCGGAAGAG	TGCTGTTACTAGCATCTCTGTGG	CTCTTCCGATCTCCTTCAGC	62	159	21	23	310	20	59.593	59.116	8.2	8.2	4.29107	F	311	GTGCAGCAGCGcccccTGGCTGCTGTTACTAGCATCTCTGTGGGAACGCAGCAGGAAGTCCTGAACCTGGACGTCTGCCGGACAGACACAGAGGGTCAGGAAATAatatatatatatatatatatatatatACACTGGATTTAGTTTGTTATATTCTTAAGGttttttATTTATTCATTCTCATAAAATGCCATATTTATTTCTATCCCTTTTATTATTTCTTTTCAAGAAGTGATATACATAAATAAATGACATtatataCAGAACTCATTATGAAAATCATAGAGCGAGCTGAAGGAGATCGGAAGAGC	NO_NT_HIT	NO_NT_HIT	NO_NT_HIT	NO_NT_HIT	NO_NT_HIT	NO_NT_HIT	NO_NT_HIT	NO_NT_HIT	NO_NT_HIT	NO_NT_HIT	NO_NT_HIT	NO_NT_HIT	NO_NT_HIT
AS1J0:01219:02479	1	106	26	13	1	AT	ATATATATATATATATATATATATAT	NA	0	0	5	62	291	TGCTGTTACTAGCATCTCTGTGGGAACGCAGCAGGAAGTCCTGAACCTGGACGTCTGCCGGACAGACACAGAGGGTCAGGAAATAatatatatatatatatatatatatatACACTGGATTTAGTTTGTTATATTCTTAAGGttttttATTTATTCATTCTCATAAAATGCCATATTTATTTCTATCCCTTTTATTATTTCTTTTCAAGAAGTGATATACATAAATAAATGACATtatataCAGAACTCATTATGAAAATCATAGAGCGAGCTGAAGGAGATCGGAAGAGC	TGCTGTTACTAGCATCTCTGTGG	GCTCTTCCGATCTCCTTCAG	62	160	21	23	311	20	59.593	59.116	8.2	7	4.29107	F	311	GTGCAGCAGCGcccccTGGCTGCTGTTACTAGCATCTCTGTGGGAACGCAGCAGGAAGTCCTGAACCTGGACGTCTGCCGGACAGACACAGAGGGTCAGGAAATAatatatatatatatatatatatatatACACTGGATTTAGTTTGTTATATTCTTAAGGttttttATTTATTCATTCTCATAAAATGCCATATTTATTTCTATCCCTTTTATTATTTCTTTTCAAGAAGTGATATACATAAATAAATGACATtatataCAGAACTCATTATGAAAATCATAGAGCGAGCTGAAGGAGATCGGAAGAGC	NO_NT_HIT	NO_NT_HIT	NO_NT_HIT	NO_NT_HIT	NO_NT_HIT	NO_NT_HIT	NO_NT_HIT	NO_NT_HIT	NO_NT_HIT	NO_NT_HIT	NO_NT_HIT	NO_NT_HIT	NO_NT_HIT
AS1J0:01219:02479	1	106	26	13	1	AT	ATATATATATATATATATATATATAT	NA	0	0	8	37	164	CAGCAGGAAGTCCTGAACCTGGACGTCTGCCGGACAGACACAGAGGGTCAGGAAATAatatatatatatatatatatatatatACACTGGATTTAGTTTGTTATATTCTTAAGGttttttATTTATTCATTCTCATAAAATGCCATATTTATTTCTATCCCTTT	CAGCAGGAAGTCCTGAACCT	AAAGGGATAGAAATAAATATGGCA	37	57	49	20	212	24	59.45	57.38	7.9	10	7.17071	F	311	GTGCAGCAGCGcccccTGGCTGCTGTTACTAGCATCTCTGTGGGAACGCAGCAGGAAGTCCTGAACCTGGACGTCTGCCGGACAGACACAGAGGGTCAGGAAATAatatatatatatatatatatatatatACACTGGATTTAGTTTGTTATATTCTTAAGGttttttATTTATTCATTCTCATAAAATGCCATATTTATTTCTATCCCTTTTATTATTTCTTTTCAAGAAGTGATATACATAAATAAATGACATtatataCAGAACTCATTATGAAAATCATAGAGCGAGCTGAAGGAGATCGGAAGAGC	NO_NT_HIT	NO_NT_HIT	NO_NT_HIT	NO_NT_HIT	NO_NT_HIT	NO_NT_HIT	NO_NT_HIT	NO_NT_HIT	NO_NT_HIT	NO_NT_HIT	NO_NT_HIT	NO_NT_HIT	NO_NT_HIT
AS1J0:01219:02479	1	106	26	13	1	AT	ATATATATATATATATATATATATAT	NA	0	0	8	36	163	AGCAGGAAGTCCTGAACCTGGACGTCTGCCGGACAGACACAGAGGGTCAGGAAATAatatatatatatatatatatatatatACACTGGATTTAGTTTGTTATATTCTTAAGGttttttATTTATTCATTCTCATAAAATGCCATATTTATTTCTATCCCTTT	AGCAGGAAGTCCTGAACCTG	AAAGGGATAGAAATAAATATGGCA	36	57	50	20	212	24	59.45	57.38	7.9	10	7.17071	F	311	GTGCAGCAGCGcccccTGGCTGCTGTTACTAGCATCTCTGTGGGAACGCAGCAGGAAGTCCTGAACCTGGACGTCTGCCGGACAGACACAGAGGGTCAGGAAATAatatatatatatatatatatatatatACACTGGATTTAGTTTGTTATATTCTTAAGGttttttATTTATTCATTCTCATAAAATGCCATATTTATTTCTATCCCTTTTATTATTTCTTTTCAAGAAGTGATATACATAAATAAATGACATtatataCAGAACTCATTATGAAAATCATAGAGCGAGCTGAAGGAGATCGGAAGAGC	NO_NT_HIT	NO_NT_HIT	NO_NT_HIT	NO_NT_HIT	NO_NT_HIT	NO_NT_HIT	NO_NT_HIT	NO_NT_HIT	NO_NT_HIT	NO_NT_HIT	NO_NT_HIT	NO_NT_HIT	NO_NT_HIT
AS1J0:01219:02479	1	106	26	13	1	AT	ATATATATATATATATATATATATAT	NA	0	0	8	34	161	CAGGAAGTCCTGAACCTGGACGTCTGCCGGACAGACACAGAGGGTCAGGAAATAatatatatatatatatatatatatatACACTGGATTTAGTTTGTTATATTCTTAAGGttttttATTTATTCATTCTCATAAAATGCCATATTTATTTCTATCCCTTT	CAGGAAGTCCTGAACCTGGA	AAAGGGATAGAAATAAATATGGCA	34	57	52	20	212	24	60.229	57.38	8.2	10	6.84954	F	311	GTGCAGCAGCGcccccTGGCTGCTGTTACTAGCATCTCTGTGGGAACGCAGCAGGAAGTCCTGAACCTGGACGTCTGCCGGACAGACACAGAGGGTCAGGAAATAatatatatatatatatatatatatatACACTGGATTTAGTTTGTTATATTCTTAAGGttttttATTTATTCATTCTCATAAAATGCCATATTTATTTCTATCCCTTTTATTATTTCTTTTCAAGAAGTGATATACATAAATAAATGACATtatataCAGAACTCATTATGAAAATCATAGAGCGAGCTGAAGGAGATCGGAAGAGC	NO_NT_HIT	NO_NT_HIT	NO_NT_HIT	NO_NT_HIT	NO_NT_HIT	NO_NT_HIT	NO_NT_HIT	NO_NT_HIT	NO_NT_HIT	NO_NT_HIT	NO_NT_HIT	NO_NT_HIT	NO_NT_HIT
AS1J0:01219:02479	1	106	26	13	1	AT	ATATATATATATATATATATATATAT	NA	0	0	8	3	130	CAGACACAGAGGGTCAGGAAATAatatatatatatatatatatatatatACACTGGATTTAGTTTGTTATATTCTTAAGGttttttATTTATTCATTCTCATAAAATGCCATATTTATTTCTATCCCTTT	CAGACACAGAGGGTCAGGAA	AAAGGGATAGAAATAAATATGGCA	3	57	83	20	212	24	58.803	57.38	8.2	10	7.81785	F	311	GTGCAGCAGCGcccccTGGCTGCTGTTACTAGCATCTCTGTGGGAACGCAGCAGGAAGTCCTGAACCTGGACGTCTGCCGGACAGACACAGAGGGTCAGGAAATAatatatatatatatatatatatatatACACTGGATTTAGTTTGTTATATTCTTAAGGttttttATTTATTCATTCTCATAAAATGCCATATTTATTTCTATCCCTTTTATTATTTCTTTTCAAGAAGTGATATACATAAATAAATGACATtatataCAGAACTCATTATGAAAATCATAGAGCGAGCTGAAGGAGATCGGAAGAGC	NO_NT_HIT	NO_NT_HIT	NO_NT_HIT	NO_NT_HIT	NO_NT_HIT	NO_NT_HIT	NO_NT_HIT	NO_NT_HIT	NO_NT_HIT	NO_NT_HIT	NO_NT_HIT	NO_NT_HIT	NO_NT_HIT
AS1J0:01219:02479	1	106	26	13	1	AT	ATATATATATATATATATATATATAT	NA	0	0	8	3	131	ACAGACACAGAGGGTCAGGAAATAatatatatatatatatatatatatatACACTGGATTTAGTTTGTTATATTCTTAAGGttttttATTTATTCATTCTCATAAAATGCCATATTTATTTCTATCCCTTT	ACAGACACAGAGGGTCAGGAA	AAAGGGATAGAAATAAATATGGCA	3	57	82	21	212	24	59.741	57.38	8.2	10	7.87942	F	311	GTGCAGCAGCGcccccTGGCTGCTGTTACTAGCATCTCTGTGGGAACGCAGCAGGAAGTCCTGAACCTGGACGTCTGCCGGACAGACACAGAGGGTCAGGAAATAatatatatatatatatatatatatatACACTGGATTTAGTTTGTTATATTCTTAAGGttttttATTTATTCATTCTCATAAAATGCCATATTTATTTCTATCCCTTTTATTATTTCTTTTCAAGAAGTGATATACATAAATAAATGACATtatataCAGAACTCATTATGAAAATCATAGAGCGAGCTGAAGGAGATCGGAAGAGC	NO_NT_HIT	NO_NT_HIT	NO_NT_HIT	NO_NT_HIT	NO_NT_HIT	NO_NT_HIT	NO_NT_HIT	NO_NT_HIT	NO_NT_HIT	NO_NT_HIT	NO_NT_HIT	NO_NT_HIT	NO_NT_HIT
AS1J0:01219:02479	1	106	26	13	1	AT	ATATATATATATATATATATATATAT	NA	0	0	8	3	226	CAGACACAGAGGGTCAGGAAATAatatatatatatatatatatatatatACACTGGATTTAGTTTGTTATATTCTTAAGGttttttATTTATTCATTCTCATAAAATGCCATATTTATTTCTATCCCTTTTATTATTTCTTTTCAAGAAGTGATATACATAAATAAATGACATtatataCAGAACTCATTATGAAAATCATAGAGCGAGCTGAAGGAGATCGGAAG	CAGACACAGAGGGTCAGGAA	CTTCCGATCTCCTTCAGCTC	3	157	83	20	308	20	58.803	59.116	8.2	7.9	2.08197	F	311	GTGCAGCAGCGcccccTGGCTGCTGTTACTAGCATCTCTGTGGGAACGCAGCAGGAAGTCCTGAACCTGGACGTCTGCCGGACAGACACAGAGGGTCAGGAAATAatatatatatatatatatatatatatACACTGGATTTAGTTTGTTATATTCTTAAGGttttttATTTATTCATTCTCATAAAATGCCATATTTATTTCTATCCCTTTTATTATTTCTTTTCAAGAAGTGATATACATAAATAAATGACATtatataCAGAACTCATTATGAAAATCATAGAGCGAGCTGAAGGAGATCGGAAGAGC	NO_NT_HIT	NO_NT_HIT	NO_NT_HIT	NO_NT_HIT	NO_NT_HIT	NO_NT_HIT	NO_NT_HIT	NO_NT_HIT	NO_NT_HIT	NO_NT_HIT	NO_NT_HIT	NO_NT_HIT	NO_NT_HIT
AS1J0:01219:02479	1	106	26	13	1	AT	ATATATATATATATATATATATATAT	NA	0	0	8	3	228	CAGACACAGAGGGTCAGGAAATAatatatatatatatatatatatatatACACTGGATTTAGTTTGTTATATTCTTAAGGttttttATTTATTCATTCTCATAAAATGCCATATTTATTTCTATCCCTTTTATTATTTCTTTTCAAGAAGTGATATACATAAATAAATGACATtatataCAGAACTCATTATGAAAATCATAGAGCGAGCTGAAGGAGATCGGAAGAG	CAGACACAGAGGGTCAGGAA	CTCTTCCGATCTCCTTCAGC	3	159	83	20	310	20	58.803	59.116	8.2	8.2	2.08197	F	311	GTGCAGCAGCGcccccTGGCTGCTGTTACTAGCATCTCTGTGGGAACGCAGCAGGAAGTCCTGAACCTGGACGTCTGCCGGACAGACACAGAGGGTCAGGAAATAatatatatatatatatatatatatatACACTGGATTTAGTTTGTTATATTCTTAAGGttttttATTTATTCATTCTCATAAAATGCCATATTTATTTCTATCCCTTTTATTATTTCTTTTCAAGAAGTGATATACATAAATAAATGACATtatataCAGAACTCATTATGAAAATCATAGAGCGAGCTGAAGGAGATCGGAAGAGC	NO_NT_HIT	NO_NT_HIT	NO_NT_HIT	NO_NT_HIT	NO_NT_HIT	NO_NT_HIT	NO_NT_HIT	NO_NT_HIT	NO_NT_HIT	NO_NT_HIT	NO_NT_HIT	NO_NT_HIT	NO_NT_HIT
AS1J0:01219:02479	1	106	26	13	1	AT	ATATATATATATATATATATATATAT	NA	0	0	8	3	229	CAGACACAGAGGGTCAGGAAATAatatatatatatatatatatatatatACACTGGATTTAGTTTGTTATATTCTTAAGGttttttATTTATTCATTCTCATAAAATGCCATATTTATTTCTATCCCTTTTATTATTTCTTTTCAAGAAGTGATATACATAAATAAATGACATtatataCAGAACTCATTATGAAAATCATAGAGCGAGCTGAAGGAGATCGGAAGAGC	CAGACACAGAGGGTCAGGAA	GCTCTTCCGATCTCCTTCAG	3	160	83	20	311	20	58.803	59.116	8.2	7	2.08197	F	311	GTGCAGCAGCGcccccTGGCTGCTGTTACTAGCATCTCTGTGGGAACGCAGCAGGAAGTCCTGAACCTGGACGTCTGCCGGACAGACACAGAGGGTCAGGAAATAatatatatatatatatatatatatatACACTGGATTTAGTTTGTTATATTCTTAAGGttttttATTTATTCATTCTCATAAAATGCCATATTTATTTCTATCCCTTTTATTATTTCTTTTCAAGAAGTGATATACATAAATAAATGACATtatataCAGAACTCATTATGAAAATCATAGAGCGAGCTGAAGGAGATCGGAAGAGC	NO_NT_HIT	NO_NT_HIT	NO_NT_HIT	NO_NT_HIT	NO_NT_HIT	NO_NT_HIT	NO_NT_HIT	NO_NT_HIT	NO_NT_HIT	NO_NT_HIT	NO_NT_HIT	NO_NT_HIT	NO_NT_HIT
AS1J0:01219:02479	1	106	26	13	1	AT	ATATATATATATATATATATATATAT	NA	0	0	8	2	130	CAGACACAGAGGGTCAGGAAATAatatatatatatatatatatatatatACACTGGATTTAGTTTGTTATATTCTTAAGGttttttATTTATTCATTCTCATAAAATGCCATATTTATTTCTATCCCTTT	CAGACACAGAGGGTCAGGAAA	AAAGGGATAGAAATAAATATGGCA	2	57	83	21	212	24	60.282	57.38	8.5	10	7.9027	F	311	GTGCAGCAGCGcccccTGGCTGCTGTTACTAGCATCTCTGTGGGAACGCAGCAGGAAGTCCTGAACCTGGACGTCTGCCGGACAGACACAGAGGGTCAGGAAATAatatatatatatatatatatatatatACACTGGATTTAGTTTGTTATATTCTTAAGGttttttATTTATTCATTCTCATAAAATGCCATATTTATTTCTATCCCTTTTATTATTTCTTTTCAAGAAGTGATATACATAAATAAATGACATtatataCAGAACTCATTATGAAAATCATAGAGCGAGCTGAAGGAGATCGGAAGAGC	NO_NT_HIT	NO_NT_HIT	NO_NT_HIT	NO_NT_HIT	NO_NT_HIT	NO_NT_HIT	NO_NT_HIT	NO_NT_HIT	NO_NT_HIT	NO_NT_HIT	NO_NT_HIT	NO_NT_HIT	NO_NT_HIT
AS1J0:01287:02613	1	208	10	5	1	AG	AGAGAGAGAG	NA	1	1	3	92	316	CGGGAGGATCAGAGGAAATAATGAAAAGTGTTATGTTGACTACAAGTGTTAACGCTAACAACCGTAAAGACAGAACTCACCGGGGCTCAGCAGGGAGGAAGTTGTTGCCatgatgatgAcccccTCAGATGGAAAGGTGACTCTGAAGGTGAGGGGTCAAAGGTCACATCTGATCATCAGcccccTTagagagagagTTAGCTTCATTATGTTCAGTATTTAGAGTAGCAACAGTGTGCTGATGCTAACAACTTGCTAACATAATGCTAACACAGTAGGCTAAATAGTACAATATCTACCTCTGAGAAGGAGTAGA	CGGGAGGATCAGAGGAAATA	TCTACTCCTTCTCAGAGGTAGATATTG	167	92	21	20	336	27	59.076	57.913	6.2	6.2	10.0108	F	389	GTGCAGGACCCGGACCAGACCGGGAGGATCAGAGGAAATAATGAAAAGTGTTATGTTGACTACAAGTGTTAACGCTAACAACCGTAAAGACAGAACTCACCGGGGCTCAGCAGGGAGGAAGTTGTTGCCatgatgatgAcccccTCAGATGGAAAGGTGACTCTGAAGGTGAGGGGTCAAAGGTCACATCTGATCATCAGcccccTTagagagagagTTAGCTTCATTATGTTCAGTATTTAGAGTAGCAACAGTGTGCTGATGCTAACAACTTGCTAACATAATGCTAACACAGTAGGCTAAATAGTACAATATCTACCTCTGAGAAGGAGTAGAATATAAAGGGAATACTCAATTAAGGTACCTTAAATTGTACTTAAGTTAAATTC	NO_NT_HIT	NO_NT_HIT	NO_NT_HIT	NO_NT_HIT	NO_NT_HIT	NO_NT_HIT	NO_NT_HIT	NO_NT_HIT	NO_NT_HIT	NO_NT_HIT	NO_NT_HIT	NO_NT_HIT	NO_NT_HIT
AS1J0:01287:02613	1	208	10	5	1	AG	AGAGAGAGAG	NA	0	0	5	113	293	CGCTAACAACCGTAAAGACAGAACTCACCGGGGCTCAGCAGGGAGGAAGTTGTTGCCatgatgatgAcccccTCAGATGGAAAGGTGACTCTGAAGGTGAGGGGTCAAAGGTCACATCTGATCATCAGcccccTTagagagagagTTAGCTTCATTATGTTCAGTATTTAGAGTAGCAACAGTGTGCTGATGCTAACAACTTGCTAACATAATGCTAACACAGTAGGCTAAATAGTACAATATCTACCTCTGAGAAGGAGTAGAATATAAAGGGAATACTCAATTAAGGTACC	CGCTAACAACCGTAAAGACAGA	GGTACCTTAATTGAGTATTCCCTTT	113	123	73	22	365	25	59.464	57.397	6.4	8.5	10.1386	F	389	GTGCAGGACCCGGACCAGACCGGGAGGATCAGAGGAAATAATGAAAAGTGTTATGTTGACTACAAGTGTTAACGCTAACAACCGTAAAGACAGAACTCACCGGGGCTCAGCAGGGAGGAAGTTGTTGCCatgatgatgAcccccTCAGATGGAAAGGTGACTCTGAAGGTGAGGGGTCAAAGGTCACATCTGATCATCAGcccccTTagagagagagTTAGCTTCATTATGTTCAGTATTTAGAGTAGCAACAGTGTGCTGATGCTAACAACTTGCTAACATAATGCTAACACAGTAGGCTAAATAGTACAATATCTACCTCTGAGAAGGAGTAGAATATAAAGGGAATACTCAATTAAGGTACCTTAAATTGTACTTAAGTTAAATTC	NO_NT_HIT	NO_NT_HIT	NO_NT_HIT	NO_NT_HIT	NO_NT_HIT	NO_NT_HIT	NO_NT_HIT	NO_NT_HIT	NO_NT_HIT	NO_NT_HIT	NO_NT_HIT	NO_NT_HIT	NO_NT_HIT
AS1J0:01287:02613	1	208	10	5	1	AG	AGAGAGAGAG	NA	0	0	6	113	294	CGCTAACAACCGTAAAGACAGAACTCACCGGGGCTCAGCAGGGAGGAAGTTGTTGCCatgatgatgAcccccTCAGATGGAAAGGTGACTCTGAAGGTGAGGGGTCAAAGGTCACATCTGATCATCAGcccccTTagagagagagTTAGCTTCATTATGTTCAGTATTTAGAGTAGCAACAGTGTGCTGATGCTAACAACTTGCTAACATAATGCTAACACAGTAGGCTAAATAGTACAATATCTACCTCTGAGAAGGAGTAGAATATAAAGGGAATACTCAATTAAGGTACCT	CGCTAACAACCGTAAAGACAGA	AGGTACCTTAATTGAGTATTCCCTTT	113	123	73	22	366	26	59.464	58.23	6.4	8.5	10.3058	F	389	GTGCAGGACCCGGACCAGACCGGGAGGATCAGAGGAAATAATGAAAAGTGTTATGTTGACTACAAGTGTTAACGCTAACAACCGTAAAGACAGAACTCACCGGGGCTCAGCAGGGAGGAAGTTGTTGCCatgatgatgAcccccTCAGATGGAAAGGTGACTCTGAAGGTGAGGGGTCAAAGGTCACATCTGATCATCAGcccccTTagagagagagTTAGCTTCATTATGTTCAGTATTTAGAGTAGCAACAGTGTGCTGATGCTAACAACTTGCTAACATAATGCTAACACAGTAGGCTAAATAGTACAATATCTACCTCTGAGAAGGAGTAGAATATAAAGGGAATACTCAATTAAGGTACCTTAAATTGTACTTAAGTTAAATTC	NO_NT_HIT	NO_NT_HIT	NO_NT_HIT	NO_NT_HIT	NO_NT_HIT	NO_NT_HIT	NO_NT_HIT	NO_NT_HIT	NO_NT_HIT	NO_NT_HIT	NO_NT_HIT	NO_NT_HIT	NO_NT_HIT
AS1J0:01287:02613	1	208	10	5	1	AG	AGAGAGAGAG	NA	0	0	7	38	170	TCAGCAGGGAGGAAGTTGTTGCCatgatgatgAcccccTCAGATGGAAAGGTGACTCTGAAGGTGAGGGGTCAAAGGTCACATCTGATCATCAGcccccTTagagagagagTTAGCTTCATTATGTTCAGTATTTAGAGTAGCAACAGTGTGCTGATGCTAACAACTTGC	TCAGCAGGGAGGAAGTTGTT	GCAAGTTGTTAGCATCAGCAC	81	38	107	20	276	21	59.844	58.595	7	7.9	2.56058	F	389	GTGCAGGACCCGGACCAGACCGGGAGGATCAGAGGAAATAATGAAAAGTGTTATGTTGACTACAAGTGTTAACGCTAACAACCGTAAAGACAGAACTCACCGGGGCTCAGCAGGGAGGAAGTTGTTGCCatgatgatgAcccccTCAGATGGAAAGGTGACTCTGAAGGTGAGGGGTCAAAGGTCACATCTGATCATCAGcccccTTagagagagagTTAGCTTCATTATGTTCAGTATTTAGAGTAGCAACAGTGTGCTGATGCTAACAACTTGCTAACATAATGCTAACACAGTAGGCTAAATAGTACAATATCTACCTCTGAGAAGGAGTAGAATATAAAGGGAATACTCAATTAAGGTACCTTAAATTGTACTTAAGTTAAATTC	NO_NT_HIT	NO_NT_HIT	NO_NT_HIT	NO_NT_HIT	NO_NT_HIT	NO_NT_HIT	NO_NT_HIT	NO_NT_HIT	NO_NT_HIT	NO_NT_HIT	NO_NT_HIT	NO_NT_HIT	NO_NT_HIT
AS1J0:01287:02613	1	208	10	5	1	AG	AGAGAGAGAG	NA	0	0	7	38	195	CCGTAAAGACAGAACTCACCGGGGCTCAGCAGGGAGGAAGTTGTTGCCatgatgatgAcccccTCAGATGGAAAGGTGACTCTGAAGGTGAGGGGTCAAAGGTCACATCTGATCATCAGcccccTTagagagagagTTAGCTTCATTATGTTCAGTATTTAGAGTAGCAACAGTGTGCTGATGCTAACAACTTGC	CCGTAAAGACAGAACTCACCG	GCAAGTTGTTAGCATCAGCAC	105	38	82	21	276	21	59.782	58.595	9.9	7.9	3.62222	F	389	GTGCAGGACCCGGACCAGACCGGGAGGATCAGAGGAAATAATGAAAAGTGTTATGTTGACTACAAGTGTTAACGCTAACAACCGTAAAGACAGAACTCACCGGGGCTCAGCAGGGAGGAAGTTGTTGCCatgatgatgAcccccTCAGATGGAAAGGTGACTCTGAAGGTGAGGGGTCAAAGGTCACATCTGATCATCAGcccccTTagagagagagTTAGCTTCATTATGTTCAGTATTTAGAGTAGCAACAGTGTGCTGATGCTAACAACTTGCTAACATAATGCTAACACAGTAGGCTAAATAGTACAATATCTACCTCTGAGAAGGAGTAGAATATAAAGGGAATACTCAATTAAGGTACCTTAAATTGTACTTAAGTTAAATTC	NO_NT_HIT	NO_NT_HIT	NO_NT_HIT	NO_NT_HIT	NO_NT_HIT	NO_NT_HIT	NO_NT_HIT	NO_NT_HIT	NO_NT_HIT	NO_NT_HIT	NO_NT_HIT	NO_NT_HIT	NO_NT_HIT
AS1J0:01287:02613	1	208	10	5	1	AG	AGAGAGAGAG	NA	0	0	7	38	256	CGGGAGGATCAGAGGAAATAATGAAAAGTGTTATGTTGACTACAAGTGTTAACGCTAACAACCGTAAAGACAGAACTCACCGGGGCTCAGCAGGGAGGAAGTTGTTGCCatgatgatgAcccccTCAGATGGAAAGGTGACTCTGAAGGTGAGGGGTCAAAGGTCACATCTGATCATCAGcccccTTagagagagagTTAGCTTCATTATGTTCAGTATTTAGAGTAGCAACAGTGTGCTGATGCTAACAACTTGC	CGGGAGGATCAGAGGAAATA	GCAAGTTGTTAGCATCAGCAC	167	38	21	20	276	21	59.076	58.595	6.2	7.9	3.32821	F	389	GTGCAGGACCCGGACCAGACCGGGAGGATCAGAGGAAATAATGAAAAGTGTTATGTTGACTACAAGTGTTAACGCTAACAACCGTAAAGACAGAACTCACCGGGGCTCAGCAGGGAGGAAGTTGTTGCCatgatgatgAcccccTCAGATGGAAAGGTGACTCTGAAGGTGAGGGGTCAAAGGTCACATCTGATCATCAGcccccTTagagagagagTTAGCTTCATTATGTTCAGTATTTAGAGTAGCAACAGTGTGCTGATGCTAACAACTTGCTAACATAATGCTAACACAGTAGGCTAAATAGTACAATATCTACCTCTGAGAAGGAGTAGAATATAAAGGGAATACTCAATTAAGGTACCTTAAATTGTACTTAAGTTAAATTC	NO_NT_HIT	NO_NT_HIT	NO_NT_HIT	NO_NT_HIT	NO_NT_HIT	NO_NT_HIT	NO_NT_HIT	NO_NT_HIT	NO_NT_HIT	NO_NT_HIT	NO_NT_HIT	NO_NT_HIT	NO_NT_HIT
AS1J0:01287:02613	1	208	10	5	1	AG	AGAGAGAGAG	NA	0	0	7	32	121	GGTGACTCTGAAGGTGAGGGGTCAAAGGTCACATCTGATCATCAGcccccTTagagagagagTTAGCTTCATTATGTTCAGTATTTAGAGTAGCAACAGTGTGCTGATGCTAACAACTTGC	GGTGACTCTGAAGGTGAGGG	GCAAGTTGTTAGCATCAGCAC	32	38	156	20	276	21	59.682	58.595	9.4	7.9	2.72243	F	389	GTGCAGGACCCGGACCAGACCGGGAGGATCAGAGGAAATAATGAAAAGTGTTATGTTGACTACAAGTGTTAACGCTAACAACCGTAAAGACAGAACTCACCGGGGCTCAGCAGGGAGGAAGTTGTTGCCatgatgatgAcccccTCAGATGGAAAGGTGACTCTGAAGGTGAGGGGTCAAAGGTCACATCTGATCATCAGcccccTTagagagagagTTAGCTTCATTATGTTCAGTATTTAGAGTAGCAACAGTGTGCTGATGCTAACAACTTGCTAACATAATGCTAACACAGTAGGCTAAATAGTACAATATCTACCTCTGAGAAGGAGTAGAATATAAAGGGAATACTCAATTAAGGTACCTTAAATTGTACTTAAGTTAAATTC	NO_NT_HIT	NO_NT_HIT	NO_NT_HIT	NO_NT_HIT	NO_NT_HIT	NO_NT_HIT	NO_NT_HIT	NO_NT_HIT	NO_NT_HIT	NO_NT_HIT	NO_NT_HIT	NO_NT_HIT	NO_NT_HIT
AS1J0:01287:02613	1	208	10	5	1	AG	AGAGAGAGAG	NA	0	0	8	39	170	TCAGCAGGGAGGAAGTTGTTGCCatgatgatgAcccccTCAGATGGAAAGGTGACTCTGAAGGTGAGGGGTCAAAGGTCACATCTGATCATCAGcccccTTagagagagagTTAGCTTCATTATGTTCAGTATTTAGAGTAGCAACAGTGTGCTGATGCTAACAACTTGC	TCAGCAGGGAGGAAGTTGTT	GCAAGTTGTTAGCATCAGCA	81	39	107	20	276	20	59.844	57.662	7	8.5	2.49385	F	389	GTGCAGGACCCGGACCAGACCGGGAGGATCAGAGGAAATAATGAAAAGTGTTATGTTGACTACAAGTGTTAACGCTAACAACCGTAAAGACAGAACTCACCGGGGCTCAGCAGGGAGGAAGTTGTTGCCatgatgatgAcccccTCAGATGGAAAGGTGACTCTGAAGGTGAGGGGTCAAAGGTCACATCTGATCATCAGcccccTTagagagagagTTAGCTTCATTATGTTCAGTATTTAGAGTAGCAACAGTGTGCTGATGCTAACAACTTGCTAACATAATGCTAACACAGTAGGCTAAATAGTACAATATCTACCTCTGAGAAGGAGTAGAATATAAAGGGAATACTCAATTAAGGTACCTTAAATTGTACTTAAGTTAAATTC	NO_NT_HIT	NO_NT_HIT	NO_NT_HIT	NO_NT_HIT	NO_NT_HIT	NO_NT_HIT	NO_NT_HIT	NO_NT_HIT	NO_NT_HIT	NO_NT_HIT	NO_NT_HIT	NO_NT_HIT	NO_NT_HIT
AS1J0:01287:02613	1	208	10	5	1	AG	AGAGAGAGAG	NA	0	0	8	39	195	CCGTAAAGACAGAACTCACCGGGGCTCAGCAGGGAGGAAGTTGTTGCCatgatgatgAcccccTCAGATGGAAAGGTGACTCTGAAGGTGAGGGGTCAAAGGTCACATCTGATCATCAGcccccTTagagagagagTTAGCTTCATTATGTTCAGTATTTAGAGTAGCAACAGTGTGCTGATGCTAACAACTTGC	CCGTAAAGACAGAACTCACCG	GCAAGTTGTTAGCATCAGCA	105	39	82	21	276	20	59.782	57.662	9.9	8.5	3.55549	F	389	GTGCAGGACCCGGACCAGACCGGGAGGATCAGAGGAAATAATGAAAAGTGTTATGTTGACTACAAGTGTTAACGCTAACAACCGTAAAGACAGAACTCACCGGGGCTCAGCAGGGAGGAAGTTGTTGCCatgatgatgAcccccTCAGATGGAAAGGTGACTCTGAAGGTGAGGGGTCAAAGGTCACATCTGATCATCAGcccccTTagagagagagTTAGCTTCATTATGTTCAGTATTTAGAGTAGCAACAGTGTGCTGATGCTAACAACTTGCTAACATAATGCTAACACAGTAGGCTAAATAGTACAATATCTACCTCTGAGAAGGAGTAGAATATAAAGGGAATACTCAATTAAGGTACCTTAAATTGTACTTAAGTTAAATTC	NO_NT_HIT	NO_NT_HIT	NO_NT_HIT	NO_NT_HIT	NO_NT_HIT	NO_NT_HIT	NO_NT_HIT	NO_NT_HIT	NO_NT_HIT	NO_NT_HIT	NO_NT_HIT	NO_NT_HIT	NO_NT_HIT
AS1J0:01287:02613	1	208	10	5	1	AG	AGAGAGAGAG	NA	0	0	8	39	256	CGGGAGGATCAGAGGAAATAATGAAAAGTGTTATGTTGACTACAAGTGTTAACGCTAACAACCGTAAAGACAGAACTCACCGGGGCTCAGCAGGGAGGAAGTTGTTGCCatgatgatgAcccccTCAGATGGAAAGGTGACTCTGAAGGTGAGGGGTCAAAGGTCACATCTGATCATCAGcccccTTagagagagagTTAGCTTCATTATGTTCAGTATTTAGAGTAGCAACAGTGTGCTGATGCTAACAACTTGC	CGGGAGGATCAGAGGAAATA	GCAAGTTGTTAGCATCAGCA	167	39	21	20	276	20	59.076	57.662	6.2	8.5	3.26148	F	389	GTGCAGGACCCGGACCAGACCGGGAGGATCAGAGGAAATAATGAAAAGTGTTATGTTGACTACAAGTGTTAACGCTAACAACCGTAAAGACAGAACTCACCGGGGCTCAGCAGGGAGGAAGTTGTTGCCatgatgatgAcccccTCAGATGGAAAGGTGACTCTGAAGGTGAGGGGTCAAAGGTCACATCTGATCATCAGcccccTTagagagagagTTAGCTTCATTATGTTCAGTATTTAGAGTAGCAACAGTGTGCTGATGCTAACAACTTGCTAACATAATGCTAACACAGTAGGCTAAATAGTACAATATCTACCTCTGAGAAGGAGTAGAATATAAAGGGAATACTCAATTAAGGTACCTTAAATTGTACTTAAGTTAAATTC	NO_NT_HIT	NO_NT_HIT	NO_NT_HIT	NO_NT_HIT	NO_NT_HIT	NO_NT_HIT	NO_NT_HIT	NO_NT_HIT	NO_NT_HIT	NO_NT_HIT	NO_NT_HIT	NO_NT_HIT	NO_NT_HIT
AS1J0:01287:02613	1	208	10	5	1	AG	AGAGAGAGAG	NA	0	0	8	32	121	GGTGACTCTGAAGGTGAGGGGTCAAAGGTCACATCTGATCATCAGcccccTTagagagagagTTAGCTTCATTATGTTCAGTATTTAGAGTAGCAACAGTGTGCTGATGCTAACAACTTGC	GGTGACTCTGAAGGTGAGGG	GCAAGTTGTTAGCATCAGCA	32	39	156	20	276	20	59.682	57.662	9.4	8.5	2.6557	F	389	GTGCAGGACCCGGACCAGACCGGGAGGATCAGAGGAAATAATGAAAAGTGTTATGTTGACTACAAGTGTTAACGCTAACAACCGTAAAGACAGAACTCACCGGGGCTCAGCAGGGAGGAAGTTGTTGCCatgatgatgAcccccTCAGATGGAAAGGTGACTCTGAAGGTGAGGGGTCAAAGGTCACATCTGATCATCAGcccccTTagagagagagTTAGCTTCATTATGTTCAGTATTTAGAGTAGCAACAGTGTGCTGATGCTAACAACTTGCTAACATAATGCTAACACAGTAGGCTAAATAGTACAATATCTACCTCTGAGAAGGAGTAGAATATAAAGGGAATACTCAATTAAGGTACCTTAAATTGTACTTAAGTTAAATTC	NO_NT_HIT	NO_NT_HIT	NO_NT_HIT	NO_NT_HIT	NO_NT_HIT	NO_NT_HIT	NO_NT_HIT	NO_NT_HIT	NO_NT_HIT	NO_NT_HIT	NO_NT_HIT	NO_NT_HIT	NO_NT_HIT
AS1J0:01287:02613	1	208	10	5	1	AG	AGAGAGAGAG	NA	0	0	9	39	171	TCAGCAGGGAGGAAGTTGTTGCCatgatgatgAcccccTCAGATGGAAAGGTGACTCTGAAGGTGAGGGGTCAAAGGTCACATCTGATCATCAGcccccTTagagagagagTTAGCTTCATTATGTTCAGTATTTAGAGTAGCAACAGTGTGCTGATGCTAACAACTTGCT	TCAGCAGGGAGGAAGTTGTT	AGCAAGTTGTTAGCATCAGCA	81	39	107	20	277	21	59.844	58.741	7	8.5	2.41528	F	389	GTGCAGGACCCGGACCAGACCGGGAGGATCAGAGGAAATAATGAAAAGTGTTATGTTGACTACAAGTGTTAACGCTAACAACCGTAAAGACAGAACTCACCGGGGCTCAGCAGGGAGGAAGTTGTTGCCatgatgatgAcccccTCAGATGGAAAGGTGACTCTGAAGGTGAGGGGTCAAAGGTCACATCTGATCATCAGcccccTTagagagagagTTAGCTTCATTATGTTCAGTATTTAGAGTAGCAACAGTGTGCTGATGCTAACAACTTGCTAACATAATGCTAACACAGTAGGCTAAATAGTACAATATCTACCTCTGAGAAGGAGTAGAATATAAAGGGAATACTCAATTAAGGTACCTTAAATTGTACTTAAGTTAAATTC	NO_NT_HIT	NO_NT_HIT	NO_NT_HIT	NO_NT_HIT	NO_NT_HIT	NO_NT_HIT	NO_NT_HIT	NO_NT_HIT	NO_NT_HIT	NO_NT_HIT	NO_NT_HIT	NO_NT_HIT	NO_NT_HIT
AS1J0:01287:02613	1	208	10	5	1	AG	AGAGAGAGAG	NA	0	0	9	39	196	CCGTAAAGACAGAACTCACCGGGGCTCAGCAGGGAGGAAGTTGTTGCCatgatgatgAcccccTCAGATGGAAAGGTGACTCTGAAGGTGAGGGGTCAAAGGTCACATCTGATCATCAGcccccTTagagagagagTTAGCTTCATTATGTTCAGTATTTAGAGTAGCAACAGTGTGCTGATGCTAACAACTTGCT	CCGTAAAGACAGAACTCACCG	AGCAAGTTGTTAGCATCAGCA	105	39	82	21	277	21	59.782	58.741	9.9	8.5	3.47692	F	389	GTGCAGGACCCGGACCAGACCGGGAGGATCAGAGGAAATAATGAAAAGTGTTATGTTGACTACAAGTGTTAACGCTAACAACCGTAAAGACAGAACTCACCGGGGCTCAGCAGGGAGGAAGTTGTTGCCatgatgatgAcccccTCAGATGGAAAGGTGACTCTGAAGGTGAGGGGTCAAAGGTCACATCTGATCATCAGcccccTTagagagagagTTAGCTTCATTATGTTCAGTATTTAGAGTAGCAACAGTGTGCTGATGCTAACAACTTGCTAACATAATGCTAACACAGTAGGCTAAATAGTACAATATCTACCTCTGAGAAGGAGTAGAATATAAAGGGAATACTCAATTAAGGTACCTTAAATTGTACTTAAGTTAAATTC	NO_NT_HIT	NO_NT_HIT	NO_NT_HIT	NO_NT_HIT	NO_NT_HIT	NO_NT_HIT	NO_NT_HIT	NO_NT_HIT	NO_NT_HIT	NO_NT_HIT	NO_NT_HIT	NO_NT_HIT	NO_NT_HIT
AS1J0:01287:02613	1	208	10	5	1	AG	AGAGAGAGAG	NA	0	0	9	39	257	CGGGAGGATCAGAGGAAATAATGAAAAGTGTTATGTTGACTACAAGTGTTAACGCTAACAACCGTAAAGACAGAACTCACCGGGGCTCAGCAGGGAGGAAGTTGTTGCCatgatgatgAcccccTCAGATGGAAAGGTGACTCTGAAGGTGAGGGGTCAAAGGTCACATCTGATCATCAGcccccTTagagagagagTTAGCTTCATTATGTTCAGTATTTAGAGTAGCAACAGTGTGCTGATGCTAACAACTTGCT	CGGGAGGATCAGAGGAAATA	AGCAAGTTGTTAGCATCAGCA	167	39	21	20	277	21	59.076	58.741	6.2	8.5	3.18291	F	389	GTGCAGGACCCGGACCAGACCGGGAGGATCAGAGGAAATAATGAAAAGTGTTATGTTGACTACAAGTGTTAACGCTAACAACCGTAAAGACAGAACTCACCGGGGCTCAGCAGGGAGGAAGTTGTTGCCatgatgatgAcccccTCAGATGGAAAGGTGACTCTGAAGGTGAGGGGTCAAAGGTCACATCTGATCATCAGcccccTTagagagagagTTAGCTTCATTATGTTCAGTATTTAGAGTAGCAACAGTGTGCTGATGCTAACAACTTGCTAACATAATGCTAACACAGTAGGCTAAATAGTACAATATCTACCTCTGAGAAGGAGTAGAATATAAAGGGAATACTCAATTAAGGTACCTTAAATTGTACTTAAGTTAAATTC	NO_NT_HIT	NO_NT_HIT	NO_NT_HIT	NO_NT_HIT	NO_NT_HIT	NO_NT_HIT	NO_NT_HIT	NO_NT_HIT	NO_NT_HIT	NO_NT_HIT	NO_NT_HIT	NO_NT_HIT	NO_NT_HIT
AS1J0:01287:02613	1	208	10	5	1	AG	AGAGAGAGAG	NA	0	0	9	32	122	GGTGACTCTGAAGGTGAGGGGTCAAAGGTCACATCTGATCATCAGcccccTTagagagagagTTAGCTTCATTATGTTCAGTATTTAGAGTAGCAACAGTGTGCTGATGCTAACAACTTGCT	GGTGACTCTGAAGGTGAGGG	AGCAAGTTGTTAGCATCAGCA	32	39	156	20	277	21	59.682	58.741	9.4	8.5	2.57713	F	389	GTGCAGGACCCGGACCAGACCGGGAGGATCAGAGGAAATAATGAAAAGTGTTATGTTGACTACAAGTGTTAACGCTAACAACCGTAAAGACAGAACTCACCGGGGCTCAGCAGGGAGGAAGTTGTTGCCatgatgatgAcccccTCAGATGGAAAGGTGACTCTGAAGGTGAGGGGTCAAAGGTCACATCTGATCATCAGcccccTTagagagagagTTAGCTTCATTATGTTCAGTATTTAGAGTAGCAACAGTGTGCTGATGCTAACAACTTGCTAACATAATGCTAACACAGTAGGCTAAATAGTACAATATCTACCTCTGAGAAGGAGTAGAATATAAAGGGAATACTCAATTAAGGTACCTTAAATTGTACTTAAGTTAAATTC	NO_NT_HIT	NO_NT_HIT	NO_NT_HIT	NO_NT_HIT	NO_NT_HIT	NO_NT_HIT	NO_NT_HIT	NO_NT_HIT	NO_NT_HIT	NO_NT_HIT	NO_NT_HIT	NO_NT_HIT	NO_NT_HIT
AS1J0:01309:03224	1	40	31	12	1.5	AC	ACACACACACACACACACACACACTACACAC	NA	1	1	6	0	90	AGAGGAAAGGCTGTGCAGAAATGTGCGTAACTCGTacacacacacacacacacacacacTacacacTGACAACACAACTACAAATCAACA	AGAGGAAAGGCTGTGCAGAA	TGTTGATTTGTAGTTGTGTTGTCA	15	0	5	20	94	24	60.134	58.187	7	6.7	5.94634	B	97	GTGCAGAGGAAAGGCTGTGCAGAAATGTGCGTAACTCGTacacacacacacacacacacacacTacacacTGACAACACAACTACAAATCAACAACT	NO_NT_HIT	NO_NT_HIT	NO_NT_HIT	NO_NT_HIT	NO_NT_HIT	NO_NT_HIT	NO_NT_HIT	NO_NT_HIT	NO_NT_HIT	NO_NT_HIT	NO_NT_HIT	NO_NT_HIT	NO_NT_HIT
AS1J0:01309:03224	1	40	31	12	1.5	AC	ACACACACACACACACACACACACTACACAC	NA	0	0	7	0	90	GAGGAAAGGCTGTGCAGAAATGTGCGTAACTCGTacacacacacacacacacacacacTacacacTGACAACACAACTACAAATCAACAA	GAGGAAAGGCTGTGCAGAAA	TTGTTGATTTGTAGTTGTGTTGTCA	14	0	6	20	95	25	60.517	59.517	7	6.7	6.00011	B	97	GTGCAGAGGAAAGGCTGTGCAGAAATGTGCGTAACTCGTacacacacacacacacacacacacTacacacTGACAACACAACTACAAATCAACAACT	NO_NT_HIT	NO_NT_HIT	NO_NT_HIT	NO_NT_HIT	NO_NT_HIT	NO_NT_HIT	NO_NT_HIT	NO_NT_HIT	NO_NT_HIT	NO_NT_HIT	NO_NT_HIT	NO_NT_HIT	NO_NT_HIT
AS1J0:01309:03224	1	40	31	12	1.5	AC	ACACACACACACACACACACACACTACACAC	NA	0	0	7	0	91	AGAGGAAAGGCTGTGCAGAAATGTGCGTAACTCGTacacacacacacacacacacacacTacacacTGACAACACAACTACAAATCAACAA	AGAGGAAAGGCTGTGCAGAA	TTGTTGATTTGTAGTTGTGTTGTCA	15	0	5	20	95	25	60.134	59.517	7	6.7	5.61717	B	97	GTGCAGAGGAAAGGCTGTGCAGAAATGTGCGTAACTCGTacacacacacacacacacacacacTacacacTGACAACACAACTACAAATCAACAACT	NO_NT_HIT	NO_NT_HIT	NO_NT_HIT	NO_NT_HIT	NO_NT_HIT	NO_NT_HIT	NO_NT_HIT	NO_NT_HIT	NO_NT_HIT	NO_NT_HIT	NO_NT_HIT	NO_NT_HIT	NO_NT_HIT
AS1J0:01328:03203	1	40	24	12	1	AC	GTGTGTGTGTGTGTGTGTGTGTGT	NA	1	1	3	5	90	GTGCAGTGGGCTCACGAGTATGTGTTTACTTGTTTGTGAgtgtgtgtgtgtgtgtgtgtgtgtGGATGCgtgtgtgtTGAGTTAACCAGG	GTGCAGTGGGCTCACGAGT	CCTGGTTAACTCAACACACACG	20	5	1	19	90	22	62.543	60.499	8.1	8.1	6.04179	F	91	GTGCAGTGGGCTCACGAGTATGTGTTTACTTGTTTGTGAgtgtgtgtgtgtgtgtgtgtgtgtGGATGCgtgtgtgtTGAGTTAACCAGGA	NO_NT_HIT	NO_NT_HIT	NO_NT_HIT	NO_NT_HIT	NO_NT_HIT	NO_NT_HIT	NO_NT_HIT	NO_NT_HIT	NO_NT_HIT	NO_NT_HIT	NO_NT_HIT	NO_NT_HIT	NO_NT_HIT
AS1J0:01328:03203	1	40	24	12	1	AC	GTGTGTGTGTGTGTGTGTGTGTGT	NA	0	0	4	5	90	GTGCAGTGGGCTCACGAGTATGTGTTTACTTGTTTGTGAgtgtgtgtgtgtgtgtgtgtgtgtGGATGCgtgtgtgtTGAGTTAACCAGG	GTGCAGTGGGCTCACGAGTA	CCTGGTTAACTCAACACACACG	19	5	1	20	90	22	62.45	60.499	5.4	8.1	4.94826	F	91	GTGCAGTGGGCTCACGAGTATGTGTTTACTTGTTTGTGAgtgtgtgtgtgtgtgtgtgtgtgtGGATGCgtgtgtgtTGAGTTAACCAGGA	NO_NT_HIT	NO_NT_HIT	NO_NT_HIT	NO_NT_HIT	NO_NT_HIT	NO_NT_HIT	NO_NT_HIT	NO_NT_HIT	NO_NT_HIT	NO_NT_HIT	NO_NT_HIT	NO_NT_HIT	NO_NT_HIT
AS1J0:01328:03203	1	40	24	12	1	AC	GTGTGTGTGTGTGTGTGTGTGTGT	NA	0	0	4	5	90	GTGCAGTGGGCTCACGAGTATGTGTTTACTTGTTTGTGAgtgtgtgtgtgtgtgtgtgtgtgtGGATGCgtgtgtgtTGAGTTAACCAGG	GTGCAGTGGGCTCACGAGTAT	CCTGGTTAACTCAACACACACG	18	5	1	21	90	22	62.595	60.499	5.3	8.1	6.09398	F	91	GTGCAGTGGGCTCACGAGTATGTGTTTACTTGTTTGTGAgtgtgtgtgtgtgtgtgtgtgtgtGGATGCgtgtgtgtTGAGTTAACCAGGA	NO_NT_HIT	NO_NT_HIT	NO_NT_HIT	NO_NT_HIT	NO_NT_HIT	NO_NT_HIT	NO_NT_HIT	NO_NT_HIT	NO_NT_HIT	NO_NT_HIT	NO_NT_HIT	NO_NT_HIT	NO_NT_HIT
AS1J0:01329:02920	1	37	12	6	1	AC	TGTGTGTGTGTG	NA	1	1	4	15	178	GCAGGACTGCCAAGACTGTGTACAGCATTGTATCtgtgtgtgtgtgGTggggggggTTGATCATACGTCAATACAGAAGGGAATGTACATTAGCAGTGGAGGTTTAGTCATCATTGAAGTTGAAACAAGTTTCATGACATTCAAATTaaaaaaTTGAAAGACTAGGATCACTCATTCa	GCAGGACTGCCAAGACTGT	TGAATGAGTGATCCTAGTCTTTCAAT	15	106	3	19	180	26	58.983	59.588	6.1	6.9	8.42902	F	224	GTGCAGGACTGCCAAGACTGTGTACAGCATTGTATCtgtgtgtgtgtgGTggggggggTTGATCATACGTCAATACAGAAGGGAATGTACATTAGCAGTGGAGGTTTAGTCATCATTGAAGTTGAAACAAGTTTCATGACATTCAAATTaaaaaaTTGAAAGACTAGGATCACTCATTCaaaaaCCTCAAAAGTCACAGGATtgtgtgtgTTTGTGCTTTTAAA	NO_NT_HIT	NO_NT_HIT	NO_NT_HIT	NO_NT_HIT	NO_NT_HIT	NO_NT_HIT	NO_NT_HIT	NO_NT_HIT	NO_NT_HIT	NO_NT_HIT	NO_NT_HIT	NO_NT_HIT	NO_NT_HIT
AS1J0:01329:02920	1	37	12	6	1	AC	TGTGTGTGTGTG	NA	0	0	4	15	179	TGCAGGACTGCCAAGACTGTGTACAGCATTGTATCtgtgtgtgtgtgGTggggggggTTGATCATACGTCAATACAGAAGGGAATGTACATTAGCAGTGGAGGTTTAGTCATCATTGAAGTTGAAACAAGTTTCATGACATTCAAATTaaaaaaTTGAAAGACTAGGATCACTCATTCa	TGCAGGACTGCCAAGACTGT	TGAATGAGTGATCCTAGTCTTTCAAT	15	106	2	20	180	26	62.044	59.588	6.1	6.9	8.45586	F	224	GTGCAGGACTGCCAAGACTGTGTACAGCATTGTATCtgtgtgtgtgtgGTggggggggTTGATCATACGTCAATACAGAAGGGAATGTACATTAGCAGTGGAGGTTTAGTCATCATTGAAGTTGAAACAAGTTTCATGACATTCAAATTaaaaaaTTGAAAGACTAGGATCACTCATTCaaaaaCCTCAAAAGTCACAGGATtgtgtgtgTTTGTGCTTTTAAA	NO_NT_HIT	NO_NT_HIT	NO_NT_HIT	NO_NT_HIT	NO_NT_HIT	NO_NT_HIT	NO_NT_HIT	NO_NT_HIT	NO_NT_HIT	NO_NT_HIT	NO_NT_HIT	NO_NT_HIT	NO_NT_HIT
AS1J0:01329:02920	1	37	12	6	1	AC	TGTGTGTGTGTG	NA	0	0	6	13	112	CAGGACTGCCAAGACTGTGTACAGCATTGTATCtgtgtgtgtgtgGTggggggggTTGATCATACGTCAATACAGAAGGGAATGTACATTAGCAGTGGAGGTTTAGTCATCA	CAGGACTGCCAAGACTGTGT	TGATGACTAAACCTCCACTGC	13	46	4	20	115	21	58.887	57.811	6.4	7.9	4.30251	F	224	GTGCAGGACTGCCAAGACTGTGTACAGCATTGTATCtgtgtgtgtgtgGTggggggggTTGATCATACGTCAATACAGAAGGGAATGTACATTAGCAGTGGAGGTTTAGTCATCATTGAAGTTGAAACAAGTTTCATGACATTCAAATTaaaaaaTTGAAAGACTAGGATCACTCATTCaaaaaCCTCAAAAGTCACAGGATtgtgtgtgTTTGTGCTTTTAAA	NO_NT_HIT	NO_NT_HIT	NO_NT_HIT	NO_NT_HIT	NO_NT_HIT	NO_NT_HIT	NO_NT_HIT	NO_NT_HIT	NO_NT_HIT	NO_NT_HIT	NO_NT_HIT	NO_NT_HIT	NO_NT_HIT
AS1J0:01329:02920	1	37	12	6	1	AC	TGTGTGTGTGTG	NA	0	0	6	13	112	CAGGACTGCCAAGACTGTGTACAGCATTGTATCtgtgtgtgtgtgGTggggggggTTGATCATACGTCAATACAGAAGGGAATGTACATTAGCAGTGGAGGTTTAGTCATCA	CAGGACTGCCAAGACTGTGT	TGATGACTAAACCTCCACTGCT	13	45	4	20	115	22	58.887	58.865	6.4	8.2	4.24846	F	224	GTGCAGGACTGCCAAGACTGTGTACAGCATTGTATCtgtgtgtgtgtgGTggggggggTTGATCATACGTCAATACAGAAGGGAATGTACATTAGCAGTGGAGGTTTAGTCATCATTGAAGTTGAAACAAGTTTCATGACATTCAAATTaaaaaaTTGAAAGACTAGGATCACTCATTCaaaaaCCTCAAAAGTCACAGGATtgtgtgtgTTTGTGCTTTTAAA	NO_NT_HIT	NO_NT_HIT	NO_NT_HIT	NO_NT_HIT	NO_NT_HIT	NO_NT_HIT	NO_NT_HIT	NO_NT_HIT	NO_NT_HIT	NO_NT_HIT	NO_NT_HIT	NO_NT_HIT	NO_NT_HIT
AS1J0:01329:02920	1	37	12	6	1	AC	TGTGTGTGTGTG	NA	0	0	6	13	114	CAGGACTGCCAAGACTGTGTACAGCATTGTATCtgtgtgtgtgtgGTggggggggTTGATCATACGTCAATACAGAAGGGAATGTACATTAGCAGTGGAGGTTTAGTCATCATT	CAGGACTGCCAAGACTGTGT	AATGATGACTAAACCTCCACTGC	13	46	4	20	117	23	58.887	59.539	6.4	7.9	4.57367	F	224	GTGCAGGACTGCCAAGACTGTGTACAGCATTGTATCtgtgtgtgtgtgGTggggggggTTGATCATACGTCAATACAGAAGGGAATGTACATTAGCAGTGGAGGTTTAGTCATCATTGAAGTTGAAACAAGTTTCATGACATTCAAATTaaaaaaTTGAAAGACTAGGATCACTCATTCaaaaaCCTCAAAAGTCACAGGATtgtgtgtgTTTGTGCTTTTAAA	NO_NT_HIT	NO_NT_HIT	NO_NT_HIT	NO_NT_HIT	NO_NT_HIT	NO_NT_HIT	NO_NT_HIT	NO_NT_HIT	NO_NT_HIT	NO_NT_HIT	NO_NT_HIT	NO_NT_HIT	NO_NT_HIT
AS1J0:01329:02920	1	37	12	6	1	AC	TGTGTGTGTGTG	NA	0	0	6	13	177	CAGGACTGCCAAGACTGTGTACAGCATTGTATCtgtgtgtgtgtgGTggggggggTTGATCATACGTCAATACAGAAGGGAATGTACATTAGCAGTGGAGGTTTAGTCATCATTGAAGTTGAAACAAGTTTCATGACATTCAAATTaaaaaaTTGAAAGACTAGGATCACTCATTCa	CAGGACTGCCAAGACTGTGT	TGAATGAGTGATCCTAGTCTTTCAAT	13	106	4	20	180	26	58.887	59.588	6.4	6.9	7.52543	F	224	GTGCAGGACTGCCAAGACTGTGTACAGCATTGTATCtgtgtgtgtgtgGTggggggggTTGATCATACGTCAATACAGAAGGGAATGTACATTAGCAGTGGAGGTTTAGTCATCATTGAAGTTGAAACAAGTTTCATGACATTCAAATTaaaaaaTTGAAAGACTAGGATCACTCATTCaaaaaCCTCAAAAGTCACAGGATtgtgtgtgTTTGTGCTTTTAAA	NO_NT_HIT	NO_NT_HIT	NO_NT_HIT	NO_NT_HIT	NO_NT_HIT	NO_NT_HIT	NO_NT_HIT	NO_NT_HIT	NO_NT_HIT	NO_NT_HIT	NO_NT_HIT	NO_NT_HIT	NO_NT_HIT
AS1J0:01329:02920	1	37	12	6	1	AC	TGTGTGTGTGTG	NA	0	0	8	17	220	GTGCAGGACTGCCAAGACTGTGTACAGCATTGTATCtgtgtgtgtgtgGTggggggggTTGATCATACGTCAATACAGAAGGGAATGTACATTAGCAGTGGAGGTTTAGTCATCATTGAAGTTGAAACAAGTTTCATGACATTCAAATTaaaaaaTTGAAAGACTAGGATCACTCATTCaaaaaCCTCAAAAGTCACAGGATtgtgtgtgTTTGTGCTTT	GTGCAGGACTGCCAAGACT	AAAGCACAAACACACACAATCC	17	150	1	19	220	22	58.983	59.943	6.1	8.1	4.07418	F	224	GTGCAGGACTGCCAAGACTGTGTACAGCATTGTATCtgtgtgtgtgtgGTggggggggTTGATCATACGTCAATACAGAAGGGAATGTACATTAGCAGTGGAGGTTTAGTCATCATTGAAGTTGAAACAAGTTTCATGACATTCAAATTaaaaaaTTGAAAGACTAGGATCACTCATTCaaaaaCCTCAAAAGTCACAGGATtgtgtgtgTTTGTGCTTTTAAA	NO_NT_HIT	NO_NT_HIT	NO_NT_HIT	NO_NT_HIT	NO_NT_HIT	NO_NT_HIT	NO_NT_HIT	NO_NT_HIT	NO_NT_HIT	NO_NT_HIT	NO_NT_HIT	NO_NT_HIT	NO_NT_HIT
AS1J0:01329:02920	1	37	12	6	1	AC	TGTGTGTGTGTG	NA	0	0	8	15	218	GCAGGACTGCCAAGACTGTGTACAGCATTGTATCtgtgtgtgtgtgGTggggggggTTGATCATACGTCAATACAGAAGGGAATGTACATTAGCAGTGGAGGTTTAGTCATCATTGAAGTTGAAACAAGTTTCATGACATTCAAATTaaaaaaTTGAAAGACTAGGATCACTCATTCaaaaaCCTCAAAAGTCACAGGATtgtgtgtgTTTGTGCTTT	GCAGGACTGCCAAGACTGT	AAAGCACAAACACACACAATCC	15	150	3	19	220	22	58.983	59.943	6.1	8.1	4.07418	F	224	GTGCAGGACTGCCAAGACTGTGTACAGCATTGTATCtgtgtgtgtgtgGTggggggggTTGATCATACGTCAATACAGAAGGGAATGTACATTAGCAGTGGAGGTTTAGTCATCATTGAAGTTGAAACAAGTTTCATGACATTCAAATTaaaaaaTTGAAAGACTAGGATCACTCATTCaaaaaCCTCAAAAGTCACAGGATtgtgtgtgTTTGTGCTTTTAAA	NO_NT_HIT	NO_NT_HIT	NO_NT_HIT	NO_NT_HIT	NO_NT_HIT	NO_NT_HIT	NO_NT_HIT	NO_NT_HIT	NO_NT_HIT	NO_NT_HIT	NO_NT_HIT	NO_NT_HIT	NO_NT_HIT
AS1J0:01329:02920	1	37	12	6	1	AC	TGTGTGTGTGTG	NA	0	0	11	17	217	GTGCAGGACTGCCAAGACTGTGTACAGCATTGTATCtgtgtgtgtgtgGTggggggggTTGATCATACGTCAATACAGAAGGGAATGTACATTAGCAGTGGAGGTTTAGTCATCATTGAAGTTGAAACAAGTTTCATGACATTCAAATTaaaaaaTTGAAAGACTAGGATCACTCATTCaaaaaCCTCAAAAGTCACAGGATtgtgtgtgTTTGTGC	GTGCAGGACTGCCAAGACT	GCACAAACACACACAATCCTG	17	148	1	19	217	21	58.983	60.064	6.1	8.2	3.08117	F	224	GTGCAGGACTGCCAAGACTGTGTACAGCATTGTATCtgtgtgtgtgtgGTggggggggTTGATCATACGTCAATACAGAAGGGAATGTACATTAGCAGTGGAGGTTTAGTCATCATTGAAGTTGAAACAAGTTTCATGACATTCAAATTaaaaaaTTGAAAGACTAGGATCACTCATTCaaaaaCCTCAAAAGTCACAGGATtgtgtgtgTTTGTGCTTTTAAA	NO_NT_HIT	NO_NT_HIT	NO_NT_HIT	NO_NT_HIT	NO_NT_HIT	NO_NT_HIT	NO_NT_HIT	NO_NT_HIT	NO_NT_HIT	NO_NT_HIT	NO_NT_HIT	NO_NT_HIT	NO_NT_HIT
AS1J0:01336:02027	1	29	38	8	1.5	AC	ACACACACACACACACGAGAAGAAGAAGAAACACACAC	NA	1	1	4	5	92	GTGTGCCGCGATACGAAGACACAacacacacacacacacGagaagaagaagaAacacacacGCTCATGAAGAATAGTGAGAACacaacaaca	GTGTGCCGCGATACGAAG	TGTTGTTGTGTTCTCACTATTCTTCA	5	5	6	18	97	26	61.417	60.128	8.7	7	9.54495	F	97	GTGCAGTGTGCCGCGATACGAAGACACAacacacacacacacacGagaagaagaagaAacacacacGCTCATGAAGAATAGTGAGAACacaacaaca	NO_NT_HIT	NO_NT_HIT	NO_NT_HIT	NO_NT_HIT	NO_NT_HIT	NO_NT_HIT	NO_NT_HIT	NO_NT_HIT	NO_NT_HIT	NO_NT_HIT	NO_NT_HIT	NO_NT_HIT	NO_NT_HIT
AS1J0:01336:02027	1	29	38	8	1.5	AC	ACACACACACACACACGAGAAGAAGAAGAAACACACAC	NA	0	0	4	5	93	AGTGTGCCGCGATACGAAGACACAacacacacacacacacGagaagaagaagaAacacacacGCTCATGAAGAATAGTGAGAACacaacaaca	AGTGTGCCGCGATACGAAG	TGTTGTTGTGTTCTCACTATTCTTCA	5	5	5	19	97	26	62.346	60.128	8.7	7	9.47457	F	97	GTGCAGTGTGCCGCGATACGAAGACACAacacacacacacacacGagaagaagaagaAacacacacGCTCATGAAGAATAGTGAGAACacaacaaca	NO_NT_HIT	NO_NT_HIT	NO_NT_HIT	NO_NT_HIT	NO_NT_HIT	NO_NT_HIT	NO_NT_HIT	NO_NT_HIT	NO_NT_HIT	NO_NT_HIT	NO_NT_HIT	NO_NT_HIT	NO_NT_HIT
AS1J0:01336:02027	1	29	38	8	1.5	AC	ACACACACACACACACGAGAAGAAGAAGAAACACACAC	NA	0	0	4	3	90	GTGCCGCGATACGAAGACACAacacacacacacacacGagaagaagaagaAacacacacGCTCATGAAGAATAGTGAGAACacaacaaca	GTGCCGCGATACGAAGAC	TGTTGTTGTGTTCTCACTATTCTTCA	3	5	8	18	97	26	60.386	60.128	6.4	7	8.51395	F	97	GTGCAGTGTGCCGCGATACGAAGACACAacacacacacacacacGagaagaagaagaAacacacacGCTCATGAAGAATAGTGAGAACacaacaaca	NO_NT_HIT	NO_NT_HIT	NO_NT_HIT	NO_NT_HIT	NO_NT_HIT	NO_NT_HIT	NO_NT_HIT	NO_NT_HIT	NO_NT_HIT	NO_NT_HIT	NO_NT_HIT	NO_NT_HIT	NO_NT_HIT
AS1J0:01368:00852	1	32	34	17	1	AC	ACACACACACACACACACACACACACACACACAC	NA	1	1	4	3	121	AGCTGGCCAGGGTCAGTACGAacacacacacacacacacacacacacacacacacAGAAGATAGACAAAGTGCGTAAACCAACGGCCCACGCACAGAAAACCACACCACATAGGGACTCGA	AGCTGGCCAGGGTCAGTA	TCGAGTCCCTATGTGGTGTG	3	46	11	18	131	20	59.367	59.545	5.7	6.4	3.08767	A	165	GTGCAGGAGCAGCTGGCCAGGGTCAGTACGAacacacacacacacacacacacacacacacacacAGAAGATAGACAAAGTGCGTAAACCAACGGCCCACGCACAGAAAACCACACCACATAGGGACTCGATTATAGTGGGGAATGCAACAGCTGTGCATGCGTA	NO_NT_HIT	NO_NT_HIT	NO_NT_HIT	NO_NT_HIT	NO_NT_HIT	NO_NT_HIT	NO_NT_HIT	NO_NT_HIT	NO_NT_HIT	NO_NT_HIT	NO_NT_HIT	NO_NT_HIT	NO_NT_HIT
AS1J0:01368:00852	1	32	34	17	1	AC	ACACACACACACACACACACACACACACACACAC	NA	0	0	4	3	148	AGCTGGCCAGGGTCAGTACGAacacacacacacacacacacacacacacacacacAGAAGATAGACAAAGTGCGTAAACCAACGGCCCACGCACAGAAAACCACACCACATAGGGACTCGATTATAGTGGGGAATGCAACAGCTGTGC	AGCTGGCCAGGGTCAGTA	GCACAGCTGTTGCATTCC	3	75	11	18	158	18	59.367	58.899	5.7	8.1	5.73437	A	165	GTGCAGGAGCAGCTGGCCAGGGTCAGTACGAacacacacacacacacacacacacacacacacacAGAAGATAGACAAAGTGCGTAAACCAACGGCCCACGCACAGAAAACCACACCACATAGGGACTCGATTATAGTGGGGAATGCAACAGCTGTGCATGCGTA	NO_NT_HIT	NO_NT_HIT	NO_NT_HIT	NO_NT_HIT	NO_NT_HIT	NO_NT_HIT	NO_NT_HIT	NO_NT_HIT	NO_NT_HIT	NO_NT_HIT	NO_NT_HIT	NO_NT_HIT	NO_NT_HIT
AS1J0:01368:00852	1	32	34	17	1	AC	ACACACACACACACACACACACACACACACACAC	NA	0	0	4	1	119	CTGGCCAGGGTCAGTACGAacacacacacacacacacacacacacacacacacAGAAGATAGACAAAGTGCGTAAACCAACGGCCCACGCACAGAAAACCACACCACATAGGGACTCGA	CTGGCCAGGGTCAGTACG	TCGAGTCCCTATGTGGTGTG	1	46	13	18	131	20	60.261	59.545	7.1	6.4	2.71576	A	165	GTGCAGGAGCAGCTGGCCAGGGTCAGTACGAacacacacacacacacacacacacacacacacacAGAAGATAGACAAAGTGCGTAAACCAACGGCCCACGCACAGAAAACCACACCACATAGGGACTCGATTATAGTGGGGAATGCAACAGCTGTGCATGCGTA	NO_NT_HIT	NO_NT_HIT	NO_NT_HIT	NO_NT_HIT	NO_NT_HIT	NO_NT_HIT	NO_NT_HIT	NO_NT_HIT	NO_NT_HIT	NO_NT_HIT	NO_NT_HIT	NO_NT_HIT	NO_NT_HIT
AS1J0:01368:00852	1	32	34	17	1	AC	ACACACACACACACACACACACACACACACACAC	NA	0	0	4	1	120	CTGGCCAGGGTCAGTACGAacacacacacacacacacacacacacacacacacAGAAGATAGACAAAGTGCGTAAACCAACGGCCCACGCACAGAAAACCACACCACATAGGGACTCGAT	CTGGCCAGGGTCAGTACG	ATCGAGTCCCTATGTGGTGTG	1	46	13	18	132	21	60.261	59.859	7.1	6.4	3.40211	A	165	GTGCAGGAGCAGCTGGCCAGGGTCAGTACGAacacacacacacacacacacacacacacacacacAGAAGATAGACAAAGTGCGTAAACCAACGGCCCACGCACAGAAAACCACACCACATAGGGACTCGATTATAGTGGGGAATGCAACAGCTGTGCATGCGTA	NO_NT_HIT	NO_NT_HIT	NO_NT_HIT	NO_NT_HIT	NO_NT_HIT	NO_NT_HIT	NO_NT_HIT	NO_NT_HIT	NO_NT_HIT	NO_NT_HIT	NO_NT_HIT	NO_NT_HIT	NO_NT_HIT
AS1J0:01368:00852	1	32	34	17	1	AC	ACACACACACACACACACACACACACACACACAC	NA	0	0	4	1	145	CTGGCCAGGGTCAGTACGAacacacacacacacacacacacacacacacacacAGAAGATAGACAAAGTGCGTAAACCAACGGCCCACGCACAGAAAACCACACCACATAGGGACTCGATTATAGTGGGGAATGCAACAGCTGTG	CTGGCCAGGGTCAGTACG	CACAGCTGTTGCATTCCC	1	74	13	18	157	18	60.261	58.728	7.1	9.7	5.5327	A	165	GTGCAGGAGCAGCTGGCCAGGGTCAGTACGAacacacacacacacacacacacacacacacacacAGAAGATAGACAAAGTGCGTAAACCAACGGCCCACGCACAGAAAACCACACCACATAGGGACTCGATTATAGTGGGGAATGCAACAGCTGTGCATGCGTA	NO_NT_HIT	NO_NT_HIT	NO_NT_HIT	NO_NT_HIT	NO_NT_HIT	NO_NT_HIT	NO_NT_HIT	NO_NT_HIT	NO_NT_HIT	NO_NT_HIT	NO_NT_HIT	NO_NT_HIT	NO_NT_HIT
AS1J0:01368:00852	1	32	34	17	1	AC	ACACACACACACACACACACACACACACACACAC	NA	0	0	4	1	146	CTGGCCAGGGTCAGTACGAacacacacacacacacacacacacacacacacacAGAAGATAGACAAAGTGCGTAAACCAACGGCCCACGCACAGAAAACCACACCACATAGGGACTCGATTATAGTGGGGAATGCAACAGCTGTGC	CTGGCCAGGGTCAGTACG	GCACAGCTGTTGCATTCC	1	75	13	18	158	18	60.261	58.899	7.1	8.1	5.36246	A	165	GTGCAGGAGCAGCTGGCCAGGGTCAGTACGAacacacacacacacacacacacacacacacacacAGAAGATAGACAAAGTGCGTAAACCAACGGCCCACGCACAGAAAACCACACCACATAGGGACTCGATTATAGTGGGGAATGCAACAGCTGTGCATGCGTA	NO_NT_HIT	NO_NT_HIT	NO_NT_HIT	NO_NT_HIT	NO_NT_HIT	NO_NT_HIT	NO_NT_HIT	NO_NT_HIT	NO_NT_HIT	NO_NT_HIT	NO_NT_HIT	NO_NT_HIT	NO_NT_HIT
AS1J0:01379:01626	1	31	34	17	1	AC	CACACACACACACACACACACACACACACACACA	NA	1	1	4	8	90	GTGCAGAGCGCTTAACAGTGTGGGTTTGCTcacacacacacacacacacacacacacacacacaTCATATTCTTGGATGTCTGCCACAGC	GTGCAGAGCGCTTAACAGTG	GCTGTGGCAGACATCCAA	10	8	1	20	90	18	59.812	59.301	6.7	8.5	2.8869	A	93	GTGCAGAGCGCTTAACAGTGTGGGTTTGCTcacacacacacacacacacacacacacacacacaTCATATTCTTGGATGTCTGCCACAGCGCC	NO_NT_HIT	NO_NT_HIT	NO_NT_HIT	NO_NT_HIT	NO_NT_HIT	NO_NT_HIT	NO_NT_HIT	NO_NT_HIT	NO_NT_HIT	NO_NT_HIT	NO_NT_HIT	NO_NT_HIT	NO_NT_HIT
AS1J0:01379:01626	1	31	34	17	1	AC	CACACACACACACACACACACACACACACACACA	NA	0	0	4	7	90	GTGCAGAGCGCTTAACAGTGTGGGTTTGCTcacacacacacacacacacacacacacacacacaTCATATTCTTGGATGTCTGCCACAGC	GTGCAGAGCGCTTAACAGTG	GCTGTGGCAGACATCCAAG	10	7	1	20	90	19	59.812	60.419	6.7	8.5	1.60715	A	93	GTGCAGAGCGCTTAACAGTGTGGGTTTGCTcacacacacacacacacacacacacacacacacaTCATATTCTTGGATGTCTGCCACAGCGCC	NO_NT_HIT	NO_NT_HIT	NO_NT_HIT	NO_NT_HIT	NO_NT_HIT	NO_NT_HIT	NO_NT_HIT	NO_NT_HIT	NO_NT_HIT	NO_NT_HIT	NO_NT_HIT	NO_NT_HIT	NO_NT_HIT
AS1J0:01379:01626	1	31	34	17	1	AC	CACACACACACACACACACACACACACACACACA	NA	0	0	4	6	90	GTGCAGAGCGCTTAACAGTGTGGGTTTGCTcacacacacacacacacacacacacacacacacaTCATATTCTTGGATGTCTGCCACAGC	GTGCAGAGCGCTTAACAGTG	GCTGTGGCAGACATCCAAGA	10	6	1	20	90	20	59.812	62.415	6.7	7	2.60304	A	93	GTGCAGAGCGCTTAACAGTGTGGGTTTGCTcacacacacacacacacacacacacacacacacaTCATATTCTTGGATGTCTGCCACAGCGCC	NO_NT_HIT	NO_NT_HIT	NO_NT_HIT	NO_NT_HIT	NO_NT_HIT	NO_NT_HIT	NO_NT_HIT	NO_NT_HIT	NO_NT_HIT	NO_NT_HIT	NO_NT_HIT	NO_NT_HIT	NO_NT_HIT
AS1J0:01428:03277	1	68	34	14	1.5	AC	CACACACACACACACACACACACACACACTCTCT	NA	1	1	3	33	148	CACATCGATCGTGGACCCCTGCATTCTCCTGCTCAACAGTCACTCTTCGTGTGCACACGCTcacacacacacacacacacacacacacactctctCGCCTCATTGACCAAATAGACTTACATAGAGCGGAGCTGAGGAGATCGGAAGA	CACATCGATCGTGGACCC	TCTTCCGATCTCCTCAGCTC	43	33	7	18	154	20	60.949	59.636	9.1	7.9	3.31238	B	157	GTGCAGCACATCGATCGTGGACCCCTGCATTCTCCTGCTCAACAGTCACTCTTCGTGTGCACACGCTcacacacacacacacacacacacacacactctctCGCCTCATTGACCAAATAGACTTACATAGAGCGGAGCTGAGGAGATCGGAAGAGCC	NO_NT_HIT	NO_NT_HIT	NO_NT_HIT	NO_NT_HIT	NO_NT_HIT	NO_NT_HIT	NO_NT_HIT	NO_NT_HIT	NO_NT_HIT	NO_NT_HIT	NO_NT_HIT	NO_NT_HIT	NO_NT_HIT
AS1J0:01428:03277	1	68	34	14	1.5	AC	CACACACACACACACACACACACACACACTCTCT	NA	0	0	3	24	141	AGCACATCGATCGTGGACCCCTGCATTCTCCTGCTCAACAGTCACTCTTCGTGTGCACACGCTcacacacacacacacacacacacacacactctctCGCCTCATTGACCAAATAGACTTACATAGAGCGGAGCTGAGGAG	AGCACATCGATCGTGGACC	CTCCTCAGCTCCGCTCTATG	44	24	5	19	145	20	62.126	60.255	9.1	5.9	3.38092	B	157	GTGCAGCACATCGATCGTGGACCCCTGCATTCTCCTGCTCAACAGTCACTCTTCGTGTGCACACGCTcacacacacacacacacacacacacacactctctCGCCTCATTGACCAAATAGACTTACATAGAGCGGAGCTGAGGAGATCGGAAGAGCC	NO_NT_HIT	NO_NT_HIT	NO_NT_HIT	NO_NT_HIT	NO_NT_HIT	NO_NT_HIT	NO_NT_HIT	NO_NT_HIT	NO_NT_HIT	NO_NT_HIT	NO_NT_HIT	NO_NT_HIT	NO_NT_HIT
AS1J0:01428:03277	1	68	34	14	1.5	AC	CACACACACACACACACACACACACACACTCTCT	NA	0	0	4	24	140	GCACATCGATCGTGGACCCCTGCATTCTCCTGCTCAACAGTCACTCTTCGTGTGCACACGCTcacacacacacacacacacacacacacactctctCGCCTCATTGACCAAATAGACTTACATAGAGCGGAGCTGAGGAG	GCACATCGATCGTGGACC	CTCCTCAGCTCCGCTCTATG	44	24	6	18	145	20	61.121	60.255	9.1	5.9	3.37512	B	157	GTGCAGCACATCGATCGTGGACCCCTGCATTCTCCTGCTCAACAGTCACTCTTCGTGTGCACACGCTcacacacacacacacacacacacacacactctctCGCCTCATTGACCAAATAGACTTACATAGAGCGGAGCTGAGGAGATCGGAAGAGCC	NO_NT_HIT	NO_NT_HIT	NO_NT_HIT	NO_NT_HIT	NO_NT_HIT	NO_NT_HIT	NO_NT_HIT	NO_NT_HIT	NO_NT_HIT	NO_NT_HIT	NO_NT_HIT	NO_NT_HIT	NO_NT_HIT
AS1J0:01428:03277	1	68	34	14	1.5	AC	CACACACACACACACACACACACACACACTCTCT	NA	0	0	4	23	120	CTGCATTCTCCTGCTCAACAGTCACTCTTCGTGTGCACACGCTcacacacacacacacacacacacacacactctctCGCCTCATTGACCAAATAGACTTACATAGAGCGGAGCTGAGGA	CTGCATTCTCCTGCTCAACA	TCCTCAGCTCCGCTCTATGT	23	23	25	20	144	20	60.136	60.119	7	5.6	0.254778	B	157	GTGCAGCACATCGATCGTGGACCCCTGCATTCTCCTGCTCAACAGTCACTCTTCGTGTGCACACGCTcacacacacacacacacacacacacacactctctCGCCTCATTGACCAAATAGACTTACATAGAGCGGAGCTGAGGAGATCGGAAGAGCC	NO_NT_HIT	NO_NT_HIT	NO_NT_HIT	NO_NT_HIT	NO_NT_HIT	NO_NT_HIT	NO_NT_HIT	NO_NT_HIT	NO_NT_HIT	NO_NT_HIT	NO_NT_HIT	NO_NT_HIT	NO_NT_HIT
AS1J0:01428:03277	1	68	34	14	1.5	AC	CACACACACACACACACACACACACACACTCTCT	NA	0	0	4	23	121	CTGCATTCTCCTGCTCAACAGTCACTCTTCGTGTGCACACGCTcacacacacacacacacacacacacacactctctCGCCTCATTGACCAAATAGACTTACATAGAGCGGAGCTGAGGAG	CTGCATTCTCCTGCTCAACA	CTCCTCAGCTCCGCTCTATG	23	24	25	20	145	20	60.136	60.255	7	5.9	0.390615	B	157	GTGCAGCACATCGATCGTGGACCCCTGCATTCTCCTGCTCAACAGTCACTCTTCGTGTGCACACGCTcacacacacacacacacacacacacacactctctCGCCTCATTGACCAAATAGACTTACATAGAGCGGAGCTGAGGAGATCGGAAGAGCC	NO_NT_HIT	NO_NT_HIT	NO_NT_HIT	NO_NT_HIT	NO_NT_HIT	NO_NT_HIT	NO_NT_HIT	NO_NT_HIT	NO_NT_HIT	NO_NT_HIT	NO_NT_HIT	NO_NT_HIT	NO_NT_HIT
AS1J0:01428:03277	1	68	34	14	1.5	AC	CACACACACACACACACACACACACACACTCTCT	NA	0	0	4	23	130	CTGCATTCTCCTGCTCAACAGTCACTCTTCGTGTGCACACGCTcacacacacacacacacacacacacacactctctCGCCTCATTGACCAAATAGACTTACATAGAGCGGAGCTGAGGAGATCGGAAGA	CTGCATTCTCCTGCTCAACA	TCTTCCGATCTCCTCAGCTC	23	33	25	20	154	20	60.136	59.636	7	7.9	0.499755	B	157	GTGCAGCACATCGATCGTGGACCCCTGCATTCTCCTGCTCAACAGTCACTCTTCGTGTGCACACGCTcacacacacacacacacacacacacacactctctCGCCTCATTGACCAAATAGACTTACATAGAGCGGAGCTGAGGAGATCGGAAGAGCC	NO_NT_HIT	NO_NT_HIT	NO_NT_HIT	NO_NT_HIT	NO_NT_HIT	NO_NT_HIT	NO_NT_HIT	NO_NT_HIT	NO_NT_HIT	NO_NT_HIT	NO_NT_HIT	NO_NT_HIT	NO_NT_HIT
AS1J0:01434:02233	1	43	20	10	1	AC	GTGTGTGTGTGTGTGTGTGT	NA	1	1	3	10	90	GCAGTAAGCCGTGCTCCATCCTGTGCCTCTGATCCTCAACgtgtgtgtgtgtgtgtgtgtCATAGAGCGAGCTGAGGAGATCGGAAGAGC	GCAGTAAGCCGTGCTCCAT	GCTCTTCCGATCTCCTCAGC	21	10	3	19	92	20	61.365	61.561	8.1	8.2	3.92559	A	92	GTGCAGTAAGCCGTGCTCCATCCTGTGCCTCTGATCCTCAACgtgtgtgtgtgtgtgtgtgtCATAGAGCGAGCTGAGGAGATCGGAAGAGC	NO_NT_HIT	NO_NT_HIT	NO_NT_HIT	NO_NT_HIT	NO_NT_HIT	NO_NT_HIT	NO_NT_HIT	NO_NT_HIT	NO_NT_HIT	NO_NT_HIT	NO_NT_HIT	NO_NT_HIT	NO_NT_HIT
AS1J0:01434:02233	1	43	20	10	1	AC	GTGTGTGTGTGTGTGTGTGT	NA	0	0	4	8	90	GTGCAGTAAGCCGTGCTCCATCCTGTGCCTCTGATCCTCAACgtgtgtgtgtgtgtgtgtgtCATAGAGCGAGCTGAGGAGATCGGAAGA	GTGCAGTAAGCCGTGCTC	TCTTCCGATCTCCTCAGCTC	24	8	1	18	90	20	58.08	59.636	8.2	7.9	4.28329	A	92	GTGCAGTAAGCCGTGCTCCATCCTGTGCCTCTGATCCTCAACgtgtgtgtgtgtgtgtgtgtCATAGAGCGAGCTGAGGAGATCGGAAGAGC	NO_NT_HIT	NO_NT_HIT	NO_NT_HIT	NO_NT_HIT	NO_NT_HIT	NO_NT_HIT	NO_NT_HIT	NO_NT_HIT	NO_NT_HIT	NO_NT_HIT	NO_NT_HIT	NO_NT_HIT	NO_NT_HIT
AS1J0:01434:02233	1	43	20	10	1	AC	GTGTGTGTGTGTGTGTGTGT	NA	0	0	4	8	90	GTGCAGTAAGCCGTGCTCCATCCTGTGCCTCTGATCCTCAACgtgtgtgtgtgtgtgtgtgtCATAGAGCGAGCTGAGGAGATCGGAAGA	GTGCAGTAAGCCGTGCTCC	TCTTCCGATCTCCTCAGCTC	23	8	1	19	90	20	61.967	59.636	9.4	7.9	3.33098	A	92	GTGCAGTAAGCCGTGCTCCATCCTGTGCCTCTGATCCTCAACgtgtgtgtgtgtgtgtgtgtCATAGAGCGAGCTGAGGAGATCGGAAGAGC	NO_NT_HIT	NO_NT_HIT	NO_NT_HIT	NO_NT_HIT	NO_NT_HIT	NO_NT_HIT	NO_NT_HIT	NO_NT_HIT	NO_NT_HIT	NO_NT_HIT	NO_NT_HIT	NO_NT_HIT	NO_NT_HIT
AS1J0:01452:00540	1	50	24	12	1	AG	GAGAGAGAGAGAGAGAGAGAGAGA	NA	1	1	4	8	101	GTGCAGGATCGGAGGATTGgagagaTGGAGGGGAGgagagagaGGGAGGgagagagagagagagagagagagaAGCAAGAGATAGCATGGGTTGGGTTTGT	GTGCAGGATCGGAGGATT	ACAAACCCAACCCATGCTAT	31	8	1	18	101	20	58.532	59.174	8.1	7.1	4.29403	B	105	GTGCAGGATCGGAGGATTGgagagaTGGAGGGGAGgagagagaGGGAGGgagagagagagagagagagagagaAGCAAGAGATAGCATGGGTTGGGTTTGTGTAT	NO_NT_HIT	NO_NT_HIT	NO_NT_HIT	NO_NT_HIT	NO_NT_HIT	NO_NT_HIT	NO_NT_HIT	NO_NT_HIT	NO_NT_HIT	NO_NT_HIT	NO_NT_HIT	NO_NT_HIT	NO_NT_HIT
AS1J0:01452:00540	1	50	24	12	1	AG	GAGAGAGAGAGAGAGAGAGAGAGA	NA	0	0	5	11	104	GTGCAGGATCGGAGGATTGgagagaTGGAGGGGAGgagagagaGGGAGGgagagagagagagagagagagagaAGCAAGAGATAGCATGGGTTGGGTTTGTGTA	GTGCAGGATCGGAGGATTG	TACACAAACCCAACCCATGC	30	11	1	19	104	20	61.603	61.593	6.9	8.4	4.19599	B	105	GTGCAGGATCGGAGGATTGgagagaTGGAGGGGAGgagagagaGGGAGGgagagagagagagagagagagagaAGCAAGAGATAGCATGGGTTGGGTTTGTGTAT	NO_NT_HIT	NO_NT_HIT	NO_NT_HIT	NO_NT_HIT	NO_NT_HIT	NO_NT_HIT	NO_NT_HIT	NO_NT_HIT	NO_NT_HIT	NO_NT_HIT	NO_NT_HIT	NO_NT_HIT	NO_NT_HIT
AS1J0:01452:00540	1	50	24	12	1	AG	GAGAGAGAGAGAGAGAGAGAGAGA	NA	0	0	5	9	102	GTGCAGGATCGGAGGATTGgagagaTGGAGGGGAGgagagagaGGGAGGgagagagagagagagagagagagaAGCAAGAGATAGCATGGGTTGGGTTTGTG	GTGCAGGATCGGAGGATTG	CACAAACCCAACCCATGCTA	30	9	1	19	102	20	61.603	61.716	6.9	7.5	4.31879	B	105	GTGCAGGATCGGAGGATTGgagagaTGGAGGGGAGgagagagaGGGAGGgagagagagagagagagagagagaAGCAAGAGATAGCATGGGTTGGGTTTGTGTAT	NO_NT_HIT	NO_NT_HIT	NO_NT_HIT	NO_NT_HIT	NO_NT_HIT	NO_NT_HIT	NO_NT_HIT	NO_NT_HIT	NO_NT_HIT	NO_NT_HIT	NO_NT_HIT	NO_NT_HIT	NO_NT_HIT
AS1J0:01452:00540	1	50	24	12	1	AG	GAGAGAGAGAGAGAGAGAGAGAGA	NA	0	0	10	8	97	AGGATCGGAGGATTGgagagaTGGAGGGGAGgagagagaGGGAGGgagagagagagagagagagagagaAGCAAGAGATAGCATGGGTTGGGTTTGT	AGGATCGGAGGATTGGAGAG	ACAAACCCAACCCATGCTAT	25	8	5	20	101	20	60.553	59.174	6.4	7.1	1.37919	F	105	GTGCAGGATCGGAGGATTGgagagaTGGAGGGGAGgagagagaGGGAGGgagagagagagagagagagagagaAGCAAGAGATAGCATGGGTTGGGTTTGTGTAT	NO_NT_HIT	NO_NT_HIT	NO_NT_HIT	NO_NT_HIT	NO_NT_HIT	NO_NT_HIT	NO_NT_HIT	NO_NT_HIT	NO_NT_HIT	NO_NT_HIT	NO_NT_HIT	NO_NT_HIT	NO_NT_HIT
AS1J0:01452:00540	1	50	24	12	1	AG	GAGAGAGAGAGAGAGAGAGAGAGA	NA	0	0	10	7	96	AGGATCGGAGGATTGgagagaTGGAGGGGAGgagagagaGGGAGGgagagagagagagagagagagagaAGCAAGAGATAGCATGGGTTGGGTTTG	AGGATCGGAGGATTGGAGAG	CAAACCCAACCCATGCTATC	25	7	5	20	100	20	60.553	60.192	6.4	5.6	0.745077	F	105	GTGCAGGATCGGAGGATTGgagagaTGGAGGGGAGgagagagaGGGAGGgagagagagagagagagagagagaAGCAAGAGATAGCATGGGTTGGGTTTGTGTAT	NO_NT_HIT	NO_NT_HIT	NO_NT_HIT	NO_NT_HIT	NO_NT_HIT	NO_NT_HIT	NO_NT_HIT	NO_NT_HIT	NO_NT_HIT	NO_NT_HIT	NO_NT_HIT	NO_NT_HIT	NO_NT_HIT
AS1J0:01452:00540	1	50	24	12	1	AG	GAGAGAGAGAGAGAGAGAGAGAGA	NA	0	0	10	3	92	AGGATCGGAGGATTGgagagaTGGAGGGGAGgagagagaGGGAGGgagagagagagagagagagagagaAGCAAGAGATAGCATGGGTTGGG	AGGATCGGAGGATTGGAGAG	CCCAACCCATGCTATCTCTT	25	3	5	20	96	20	60.553	59.006	6.4	6.7	1.54723	F	105	GTGCAGGATCGGAGGATTGgagagaTGGAGGGGAGgagagagaGGGAGGgagagagagagagagagagagagaAGCAAGAGATAGCATGGGTTGGGTTTGTGTAT	NO_NT_HIT	NO_NT_HIT	NO_NT_HIT	NO_NT_HIT	NO_NT_HIT	NO_NT_HIT	NO_NT_HIT	NO_NT_HIT	NO_NT_HIT	NO_NT_HIT	NO_NT_HIT	NO_NT_HIT	NO_NT_HIT
AS1J0:01483:02150	1	107	31	10	1.5	AC	ACACACACACGCACACACACACACACACACA	NA	1	1	4	28	134	GTTCCTGGAGAACATCGTGCGCCGGTCCAACGGTAGGATCCGGTTCTGTCCGGTTacacacacacGcacacacacacacacacacaCCGGTGTTTAAACGGCTGCTTGTTGTGCGGAATGTCTCGTGGTTCTGG	GTTCCTGGAGAACATCGTGC	CCAGAACCACGAGACATTCC	35	28	52	20	185	20	60.667	60.51	9.9	8.1	1.17687	B	232	GTGCAGGAGGATGGCCGGAGGACGGCGGGGTCTCGTGGccccccAGAACACGTTCCTGGAGAACATCGTGCGCCGGTCCAACGGTAGGATCCGGTTCTGTCCGGTTacacacacacGcacacacacacacacacacaCCGGTGTTTAAACGGCTGCTTGTTGTGCGGAATGTCTCGTGGTTCTGGTGGGTCGTGTCGTCATCGGACAGCCCCTCTGTGATAGGCTGTTATAA	NO_NT_HIT	NO_NT_HIT	NO_NT_HIT	NO_NT_HIT	NO_NT_HIT	NO_NT_HIT	NO_NT_HIT	NO_NT_HIT	NO_NT_HIT	NO_NT_HIT	NO_NT_HIT	NO_NT_HIT	NO_NT_HIT
AS1J0:01483:02150	1	107	31	10	1.5	AC	ACACACACACGCACACACACACACACACACA	NA	0	0	4	28	136	ACGTTCCTGGAGAACATCGTGCGCCGGTCCAACGGTAGGATCCGGTTCTGTCCGGTTacacacacacGcacacacacacacacacacaCCGGTGTTTAAACGGCTGCTTGTTGTGCGGAATGTCTCGTGGTTCTGG	ACGTTCCTGGAGAACATCGT	CCAGAACCACGAGACATTCC	37	28	50	20	185	20	59.579	60.51	8	8.1	0.931103	B	232	GTGCAGGAGGATGGCCGGAGGACGGCGGGGTCTCGTGGccccccAGAACACGTTCCTGGAGAACATCGTGCGCCGGTCCAACGGTAGGATCCGGTTCTGTCCGGTTacacacacacGcacacacacacacacacacaCCGGTGTTTAAACGGCTGCTTGTTGTGCGGAATGTCTCGTGGTTCTGGTGGGTCGTGTCGTCATCGGACAGCCCCTCTGTGATAGGCTGTTATAA	NO_NT_HIT	NO_NT_HIT	NO_NT_HIT	NO_NT_HIT	NO_NT_HIT	NO_NT_HIT	NO_NT_HIT	NO_NT_HIT	NO_NT_HIT	NO_NT_HIT	NO_NT_HIT	NO_NT_HIT	NO_NT_HIT
AS1J0:01483:02150	1	107	31	10	1.5	AC	ACACACACACGCACACACACACACACACACA	NA	0	0	4	28	142	cAGAACACGTTCCTGGAGAACATCGTGCGCCGGTCCAACGGTAGGATCCGGTTCTGTCCGGTTacacacacacGcacacacacacacacacacaCCGGTGTTTAAACGGCTGCTTGTTGTGCGGAATGTCTCGTGGTTCTGG	CAGAACACGTTCCTGGAGAA	CCAGAACCACGAGACATTCC	43	28	44	20	185	20	58.852	60.51	6.7	8.1	1.65873	F	232	GTGCAGGAGGATGGCCGGAGGACGGCGGGGTCTCGTGGccccccAGAACACGTTCCTGGAGAACATCGTGCGCCGGTCCAACGGTAGGATCCGGTTCTGTCCGGTTacacacacacGcacacacacacacacacacaCCGGTGTTTAAACGGCTGCTTGTTGTGCGGAATGTCTCGTGGTTCTGGTGGGTCGTGTCGTCATCGGACAGCCCCTCTGTGATAGGCTGTTATAA	NO_NT_HIT	NO_NT_HIT	NO_NT_HIT	NO_NT_HIT	NO_NT_HIT	NO_NT_HIT	NO_NT_HIT	NO_NT_HIT	NO_NT_HIT	NO_NT_HIT	NO_NT_HIT	NO_NT_HIT	NO_NT_HIT
AS1J0:01483:02150	1	107	31	10	1.5	AC	ACACACACACGCACACACACACACACACACA	NA	0	0	4	28	143	ccAGAACACGTTCCTGGAGAACATCGTGCGCCGGTCCAACGGTAGGATCCGGTTCTGTCCGGTTacacacacacGcacacacacacacacacacaCCGGTGTTTAAACGGCTGCTTGTTGTGCGGAATGTCTCGTGGTTCTGG	CCAGAACACGTTCCTGGAGA	CCAGAACCACGAGACATTCC	44	28	43	20	185	20	61.246	60.51	7.9	8.1	1.75633	F	232	GTGCAGGAGGATGGCCGGAGGACGGCGGGGTCTCGTGGccccccAGAACACGTTCCTGGAGAACATCGTGCGCCGGTCCAACGGTAGGATCCGGTTCTGTCCGGTTacacacacacGcacacacacacacacacacaCCGGTGTTTAAACGGCTGCTTGTTGTGCGGAATGTCTCGTGGTTCTGGTGGGTCGTGTCGTCATCGGACAGCCCCTCTGTGATAGGCTGTTATAA	NO_NT_HIT	NO_NT_HIT	NO_NT_HIT	NO_NT_HIT	NO_NT_HIT	NO_NT_HIT	NO_NT_HIT	NO_NT_HIT	NO_NT_HIT	NO_NT_HIT	NO_NT_HIT	NO_NT_HIT	NO_NT_HIT
AS1J0:01483:02150	1	107	31	10	1.5	AC	ACACACACACGCACACACACACACACACACA	NA	0	0	4	18	126	ACGTTCCTGGAGAACATCGTGCGCCGGTCCAACGGTAGGATCCGGTTCTGTCCGGTTacacacacacGcacacacacacacacacacaCCGGTGTTTAAACGGCTGCTTGTTGTGCGGAATGTCTC	ACGTTCCTGGAGAACATCGT	GAGACATTCCGCACAACAAG	37	18	50	20	175	20	59.579	59.293	8	6.7	1.1281	B	232	GTGCAGGAGGATGGCCGGAGGACGGCGGGGTCTCGTGGccccccAGAACACGTTCCTGGAGAACATCGTGCGCCGGTCCAACGGTAGGATCCGGTTCTGTCCGGTTacacacacacGcacacacacacacacacacaCCGGTGTTTAAACGGCTGCTTGTTGTGCGGAATGTCTCGTGGTTCTGGTGGGTCGTGTCGTCATCGGACAGCCCCTCTGTGATAGGCTGTTATAA	NO_NT_HIT	NO_NT_HIT	NO_NT_HIT	NO_NT_HIT	NO_NT_HIT	NO_NT_HIT	NO_NT_HIT	NO_NT_HIT	NO_NT_HIT	NO_NT_HIT	NO_NT_HIT	NO_NT_HIT	NO_NT_HIT
AS1J0:01483:02150	1	107	31	10	1.5	AC	ACACACACACGCACACACACACACACACACA	NA	0	0	5	31	144	AGAACACGTTCCTGGAGAACATCGTGCGCCGGTCCAACGGTAGGATCCGGTTCTGTCCGGTTacacacacacGcacacacacacacacacacaCCGGTGTTTAAACGGCTGCTTGTTGTGCGGAATGTCTCGTGGTTCTGGTGG	AGAACACGTTCCTGGAGAACA	CCACCAGAACCACGAGACAT	41	31	45	21	188	20	59.754	60.987	6.7	6.3	2.23364	B	232	GTGCAGGAGGATGGCCGGAGGACGGCGGGGTCTCGTGGccccccAGAACACGTTCCTGGAGAACATCGTGCGCCGGTCCAACGGTAGGATCCGGTTCTGTCCGGTTacacacacacGcacacacacacacacacacaCCGGTGTTTAAACGGCTGCTTGTTGTGCGGAATGTCTCGTGGTTCTGGTGGGTCGTGTCGTCATCGGACAGCCCCTCTGTGATAGGCTGTTATAA	NO_NT_HIT	NO_NT_HIT	NO_NT_HIT	NO_NT_HIT	NO_NT_HIT	NO_NT_HIT	NO_NT_HIT	NO_NT_HIT	NO_NT_HIT	NO_NT_HIT	NO_NT_HIT	NO_NT_HIT	NO_NT_HIT
AS1J0:01483:02150	1	107	31	10	1.5	AC	ACACACACACGCACACACACACACACACACA	NA	0	0	5	28	141	AGAACACGTTCCTGGAGAACATCGTGCGCCGGTCCAACGGTAGGATCCGGTTCTGTCCGGTTacacacacacGcacacacacacacacacacaCCGGTGTTTAAACGGCTGCTTGTTGTGCGGAATGTCTCGTGGTTCTGG	AGAACACGTTCCTGGAGAACA	CCAGAACCACGAGACATTCC	41	28	45	21	185	20	59.754	60.51	6.7	8.1	1.75658	B	232	GTGCAGGAGGATGGCCGGAGGACGGCGGGGTCTCGTGGccccccAGAACACGTTCCTGGAGAACATCGTGCGCCGGTCCAACGGTAGGATCCGGTTCTGTCCGGTTacacacacacGcacacacacacacacacacaCCGGTGTTTAAACGGCTGCTTGTTGTGCGGAATGTCTCGTGGTTCTGGTGGGTCGTGTCGTCATCGGACAGCCCCTCTGTGATAGGCTGTTATAA	NO_NT_HIT	NO_NT_HIT	NO_NT_HIT	NO_NT_HIT	NO_NT_HIT	NO_NT_HIT	NO_NT_HIT	NO_NT_HIT	NO_NT_HIT	NO_NT_HIT	NO_NT_HIT	NO_NT_HIT	NO_NT_HIT
AS1J0:01483:02150	1	107	31	10	1.5	AC	ACACACACACGCACACACACACACACACACA	NA	0	0	6	44	190	ccAGAACACGTTCCTGGAGAACATCGTGCGCCGGTCCAACGGTAGGATCCGGTTCTGTCCGGTTacacacacacGcacacacacacacacacacaCCGGTGTTTAAACGGCTGCTTGTTGTGCGGAATGTCTCGTGGTTCTGGTGGGTCGTGTCGTCATCGGACAGCCCCTCTGTGATAGGCTGTTATAA	CCAGAACACGTTCCTGGAGA	TTATAACAGCCTATCACAGAGGG	44	72	43	20	232	23	61.246	57.507	7.9	9.4	6.73949	F	232	GTGCAGGAGGATGGCCGGAGGACGGCGGGGTCTCGTGGccccccAGAACACGTTCCTGGAGAACATCGTGCGCCGGTCCAACGGTAGGATCCGGTTCTGTCCGGTTacacacacacGcacacacacacacacacacaCCGGTGTTTAAACGGCTGCTTGTTGTGCGGAATGTCTCGTGGTTCTGGTGGGTCGTGTCGTCATCGGACAGCCCCTCTGTGATAGGCTGTTATAA	NO_NT_HIT	NO_NT_HIT	NO_NT_HIT	NO_NT_HIT	NO_NT_HIT	NO_NT_HIT	NO_NT_HIT	NO_NT_HIT	NO_NT_HIT	NO_NT_HIT	NO_NT_HIT	NO_NT_HIT	NO_NT_HIT
AS1J0:01483:02150	1	107	31	10	1.5	AC	ACACACACACGCACACACACACACACACACA	NA	0	0	6	43	190	ccAGAACACGTTCCTGGAGAACATCGTGCGCCGGTCCAACGGTAGGATCCGGTTCTGTCCGGTTacacacacacGcacacacacacacacacacaCCGGTGTTTAAACGGCTGCTTGTTGTGCGGAATGTCTCGTGGTTCTGGTGGGTCGTGTCGTCATCGGACAGCCCCTCTGTGATAGGCTGTTATAA	CCAGAACACGTTCCTGGAGAA	TTATAACAGCCTATCACAGAGGG	43	72	43	21	232	23	62.529	57.507	6.7	9.4	9.02229	F	232	GTGCAGGAGGATGGCCGGAGGACGGCGGGGTCTCGTGGccccccAGAACACGTTCCTGGAGAACATCGTGCGCCGGTCCAACGGTAGGATCCGGTTCTGTCCGGTTacacacacacGcacacacacacacacacacaCCGGTGTTTAAACGGCTGCTTGTTGTGCGGAATGTCTCGTGGTTCTGGTGGGTCGTGTCGTCATCGGACAGCCCCTCTGTGATAGGCTGTTATAA	NO_NT_HIT	NO_NT_HIT	NO_NT_HIT	NO_NT_HIT	NO_NT_HIT	NO_NT_HIT	NO_NT_HIT	NO_NT_HIT	NO_NT_HIT	NO_NT_HIT	NO_NT_HIT	NO_NT_HIT	NO_NT_HIT
AS1J0:01483:02150	1	107	31	10	1.5	AC	ACACACACACGCACACACACACACACACACA	NA	0	0	6	28	140	GAACACGTTCCTGGAGAACATCGTGCGCCGGTCCAACGGTAGGATCCGGTTCTGTCCGGTTacacacacacGcacacacacacacacacacaCCGGTGTTTAAACGGCTGCTTGTTGTGCGGAATGTCTCGTGGTTCTGG	GAACACGTTCCTGGAGAACA	CCAGAACCACGAGACATTCC	41	28	46	20	185	20	58.697	60.51	6.7	8.1	1.8134	B	232	GTGCAGGAGGATGGCCGGAGGACGGCGGGGTCTCGTGGccccccAGAACACGTTCCTGGAGAACATCGTGCGCCGGTCCAACGGTAGGATCCGGTTCTGTCCGGTTacacacacacGcacacacacacacacacacaCCGGTGTTTAAACGGCTGCTTGTTGTGCGGAATGTCTCGTGGTTCTGGTGGGTCGTGTCGTCATCGGACAGCCCCTCTGTGATAGGCTGTTATAA	NO_NT_HIT	NO_NT_HIT	NO_NT_HIT	NO_NT_HIT	NO_NT_HIT	NO_NT_HIT	NO_NT_HIT	NO_NT_HIT	NO_NT_HIT	NO_NT_HIT	NO_NT_HIT	NO_NT_HIT	NO_NT_HIT
AS1J0:01502:00447	1	39	28	14	1	AC	TGTGTGTGTGTGTGTGTGTGTGTGTGTG	NA	1	1	2	0	90	GTGCAGATCCCTTATTCGTACTGTTATTTCCTGACAGCtgtgtgtgtgtgtgtgtgtgtgtgtgtgTCACGTATGTATCTTGGTAGAGGA	GTGCAGATCCCTTATTCGTACTG	TCCTCTACCAAGATACATACGTGA	15	0	1	23	90	24	60.035	57.853	5.7	8.4	9.18144	A	91	GTGCAGATCCCTTATTCGTACTGTTATTTCCTGACAGCtgtgtgtgtgtgtgtgtgtgtgtgtgtgTCACGTATGTATCTTGGTAGAGGAG	NO_NT_HIT	NO_NT_HIT	NO_NT_HIT	NO_NT_HIT	NO_NT_HIT	NO_NT_HIT	NO_NT_HIT	NO_NT_HIT	NO_NT_HIT	NO_NT_HIT	NO_NT_HIT	NO_NT_HIT	NO_NT_HIT
AS1J0:01502:00447	1	39	28	14	1	AC	TGTGTGTGTGTGTGTGTGTGTGTGTGTG	NA	0	0	3	0	90	TGCAGATCCCTTATTCGTACTGTTATTTCCTGACAGCtgtgtgtgtgtgtgtgtgtgtgtgtgtgTCACGTATGTATCTTGGTAGAGGAG	TGCAGATCCCTTATTCGTACTGT	CTCCTCTACCAAGATACATACGTGA	14	0	2	23	91	25	60.035	58.793	6.1	8.4	9.24126	A	91	GTGCAGATCCCTTATTCGTACTGTTATTTCCTGACAGCtgtgtgtgtgtgtgtgtgtgtgtgtgtgTCACGTATGTATCTTGGTAGAGGAG	NO_NT_HIT	NO_NT_HIT	NO_NT_HIT	NO_NT_HIT	NO_NT_HIT	NO_NT_HIT	NO_NT_HIT	NO_NT_HIT	NO_NT_HIT	NO_NT_HIT	NO_NT_HIT	NO_NT_HIT	NO_NT_HIT
AS1J0:01502:00447	1	39	28	14	1	AC	TGTGTGTGTGTGTGTGTGTGTGTGTGTG	NA	0	0	3	0	90	TGCAGATCCCTTATTCGTACTGTTATTTCCTGACAGCtgtgtgtgtgtgtgtgtgtgtgtgtgtgTCACGTATGTATCTTGGTAGAGGAG	TGCAGATCCCTTATTCGTACTG	CTCCTCTACCAAGATACATACGTGA	15	0	2	22	91	25	59.248	58.793	5.7	8.4	8.95872	A	91	GTGCAGATCCCTTATTCGTACTGTTATTTCCTGACAGCtgtgtgtgtgtgtgtgtgtgtgtgtgtgTCACGTATGTATCTTGGTAGAGGAG	NO_NT_HIT	NO_NT_HIT	NO_NT_HIT	NO_NT_HIT	NO_NT_HIT	NO_NT_HIT	NO_NT_HIT	NO_NT_HIT	NO_NT_HIT	NO_NT_HIT	NO_NT_HIT	NO_NT_HIT	NO_NT_HIT
AS1J0:01535:03122	1	312	14	7	1	AC	CACACACACACACA	NA	1	1	2	15	271	AGCTGAGCACTGGGACAGTTTATGTATCAAATTTaaaaaGGCAGGATAAATCCTTCCAGGAGTAGGTCTACTTCATTTATTCACTTTCTACGTCCTGTCTCTGTTGACTACTCTTCTAGAGGCGGTCCACCTTCCTGGTGCTTGAATCTGCCATTGAATCTACATTGCACTGCTGCATTACGGTCTGCTGGTATGTGCGTCTCATGCACACGCACGCACACGcacacacacacacaCGTCACTTCATCCTTCAGACCATCGTGtctctcGA	AGCTGAGCACTGGGACAGTT	TCGAGAGACACGATGGTCTG	202	15	90	20	360	20	60.057	59.98	6.7	6.4	0.07725	F	382	GTGCAGAAGCAATGAGCTAAATATTAAatatatAAACTGCCAATAAATTGaaaaaaaaaaGGTATTAGAGGTGGGACTGAGAAGAAGCCAGCTGAGCACTGGGACAGTTTATGTATCAAATTTaaaaaGGCAGGATAAATCCTTCCAGGAGTAGGTCTACTTCATTTATTCACTTTCTACGTCCTGTCTCTGTTGACTACTCTTCTAGAGGCGGTCCACCTTCCTGGTGCTTGAATCTGCCATTGAATCTACATTGCACTGCTGCATTACGGTCTGCTGGTATGTGCGTCTCATGCACACGCACGCACACGcacacacacacacaCGTCACTTCATCCTTCAGACCATCGTGtctctcGAGCAACAGCCTCCACGTACTACG	NO_NT_HIT	NO_NT_HIT	NO_NT_HIT	NO_NT_HIT	NO_NT_HIT	NO_NT_HIT	NO_NT_HIT	NO_NT_HIT	NO_NT_HIT	NO_NT_HIT	NO_NT_HIT	NO_NT_HIT	NO_NT_HIT
AS1J0:01535:03122	1	312	14	7	1	AC	CACACACACACACA	NA	0	0	2	14	270	AGCTGAGCACTGGGACAGTTTATGTATCAAATTTaaaaaGGCAGGATAAATCCTTCCAGGAGTAGGTCTACTTCATTTATTCACTTTCTACGTCCTGTCTCTGTTGACTACTCTTCTAGAGGCGGTCCACCTTCCTGGTGCTTGAATCTGCCATTGAATCTACATTGCACTGCTGCATTACGGTCTGCTGGTATGTGCGTCTCATGCACACGCACGCACACGcacacacacacacaCGTCACTTCATCCTTCAGACCATCGTGtctctcG	AGCTGAGCACTGGGACAGTT	CGAGAGACACGATGGTCTGA	202	14	90	20	359	20	60.057	59.98	6.7	6.7	0.07725	F	382	GTGCAGAAGCAATGAGCTAAATATTAAatatatAAACTGCCAATAAATTGaaaaaaaaaaGGTATTAGAGGTGGGACTGAGAAGAAGCCAGCTGAGCACTGGGACAGTTTATGTATCAAATTTaaaaaGGCAGGATAAATCCTTCCAGGAGTAGGTCTACTTCATTTATTCACTTTCTACGTCCTGTCTCTGTTGACTACTCTTCTAGAGGCGGTCCACCTTCCTGGTGCTTGAATCTGCCATTGAATCTACATTGCACTGCTGCATTACGGTCTGCTGGTATGTGCGTCTCATGCACACGCACGCACACGcacacacacacacaCGTCACTTCATCCTTCAGACCATCGTGtctctcGAGCAACAGCCTCCACGTACTACG	NO_NT_HIT	NO_NT_HIT	NO_NT_HIT	NO_NT_HIT	NO_NT_HIT	NO_NT_HIT	NO_NT_HIT	NO_NT_HIT	NO_NT_HIT	NO_NT_HIT	NO_NT_HIT	NO_NT_HIT	NO_NT_HIT
AS1J0:01535:03122	1	312	14	7	1	AC	CACACACACACACA	NA	0	0	3	15	144	CACCTTCCTGGTGCTTGAATCTGCCATTGAATCTACATTGCACTGCTGCATTACGGTCTGCTGGTATGTGCGTCTCATGCACACGCACGCACACGcacacacacacacaCGTCACTTCATCCTTCAGACCATCGTGtctctcGA	CACCTTCCTGGTGCTTGAAT	TCGAGAGACACGATGGTCTG	75	15	217	20	360	20	60.111	59.98	6.9	6.4	0.131441	F	382	GTGCAGAAGCAATGAGCTAAATATTAAatatatAAACTGCCAATAAATTGaaaaaaaaaaGGTATTAGAGGTGGGACTGAGAAGAAGCCAGCTGAGCACTGGGACAGTTTATGTATCAAATTTaaaaaGGCAGGATAAATCCTTCCAGGAGTAGGTCTACTTCATTTATTCACTTTCTACGTCCTGTCTCTGTTGACTACTCTTCTAGAGGCGGTCCACCTTCCTGGTGCTTGAATCTGCCATTGAATCTACATTGCACTGCTGCATTACGGTCTGCTGGTATGTGCGTCTCATGCACACGCACGCACACGcacacacacacacaCGTCACTTCATCCTTCAGACCATCGTGtctctcGAGCAACAGCCTCCACGTACTACG	NO_NT_HIT	NO_NT_HIT	NO_NT_HIT	NO_NT_HIT	NO_NT_HIT	NO_NT_HIT	NO_NT_HIT	NO_NT_HIT	NO_NT_HIT	NO_NT_HIT	NO_NT_HIT	NO_NT_HIT	NO_NT_HIT
AS1J0:01535:03122	1	312	14	7	1	AC	CACACACACACACA	NA	0	0	3	14	143	CACCTTCCTGGTGCTTGAATCTGCCATTGAATCTACATTGCACTGCTGCATTACGGTCTGCTGGTATGTGCGTCTCATGCACACGCACGCACACGcacacacacacacaCGTCACTTCATCCTTCAGACCATCGTGtctctcG	CACCTTCCTGGTGCTTGAAT	CGAGAGACACGATGGTCTGA	75	14	217	20	359	20	60.111	59.98	6.9	6.7	0.131441	F	382	GTGCAGAAGCAATGAGCTAAATATTAAatatatAAACTGCCAATAAATTGaaaaaaaaaaGGTATTAGAGGTGGGACTGAGAAGAAGCCAGCTGAGCACTGGGACAGTTTATGTATCAAATTTaaaaaGGCAGGATAAATCCTTCCAGGAGTAGGTCTACTTCATTTATTCACTTTCTACGTCCTGTCTCTGTTGACTACTCTTCTAGAGGCGGTCCACCTTCCTGGTGCTTGAATCTGCCATTGAATCTACATTGCACTGCTGCATTACGGTCTGCTGGTATGTGCGTCTCATGCACACGCACGCACACGcacacacacacacaCGTCACTTCATCCTTCAGACCATCGTGtctctcGAGCAACAGCCTCCACGTACTACG	NO_NT_HIT	NO_NT_HIT	NO_NT_HIT	NO_NT_HIT	NO_NT_HIT	NO_NT_HIT	NO_NT_HIT	NO_NT_HIT	NO_NT_HIT	NO_NT_HIT	NO_NT_HIT	NO_NT_HIT	NO_NT_HIT
AS1J0:01535:03122	1	312	14	7	1	AC	CACACACACACACA	NA	0	0	3	7	90	TGCATTACGGTCTGCTGGTATGTGCGTCTCATGCACACGCACGCACACGcacacacacacacaCGTCACTTCATCCTTCAGACCATCGTG	TGCATTACGGTCTGCTGGTA	CACGATGGTCTGAAGGATGA	29	7	263	20	352	20	60.28	59.631	7.2	6.6	0.648743	A	382	GTGCAGAAGCAATGAGCTAAATATTAAatatatAAACTGCCAATAAATTGaaaaaaaaaaGGTATTAGAGGTGGGACTGAGAAGAAGCCAGCTGAGCACTGGGACAGTTTATGTATCAAATTTaaaaaGGCAGGATAAATCCTTCCAGGAGTAGGTCTACTTCATTTATTCACTTTCTACGTCCTGTCTCTGTTGACTACTCTTCTAGAGGCGGTCCACCTTCCTGGTGCTTGAATCTGCCATTGAATCTACATTGCACTGCTGCATTACGGTCTGCTGGTATGTGCGTCTCATGCACACGCACGCACACGcacacacacacacaCGTCACTTCATCCTTCAGACCATCGTGtctctcGAGCAACAGCCTCCACGTACTACG	NO_NT_HIT	NO_NT_HIT	NO_NT_HIT	NO_NT_HIT	NO_NT_HIT	NO_NT_HIT	NO_NT_HIT	NO_NT_HIT	NO_NT_HIT	NO_NT_HIT	NO_NT_HIT	NO_NT_HIT	NO_NT_HIT
AS1J0:01535:03122	1	312	14	7	1	AC	CACACACACACACA	NA	0	0	3	7	136	CACCTTCCTGGTGCTTGAATCTGCCATTGAATCTACATTGCACTGCTGCATTACGGTCTGCTGGTATGTGCGTCTCATGCACACGCACGCACACGcacacacacacacaCGTCACTTCATCCTTCAGACCATCGTG	CACCTTCCTGGTGCTTGAAT	CACGATGGTCTGAAGGATGA	75	7	217	20	352	20	60.111	59.631	6.9	6.6	0.480285	A	382	GTGCAGAAGCAATGAGCTAAATATTAAatatatAAACTGCCAATAAATTGaaaaaaaaaaGGTATTAGAGGTGGGACTGAGAAGAAGCCAGCTGAGCACTGGGACAGTTTATGTATCAAATTTaaaaaGGCAGGATAAATCCTTCCAGGAGTAGGTCTACTTCATTTATTCACTTTCTACGTCCTGTCTCTGTTGACTACTCTTCTAGAGGCGGTCCACCTTCCTGGTGCTTGAATCTGCCATTGAATCTACATTGCACTGCTGCATTACGGTCTGCTGGTATGTGCGTCTCATGCACACGCACGCACACGcacacacacacacaCGTCACTTCATCCTTCAGACCATCGTGtctctcGAGCAACAGCCTCCACGTACTACG	NO_NT_HIT	NO_NT_HIT	NO_NT_HIT	NO_NT_HIT	NO_NT_HIT	NO_NT_HIT	NO_NT_HIT	NO_NT_HIT	NO_NT_HIT	NO_NT_HIT	NO_NT_HIT	NO_NT_HIT	NO_NT_HIT
AS1J0:01535:03122	1	312	14	7	1	AC	CACACACACACACA	NA	0	0	3	7	154	ACTCTTCTAGAGGCGGTCCACCTTCCTGGTGCTTGAATCTGCCATTGAATCTACATTGCACTGCTGCATTACGGTCTGCTGGTATGTGCGTCTCATGCACACGCACGCACACGcacacacacacacaCGTCACTTCATCCTTCAGACCATCGTG	ACTCTTCTAGAGGCGGTCCAC	CACGATGGTCTGAAGGATGA	92	7	199	21	352	20	59.893	59.631	7.9	6.6	1.4765	A	382	GTGCAGAAGCAATGAGCTAAATATTAAatatatAAACTGCCAATAAATTGaaaaaaaaaaGGTATTAGAGGTGGGACTGAGAAGAAGCCAGCTGAGCACTGGGACAGTTTATGTATCAAATTTaaaaaGGCAGGATAAATCCTTCCAGGAGTAGGTCTACTTCATTTATTCACTTTCTACGTCCTGTCTCTGTTGACTACTCTTCTAGAGGCGGTCCACCTTCCTGGTGCTTGAATCTGCCATTGAATCTACATTGCACTGCTGCATTACGGTCTGCTGGTATGTGCGTCTCATGCACACGCACGCACACGcacacacacacacaCGTCACTTCATCCTTCAGACCATCGTGtctctcGAGCAACAGCCTCCACGTACTACG	NO_NT_HIT	NO_NT_HIT	NO_NT_HIT	NO_NT_HIT	NO_NT_HIT	NO_NT_HIT	NO_NT_HIT	NO_NT_HIT	NO_NT_HIT	NO_NT_HIT	NO_NT_HIT	NO_NT_HIT	NO_NT_HIT
AS1J0:01535:03122	1	312	14	7	1	AC	CACACACACACACA	NA	0	0	3	7	154	ACTCTTCTAGAGGCGGTCCACCTTCCTGGTGCTTGAATCTGCCATTGAATCTACATTGCACTGCTGCATTACGGTCTGCTGGTATGTGCGTCTCATGCACACGCACGCACACGcacacacacacacaCGTCACTTCATCCTTCAGACCATCGTG	ACTCTTCTAGAGGCGGTCCA	CACGATGGTCTGAAGGATGA	93	7	199	20	352	20	59.04	59.631	7.9	6.6	1.32935	A	382	GTGCAGAAGCAATGAGCTAAATATTAAatatatAAACTGCCAATAAATTGaaaaaaaaaaGGTATTAGAGGTGGGACTGAGAAGAAGCCAGCTGAGCACTGGGACAGTTTATGTATCAAATTTaaaaaGGCAGGATAAATCCTTCCAGGAGTAGGTCTACTTCATTTATTCACTTTCTACGTCCTGTCTCTGTTGACTACTCTTCTAGAGGCGGTCCACCTTCCTGGTGCTTGAATCTGCCATTGAATCTACATTGCACTGCTGCATTACGGTCTGCTGGTATGTGCGTCTCATGCACACGCACGCACACGcacacacacacacaCGTCACTTCATCCTTCAGACCATCGTGtctctcGAGCAACAGCCTCCACGTACTACG	NO_NT_HIT	NO_NT_HIT	NO_NT_HIT	NO_NT_HIT	NO_NT_HIT	NO_NT_HIT	NO_NT_HIT	NO_NT_HIT	NO_NT_HIT	NO_NT_HIT	NO_NT_HIT	NO_NT_HIT	NO_NT_HIT
AS1J0:01535:03122	1	312	14	7	1	AC	CACACACACACACA	NA	0	0	3	7	222	CAGGATAAATCCTTCCAGGAGTAGGTCTACTTCATTTATTCACTTTCTACGTCCTGTCTCTGTTGACTACTCTTCTAGAGGCGGTCCACCTTCCTGGTGCTTGAATCTGCCATTGAATCTACATTGCACTGCTGCATTACGGTCTGCTGGTATGTGCGTCTCATGCACACGCACGCACACGcacacacacacacaCGTCACTTCATCCTTCAGACCATCGTG	CAGGATAAATCCTTCCAGGAG	CACGATGGTCTGAAGGATGA	160	7	131	21	352	20	57.746	59.631	7.9	6.6	3.6232	A	382	GTGCAGAAGCAATGAGCTAAATATTAAatatatAAACTGCCAATAAATTGaaaaaaaaaaGGTATTAGAGGTGGGACTGAGAAGAAGCCAGCTGAGCACTGGGACAGTTTATGTATCAAATTTaaaaaGGCAGGATAAATCCTTCCAGGAGTAGGTCTACTTCATTTATTCACTTTCTACGTCCTGTCTCTGTTGACTACTCTTCTAGAGGCGGTCCACCTTCCTGGTGCTTGAATCTGCCATTGAATCTACATTGCACTGCTGCATTACGGTCTGCTGGTATGTGCGTCTCATGCACACGCACGCACACGcacacacacacacaCGTCACTTCATCCTTCAGACCATCGTGtctctcGAGCAACAGCCTCCACGTACTACG	NO_NT_HIT	NO_NT_HIT	NO_NT_HIT	NO_NT_HIT	NO_NT_HIT	NO_NT_HIT	NO_NT_HIT	NO_NT_HIT	NO_NT_HIT	NO_NT_HIT	NO_NT_HIT	NO_NT_HIT	NO_NT_HIT
AS1J0:01535:03122	1	312	14	7	1	AC	CACACACACACACA	NA	0	0	4	34	153	GTGCTTGAATCTGCCATTGAATCTACATTGCACTGCTGCATTACGGTCTGCTGGTATGTGCGTCTCATGCACACGCACGCACACGcacacacacacacaCGTCACTTCATCCTTCAGACCATCGTGtctctcGAGCAACAGCCTCCACGTACT	GTGCTTGAATCTGCCATTGA	AGTACGTGGAGGCTGTTGCT	65	34	227	20	379	20	59.805	59.937	6.9	8.5	0.257421	B	382	GTGCAGAAGCAATGAGCTAAATATTAAatatatAAACTGCCAATAAATTGaaaaaaaaaaGGTATTAGAGGTGGGACTGAGAAGAAGCCAGCTGAGCACTGGGACAGTTTATGTATCAAATTTaaaaaGGCAGGATAAATCCTTCCAGGAGTAGGTCTACTTCATTTATTCACTTTCTACGTCCTGTCTCTGTTGACTACTCTTCTAGAGGCGGTCCACCTTCCTGGTGCTTGAATCTGCCATTGAATCTACATTGCACTGCTGCATTACGGTCTGCTGGTATGTGCGTCTCATGCACACGCACGCACACGcacacacacacacaCGTCACTTCATCCTTCAGACCATCGTGtctctcGAGCAACAGCCTCCACGTACTACG	NO_NT_HIT	NO_NT_HIT	NO_NT_HIT	NO_NT_HIT	NO_NT_HIT	NO_NT_HIT	NO_NT_HIT	NO_NT_HIT	NO_NT_HIT	NO_NT_HIT	NO_NT_HIT	NO_NT_HIT	NO_NT_HIT
AS1J0:01535:03122	1	312	14	7	1	AC	CACACACACACACA	NA	0	0	4	34	161	CCTTCCTGGTGCTTGAATCTGCCATTGAATCTACATTGCACTGCTGCATTACGGTCTGCTGGTATGTGCGTCTCATGCACACGCACGCACACGcacacacacacacaCGTCACTTCATCCTTCAGACCATCGTGtctctcGAGCAACAGCCTCCACGTACT	CCTTCCTGGTGCTTGAATCT	AGTACGTGGAGGCTGTTGCT	73	34	219	20	379	20	59.284	59.937	6.6	8.5	0.778949	B	382	GTGCAGAAGCAATGAGCTAAATATTAAatatatAAACTGCCAATAAATTGaaaaaaaaaaGGTATTAGAGGTGGGACTGAGAAGAAGCCAGCTGAGCACTGGGACAGTTTATGTATCAAATTTaaaaaGGCAGGATAAATCCTTCCAGGAGTAGGTCTACTTCATTTATTCACTTTCTACGTCCTGTCTCTGTTGACTACTCTTCTAGAGGCGGTCCACCTTCCTGGTGCTTGAATCTGCCATTGAATCTACATTGCACTGCTGCATTACGGTCTGCTGGTATGTGCGTCTCATGCACACGCACGCACACGcacacacacacacaCGTCACTTCATCCTTCAGACCATCGTGtctctcGAGCAACAGCCTCCACGTACTACG	NO_NT_HIT	NO_NT_HIT	NO_NT_HIT	NO_NT_HIT	NO_NT_HIT	NO_NT_HIT	NO_NT_HIT	NO_NT_HIT	NO_NT_HIT	NO_NT_HIT	NO_NT_HIT	NO_NT_HIT	NO_NT_HIT
AS1J0:01535:03122	1	312	14	7	1	AC	CACACACACACACA	NA	0	0	4	34	163	CACCTTCCTGGTGCTTGAATCTGCCATTGAATCTACATTGCACTGCTGCATTACGGTCTGCTGGTATGTGCGTCTCATGCACACGCACGCACACGcacacacacacacaCGTCACTTCATCCTTCAGACCATCGTGtctctcGAGCAACAGCCTCCACGTACT	CACCTTCCTGGTGCTTGAAT	AGTACGTGGAGGCTGTTGCT	75	34	217	20	379	20	60.111	59.937	6.9	8.5	0.1739	B	382	GTGCAGAAGCAATGAGCTAAATATTAAatatatAAACTGCCAATAAATTGaaaaaaaaaaGGTATTAGAGGTGGGACTGAGAAGAAGCCAGCTGAGCACTGGGACAGTTTATGTATCAAATTTaaaaaGGCAGGATAAATCCTTCCAGGAGTAGGTCTACTTCATTTATTCACTTTCTACGTCCTGTCTCTGTTGACTACTCTTCTAGAGGCGGTCCACCTTCCTGGTGCTTGAATCTGCCATTGAATCTACATTGCACTGCTGCATTACGGTCTGCTGGTATGTGCGTCTCATGCACACGCACGCACACGcacacacacacacaCGTCACTTCATCCTTCAGACCATCGTGtctctcGAGCAACAGCCTCCACGTACTACG	NO_NT_HIT	NO_NT_HIT	NO_NT_HIT	NO_NT_HIT	NO_NT_HIT	NO_NT_HIT	NO_NT_HIT	NO_NT_HIT	NO_NT_HIT	NO_NT_HIT	NO_NT_HIT	NO_NT_HIT	NO_NT_HIT
AS1J0:01535:03122	1	312	14	7	1	AC	CACACACACACACA	NA	0	0	4	34	290	AGCTGAGCACTGGGACAGTTTATGTATCAAATTTaaaaaGGCAGGATAAATCCTTCCAGGAGTAGGTCTACTTCATTTATTCACTTTCTACGTCCTGTCTCTGTTGACTACTCTTCTAGAGGCGGTCCACCTTCCTGGTGCTTGAATCTGCCATTGAATCTACATTGCACTGCTGCATTACGGTCTGCTGGTATGTGCGTCTCATGCACACGCACGCACACGcacacacacacacaCGTCACTTCATCCTTCAGACCATCGTGtctctcGAGCAACAGCCTCCACGTACT	AGCTGAGCACTGGGACAGTT	AGTACGTGGAGGCTGTTGCT	202	34	90	20	379	20	60.057	59.937	6.7	8.5	0.119709	F	382	GTGCAGAAGCAATGAGCTAAATATTAAatatatAAACTGCCAATAAATTGaaaaaaaaaaGGTATTAGAGGTGGGACTGAGAAGAAGCCAGCTGAGCACTGGGACAGTTTATGTATCAAATTTaaaaaGGCAGGATAAATCCTTCCAGGAGTAGGTCTACTTCATTTATTCACTTTCTACGTCCTGTCTCTGTTGACTACTCTTCTAGAGGCGGTCCACCTTCCTGGTGCTTGAATCTGCCATTGAATCTACATTGCACTGCTGCATTACGGTCTGCTGGTATGTGCGTCTCATGCACACGCACGCACACGcacacacacacacaCGTCACTTCATCCTTCAGACCATCGTGtctctcGAGCAACAGCCTCCACGTACTACG	NO_NT_HIT	NO_NT_HIT	NO_NT_HIT	NO_NT_HIT	NO_NT_HIT	NO_NT_HIT	NO_NT_HIT	NO_NT_HIT	NO_NT_HIT	NO_NT_HIT	NO_NT_HIT	NO_NT_HIT	NO_NT_HIT
AS1J0:01535:03122	1	312	14	7	1	AC	CACACACACACACA	NA	0	0	4	34	300	AGAAGAAGCCAGCTGAGCACTGGGACAGTTTATGTATCAAATTTaaaaaGGCAGGATAAATCCTTCCAGGAGTAGGTCTACTTCATTTATTCACTTTCTACGTCCTGTCTCTGTTGACTACTCTTCTAGAGGCGGTCCACCTTCCTGGTGCTTGAATCTGCCATTGAATCTACATTGCACTGCTGCATTACGGTCTGCTGGTATGTGCGTCTCATGCACACGCACGCACACGcacacacacacacaCGTCACTTCATCCTTCAGACCATCGTGtctctcGAGCAACAGCCTCCACGTACT	AGAAGAAGCCAGCTGAGCAC	AGTACGTGGAGGCTGTTGCT	212	34	80	20	379	20	59.898	59.937	7.9	8.5	0.165203	F	382	GTGCAGAAGCAATGAGCTAAATATTAAatatatAAACTGCCAATAAATTGaaaaaaaaaaGGTATTAGAGGTGGGACTGAGAAGAAGCCAGCTGAGCACTGGGACAGTTTATGTATCAAATTTaaaaaGGCAGGATAAATCCTTCCAGGAGTAGGTCTACTTCATTTATTCACTTTCTACGTCCTGTCTCTGTTGACTACTCTTCTAGAGGCGGTCCACCTTCCTGGTGCTTGAATCTGCCATTGAATCTACATTGCACTGCTGCATTACGGTCTGCTGGTATGTGCGTCTCATGCACACGCACGCACACGcacacacacacacaCGTCACTTCATCCTTCAGACCATCGTGtctctcGAGCAACAGCCTCCACGTACTACG	NO_NT_HIT	NO_NT_HIT	NO_NT_HIT	NO_NT_HIT	NO_NT_HIT	NO_NT_HIT	NO_NT_HIT	NO_NT_HIT	NO_NT_HIT	NO_NT_HIT	NO_NT_HIT	NO_NT_HIT	NO_NT_HIT
AS1J0:01535:03122	1	312	14	7	1	AC	CACACACACACACA	NA	0	0	4	29	117	TGCATTACGGTCTGCTGGTATGTGCGTCTCATGCACACGCACGCACACGcacacacacacacaCGTCACTTCATCCTTCAGACCATCGTGtctctcGAGCAACAGCCTCCACGTACT	TGCATTACGGTCTGCTGGTA	AGTACGTGGAGGCTGTTGCT	29	34	263	20	379	20	60.28	59.937	7.2	8.5	0.342358	B	382	GTGCAGAAGCAATGAGCTAAATATTAAatatatAAACTGCCAATAAATTGaaaaaaaaaaGGTATTAGAGGTGGGACTGAGAAGAAGCCAGCTGAGCACTGGGACAGTTTATGTATCAAATTTaaaaaGGCAGGATAAATCCTTCCAGGAGTAGGTCTACTTCATTTATTCACTTTCTACGTCCTGTCTCTGTTGACTACTCTTCTAGAGGCGGTCCACCTTCCTGGTGCTTGAATCTGCCATTGAATCTACATTGCACTGCTGCATTACGGTCTGCTGGTATGTGCGTCTCATGCACACGCACGCACACGcacacacacacacaCGTCACTTCATCCTTCAGACCATCGTGtctctcGAGCAACAGCCTCCACGTACTACG	NO_NT_HIT	NO_NT_HIT	NO_NT_HIT	NO_NT_HIT	NO_NT_HIT	NO_NT_HIT	NO_NT_HIT	NO_NT_HIT	NO_NT_HIT	NO_NT_HIT	NO_NT_HIT	NO_NT_HIT	NO_NT_HIT
AS1J0:01535:03122	1	312	14	7	1	AC	CACACACACACACA	NA	0	0	4	24	112	TACGGTCTGCTGGTATGTGCGTCTCATGCACACGCACGCACACGcacacacacacacaCGTCACTTCATCCTTCAGACCATCGTGtctctcGAGCAACAGCCTCCACGTACT	TACGGTCTGCTGGTATGTGC	AGTACGTGGAGGCTGTTGCT	24	34	268	20	379	20	59.746	59.937	8.2	8.5	0.316645	B	382	GTGCAGAAGCAATGAGCTAAATATTAAatatatAAACTGCCAATAAATTGaaaaaaaaaaGGTATTAGAGGTGGGACTGAGAAGAAGCCAGCTGAGCACTGGGACAGTTTATGTATCAAATTTaaaaaGGCAGGATAAATCCTTCCAGGAGTAGGTCTACTTCATTTATTCACTTTCTACGTCCTGTCTCTGTTGACTACTCTTCTAGAGGCGGTCCACCTTCCTGGTGCTTGAATCTGCCATTGAATCTACATTGCACTGCTGCATTACGGTCTGCTGGTATGTGCGTCTCATGCACACGCACGCACACGcacacacacacacaCGTCACTTCATCCTTCAGACCATCGTGtctctcGAGCAACAGCCTCCACGTACTACG	NO_NT_HIT	NO_NT_HIT	NO_NT_HIT	NO_NT_HIT	NO_NT_HIT	NO_NT_HIT	NO_NT_HIT	NO_NT_HIT	NO_NT_HIT	NO_NT_HIT	NO_NT_HIT	NO_NT_HIT	NO_NT_HIT
AS1J0:01535:03122	1	312	14	7	1	AC	CACACACACACACA	NA	0	0	4	15	134	GTGCTTGAATCTGCCATTGAATCTACATTGCACTGCTGCATTACGGTCTGCTGGTATGTGCGTCTCATGCACACGCACGCACACGcacacacacacacaCGTCACTTCATCCTTCAGACCATCGTGtctctcGA	GTGCTTGAATCTGCCATTGA	TCGAGAGACACGATGGTCTG	65	15	227	20	360	20	59.805	59.98	6.9	6.4	0.214962	F	382	GTGCAGAAGCAATGAGCTAAATATTAAatatatAAACTGCCAATAAATTGaaaaaaaaaaGGTATTAGAGGTGGGACTGAGAAGAAGCCAGCTGAGCACTGGGACAGTTTATGTATCAAATTTaaaaaGGCAGGATAAATCCTTCCAGGAGTAGGTCTACTTCATTTATTCACTTTCTACGTCCTGTCTCTGTTGACTACTCTTCTAGAGGCGGTCCACCTTCCTGGTGCTTGAATCTGCCATTGAATCTACATTGCACTGCTGCATTACGGTCTGCTGGTATGTGCGTCTCATGCACACGCACGCACACGcacacacacacacaCGTCACTTCATCCTTCAGACCATCGTGtctctcGAGCAACAGCCTCCACGTACTACG	NO_NT_HIT	NO_NT_HIT	NO_NT_HIT	NO_NT_HIT	NO_NT_HIT	NO_NT_HIT	NO_NT_HIT	NO_NT_HIT	NO_NT_HIT	NO_NT_HIT	NO_NT_HIT	NO_NT_HIT	NO_NT_HIT
AS1J0:01535:03122	1	312	14	7	1	AC	CACACACACACACA	NA	0	0	4	14	133	GTGCTTGAATCTGCCATTGAATCTACATTGCACTGCTGCATTACGGTCTGCTGGTATGTGCGTCTCATGCACACGCACGCACACGcacacacacacacaCGTCACTTCATCCTTCAGACCATCGTGtctctcG	GTGCTTGAATCTGCCATTGA	CGAGAGACACGATGGTCTGA	65	14	227	20	359	20	59.805	59.98	6.9	6.7	0.214962	F	382	GTGCAGAAGCAATGAGCTAAATATTAAatatatAAACTGCCAATAAATTGaaaaaaaaaaGGTATTAGAGGTGGGACTGAGAAGAAGCCAGCTGAGCACTGGGACAGTTTATGTATCAAATTTaaaaaGGCAGGATAAATCCTTCCAGGAGTAGGTCTACTTCATTTATTCACTTTCTACGTCCTGTCTCTGTTGACTACTCTTCTAGAGGCGGTCCACCTTCCTGGTGCTTGAATCTGCCATTGAATCTACATTGCACTGCTGCATTACGGTCTGCTGGTATGTGCGTCTCATGCACACGCACGCACACGcacacacacacacaCGTCACTTCATCCTTCAGACCATCGTGtctctcGAGCAACAGCCTCCACGTACTACG	NO_NT_HIT	NO_NT_HIT	NO_NT_HIT	NO_NT_HIT	NO_NT_HIT	NO_NT_HIT	NO_NT_HIT	NO_NT_HIT	NO_NT_HIT	NO_NT_HIT	NO_NT_HIT	NO_NT_HIT	NO_NT_HIT
AS1J0:01535:03122	1	312	14	7	1	AC	CACACACACACACA	NA	0	0	4	14	280	AGAAGAAGCCAGCTGAGCACTGGGACAGTTTATGTATCAAATTTaaaaaGGCAGGATAAATCCTTCCAGGAGTAGGTCTACTTCATTTATTCACTTTCTACGTCCTGTCTCTGTTGACTACTCTTCTAGAGGCGGTCCACCTTCCTGGTGCTTGAATCTGCCATTGAATCTACATTGCACTGCTGCATTACGGTCTGCTGGTATGTGCGTCTCATGCACACGCACGCACACGcacacacacacacaCGTCACTTCATCCTTCAGACCATCGTGtctctcG	AGAAGAAGCCAGCTGAGCAC	CGAGAGACACGATGGTCTGA	212	14	80	20	359	20	59.898	59.98	7.9	6.7	0.122744	F	382	GTGCAGAAGCAATGAGCTAAATATTAAatatatAAACTGCCAATAAATTGaaaaaaaaaaGGTATTAGAGGTGGGACTGAGAAGAAGCCAGCTGAGCACTGGGACAGTTTATGTATCAAATTTaaaaaGGCAGGATAAATCCTTCCAGGAGTAGGTCTACTTCATTTATTCACTTTCTACGTCCTGTCTCTGTTGACTACTCTTCTAGAGGCGGTCCACCTTCCTGGTGCTTGAATCTGCCATTGAATCTACATTGCACTGCTGCATTACGGTCTGCTGGTATGTGCGTCTCATGCACACGCACGCACACGcacacacacacacaCGTCACTTCATCCTTCAGACCATCGTGtctctcGAGCAACAGCCTCCACGTACTACG	NO_NT_HIT	NO_NT_HIT	NO_NT_HIT	NO_NT_HIT	NO_NT_HIT	NO_NT_HIT	NO_NT_HIT	NO_NT_HIT	NO_NT_HIT	NO_NT_HIT	NO_NT_HIT	NO_NT_HIT	NO_NT_HIT
AS1J0:01535:03122	1	312	14	7	1	AC	CACACACACACACA	NA	0	0	4	7	126	GTGCTTGAATCTGCCATTGAATCTACATTGCACTGCTGCATTACGGTCTGCTGGTATGTGCGTCTCATGCACACGCACGCACACGcacacacacacacaCGTCACTTCATCCTTCAGACCATCGTG	GTGCTTGAATCTGCCATTGA	CACGATGGTCTGAAGGATGA	65	7	227	20	352	20	59.805	59.631	6.9	6.6	0.563806	A	382	GTGCAGAAGCAATGAGCTAAATATTAAatatatAAACTGCCAATAAATTGaaaaaaaaaaGGTATTAGAGGTGGGACTGAGAAGAAGCCAGCTGAGCACTGGGACAGTTTATGTATCAAATTTaaaaaGGCAGGATAAATCCTTCCAGGAGTAGGTCTACTTCATTTATTCACTTTCTACGTCCTGTCTCTGTTGACTACTCTTCTAGAGGCGGTCCACCTTCCTGGTGCTTGAATCTGCCATTGAATCTACATTGCACTGCTGCATTACGGTCTGCTGGTATGTGCGTCTCATGCACACGCACGCACACGcacacacacacacaCGTCACTTCATCCTTCAGACCATCGTGtctctcGAGCAACAGCCTCCACGTACTACG	NO_NT_HIT	NO_NT_HIT	NO_NT_HIT	NO_NT_HIT	NO_NT_HIT	NO_NT_HIT	NO_NT_HIT	NO_NT_HIT	NO_NT_HIT	NO_NT_HIT	NO_NT_HIT	NO_NT_HIT	NO_NT_HIT
AS1J0:01535:03122	1	312	14	7	1	AC	CACACACACACACA	NA	0	0	4	7	153	CTCTTCTAGAGGCGGTCCACCTTCCTGGTGCTTGAATCTGCCATTGAATCTACATTGCACTGCTGCATTACGGTCTGCTGGTATGTGCGTCTCATGCACACGCACGCACACGcacacacacacacaCGTCACTTCATCCTTCAGACCATCGTG	CTCTTCTAGAGGCGGTCCAC	CACGATGGTCTGAAGGATGA	92	7	200	20	352	20	59.04	59.631	7.9	6.6	1.32935	A	382	GTGCAGAAGCAATGAGCTAAATATTAAatatatAAACTGCCAATAAATTGaaaaaaaaaaGGTATTAGAGGTGGGACTGAGAAGAAGCCAGCTGAGCACTGGGACAGTTTATGTATCAAATTTaaaaaGGCAGGATAAATCCTTCCAGGAGTAGGTCTACTTCATTTATTCACTTTCTACGTCCTGTCTCTGTTGACTACTCTTCTAGAGGCGGTCCACCTTCCTGGTGCTTGAATCTGCCATTGAATCTACATTGCACTGCTGCATTACGGTCTGCTGGTATGTGCGTCTCATGCACACGCACGCACACGcacacacacacacaCGTCACTTCATCCTTCAGACCATCGTGtctctcGAGCAACAGCCTCCACGTACTACG	NO_NT_HIT	NO_NT_HIT	NO_NT_HIT	NO_NT_HIT	NO_NT_HIT	NO_NT_HIT	NO_NT_HIT	NO_NT_HIT	NO_NT_HIT	NO_NT_HIT	NO_NT_HIT	NO_NT_HIT	NO_NT_HIT
AS1J0:01535:03122	1	312	14	7	1	AC	CACACACACACACA	NA	0	0	4	7	223	GCAGGATAAATCCTTCCAGGAGTAGGTCTACTTCATTTATTCACTTTCTACGTCCTGTCTCTGTTGACTACTCTTCTAGAGGCGGTCCACCTTCCTGGTGCTTGAATCTGCCATTGAATCTACATTGCACTGCTGCATTACGGTCTGCTGGTATGTGCGTCTCATGCACACGCACGCACACGcacacacacacacaCGTCACTTCATCCTTCAGACCATCGTG	GCAGGATAAATCCTTCCAGGAG	CACGATGGTCTGAAGGATGA	160	7	130	22	352	20	61.265	59.631	7.9	6.6	3.63456	A	382	GTGCAGAAGCAATGAGCTAAATATTAAatatatAAACTGCCAATAAATTGaaaaaaaaaaGGTATTAGAGGTGGGACTGAGAAGAAGCCAGCTGAGCACTGGGACAGTTTATGTATCAAATTTaaaaaGGCAGGATAAATCCTTCCAGGAGTAGGTCTACTTCATTTATTCACTTTCTACGTCCTGTCTCTGTTGACTACTCTTCTAGAGGCGGTCCACCTTCCTGGTGCTTGAATCTGCCATTGAATCTACATTGCACTGCTGCATTACGGTCTGCTGGTATGTGCGTCTCATGCACACGCACGCACACGcacacacacacacaCGTCACTTCATCCTTCAGACCATCGTGtctctcGAGCAACAGCCTCCACGTACTACG	NO_NT_HIT	NO_NT_HIT	NO_NT_HIT	NO_NT_HIT	NO_NT_HIT	NO_NT_HIT	NO_NT_HIT	NO_NT_HIT	NO_NT_HIT	NO_NT_HIT	NO_NT_HIT	NO_NT_HIT	NO_NT_HIT
AS1J0:01535:03122	1	312	14	7	1	AC	CACACACACACACA	NA	0	0	6	35	251	GCAGGATAAATCCTTCCAGGAGTAGGTCTACTTCATTTATTCACTTTCTACGTCCTGTCTCTGTTGACTACTCTTCTAGAGGCGGTCCACCTTCCTGGTGCTTGAATCTGCCATTGAATCTACATTGCACTGCTGCATTACGGTCTGCTGGTATGTGCGTCTCATGCACACGCACGCACACGcacacacacacacaCGTCACTTCATCCTTCAGACCATCGTGtctctcGAGCAACAGCCTCCACGTACTA	GCAGGATAAATCCTTCCAGG	TAGTACGTGGAGGCTGTTGC	162	35	130	20	380	20	58.597	58.952	9.7	8.2	2.4514	B	382	GTGCAGAAGCAATGAGCTAAATATTAAatatatAAACTGCCAATAAATTGaaaaaaaaaaGGTATTAGAGGTGGGACTGAGAAGAAGCCAGCTGAGCACTGGGACAGTTTATGTATCAAATTTaaaaaGGCAGGATAAATCCTTCCAGGAGTAGGTCTACTTCATTTATTCACTTTCTACGTCCTGTCTCTGTTGACTACTCTTCTAGAGGCGGTCCACCTTCCTGGTGCTTGAATCTGCCATTGAATCTACATTGCACTGCTGCATTACGGTCTGCTGGTATGTGCGTCTCATGCACACGCACGCACACGcacacacacacacaCGTCACTTCATCCTTCAGACCATCGTGtctctcGAGCAACAGCCTCCACGTACTACG	NO_NT_HIT	NO_NT_HIT	NO_NT_HIT	NO_NT_HIT	NO_NT_HIT	NO_NT_HIT	NO_NT_HIT	NO_NT_HIT	NO_NT_HIT	NO_NT_HIT	NO_NT_HIT	NO_NT_HIT	NO_NT_HIT
AS1J0:01535:03122	1	312	14	7	1	AC	CACACACACACACA	NA	0	0	6	33	248	GCAGGATAAATCCTTCCAGGAGTAGGTCTACTTCATTTATTCACTTTCTACGTCCTGTCTCTGTTGACTACTCTTCTAGAGGCGGTCCACCTTCCTGGTGCTTGAATCTGCCATTGAATCTACATTGCACTGCTGCATTACGGTCTGCTGGTATGTGCGTCTCATGCACACGCACGCACACGcacacacacacacaCGTCACTTCATCCTTCAGACCATCGTGtctctcGAGCAACAGCCTCCACGTA	GCAGGATAAATCCTTCCAGG	TACGTGGAGGCTGTTGCTC	162	33	130	20	377	19	58.597	60	9.7	8.2	2.4034	B	382	GTGCAGAAGCAATGAGCTAAATATTAAatatatAAACTGCCAATAAATTGaaaaaaaaaaGGTATTAGAGGTGGGACTGAGAAGAAGCCAGCTGAGCACTGGGACAGTTTATGTATCAAATTTaaaaaGGCAGGATAAATCCTTCCAGGAGTAGGTCTACTTCATTTATTCACTTTCTACGTCCTGTCTCTGTTGACTACTCTTCTAGAGGCGGTCCACCTTCCTGGTGCTTGAATCTGCCATTGAATCTACATTGCACTGCTGCATTACGGTCTGCTGGTATGTGCGTCTCATGCACACGCACGCACACGcacacacacacacaCGTCACTTCATCCTTCAGACCATCGTGtctctcGAGCAACAGCCTCCACGTACTACG	NO_NT_HIT	NO_NT_HIT	NO_NT_HIT	NO_NT_HIT	NO_NT_HIT	NO_NT_HIT	NO_NT_HIT	NO_NT_HIT	NO_NT_HIT	NO_NT_HIT	NO_NT_HIT	NO_NT_HIT	NO_NT_HIT
AS1J0:01535:03122	1	312	14	7	1	AC	CACACACACACACA	NA	0	0	6	33	249	GCAGGATAAATCCTTCCAGGAGTAGGTCTACTTCATTTATTCACTTTCTACGTCCTGTCTCTGTTGACTACTCTTCTAGAGGCGGTCCACCTTCCTGGTGCTTGAATCTGCCATTGAATCTACATTGCACTGCTGCATTACGGTCTGCTGGTATGTGCGTCTCATGCACACGCACGCACACGcacacacacacacaCGTCACTTCATCCTTCAGACCATCGTGtctctcGAGCAACAGCCTCCACGTAC	GCAGGATAAATCCTTCCAGG	GTACGTGGAGGCTGTTGCTC	162	33	130	20	378	20	58.597	60.865	9.7	8.2	2.26811	B	382	GTGCAGAAGCAATGAGCTAAATATTAAatatatAAACTGCCAATAAATTGaaaaaaaaaaGGTATTAGAGGTGGGACTGAGAAGAAGCCAGCTGAGCACTGGGACAGTTTATGTATCAAATTTaaaaaGGCAGGATAAATCCTTCCAGGAGTAGGTCTACTTCATTTATTCACTTTCTACGTCCTGTCTCTGTTGACTACTCTTCTAGAGGCGGTCCACCTTCCTGGTGCTTGAATCTGCCATTGAATCTACATTGCACTGCTGCATTACGGTCTGCTGGTATGTGCGTCTCATGCACACGCACGCACACGcacacacacacacaCGTCACTTCATCCTTCAGACCATCGTGtctctcGAGCAACAGCCTCCACGTACTACG	NO_NT_HIT	NO_NT_HIT	NO_NT_HIT	NO_NT_HIT	NO_NT_HIT	NO_NT_HIT	NO_NT_HIT	NO_NT_HIT	NO_NT_HIT	NO_NT_HIT	NO_NT_HIT	NO_NT_HIT	NO_NT_HIT
AS1J0:01535:03122	1	312	14	7	1	AC	CACACACACACACA	NA	0	0	6	22	238	GCAGGATAAATCCTTCCAGGAGTAGGTCTACTTCATTTATTCACTTTCTACGTCCTGTCTCTGTTGACTACTCTTCTAGAGGCGGTCCACCTTCCTGGTGCTTGAATCTGCCATTGAATCTACATTGCACTGCTGCATTACGGTCTGCTGGTATGTGCGTCTCATGCACACGCACGCACACGcacacacacacacaCGTCACTTCATCCTTCAGACCATCGTGtctctcGAGCAACAG	GCAGGATAAATCCTTCCAGG	CTGTTGCTCGAGAGACACGA	162	22	130	20	367	20	58.597	60.333	9.7	8.4	1.73662	F	382	GTGCAGAAGCAATGAGCTAAATATTAAatatatAAACTGCCAATAAATTGaaaaaaaaaaGGTATTAGAGGTGGGACTGAGAAGAAGCCAGCTGAGCACTGGGACAGTTTATGTATCAAATTTaaaaaGGCAGGATAAATCCTTCCAGGAGTAGGTCTACTTCATTTATTCACTTTCTACGTCCTGTCTCTGTTGACTACTCTTCTAGAGGCGGTCCACCTTCCTGGTGCTTGAATCTGCCATTGAATCTACATTGCACTGCTGCATTACGGTCTGCTGGTATGTGCGTCTCATGCACACGCACGCACACGcacacacacacacaCGTCACTTCATCCTTCAGACCATCGTGtctctcGAGCAACAGCCTCCACGTACTACG	NO_NT_HIT	NO_NT_HIT	NO_NT_HIT	NO_NT_HIT	NO_NT_HIT	NO_NT_HIT	NO_NT_HIT	NO_NT_HIT	NO_NT_HIT	NO_NT_HIT	NO_NT_HIT	NO_NT_HIT	NO_NT_HIT
AS1J0:01535:03122	1	312	14	7	1	AC	CACACACACACACA	NA	0	0	6	19	107	TCTGCTGGTATGTGCGTCTCATGCACACGCACGCACACGcacacacacacacaCGTCACTTCATCCTTCAGACCATCGTGtctctcGAGCAACAGCCTCCACGTACT	TCTGCTGGTATGTGCGTCTC	AGTACGTGGAGGCTGTTGCT	19	34	273	20	379	20	60.016	59.937	6.1	8.5	0.078711	B	382	GTGCAGAAGCAATGAGCTAAATATTAAatatatAAACTGCCAATAAATTGaaaaaaaaaaGGTATTAGAGGTGGGACTGAGAAGAAGCCAGCTGAGCACTGGGACAGTTTATGTATCAAATTTaaaaaGGCAGGATAAATCCTTCCAGGAGTAGGTCTACTTCATTTATTCACTTTCTACGTCCTGTCTCTGTTGACTACTCTTCTAGAGGCGGTCCACCTTCCTGGTGCTTGAATCTGCCATTGAATCTACATTGCACTGCTGCATTACGGTCTGCTGGTATGTGCGTCTCATGCACACGCACGCACACGcacacacacacacaCGTCACTTCATCCTTCAGACCATCGTGtctctcGAGCAACAGCCTCCACGTACTACG	NO_NT_HIT	NO_NT_HIT	NO_NT_HIT	NO_NT_HIT	NO_NT_HIT	NO_NT_HIT	NO_NT_HIT	NO_NT_HIT	NO_NT_HIT	NO_NT_HIT	NO_NT_HIT	NO_NT_HIT	NO_NT_HIT
AS1J0:01535:03122	1	312	14	7	1	AC	CACACACACACACA	NA	0	0	6	15	231	GCAGGATAAATCCTTCCAGGAGTAGGTCTACTTCATTTATTCACTTTCTACGTCCTGTCTCTGTTGACTACTCTTCTAGAGGCGGTCCACCTTCCTGGTGCTTGAATCTGCCATTGAATCTACATTGCACTGCTGCATTACGGTCTGCTGGTATGTGCGTCTCATGCACACGCACGCACACGcacacacacacacaCGTCACTTCATCCTTCAGACCATCGTGtctctcGA	GCAGGATAAATCCTTCCAGG	TCGAGAGACACGATGGTCTG	162	15	130	20	360	20	58.597	59.98	9.7	6.4	1.42366	F	382	GTGCAGAAGCAATGAGCTAAATATTAAatatatAAACTGCCAATAAATTGaaaaaaaaaaGGTATTAGAGGTGGGACTGAGAAGAAGCCAGCTGAGCACTGGGACAGTTTATGTATCAAATTTaaaaaGGCAGGATAAATCCTTCCAGGAGTAGGTCTACTTCATTTATTCACTTTCTACGTCCTGTCTCTGTTGACTACTCTTCTAGAGGCGGTCCACCTTCCTGGTGCTTGAATCTGCCATTGAATCTACATTGCACTGCTGCATTACGGTCTGCTGGTATGTGCGTCTCATGCACACGCACGCACACGcacacacacacacaCGTCACTTCATCCTTCAGACCATCGTGtctctcGAGCAACAGCCTCCACGTACTACG	NO_NT_HIT	NO_NT_HIT	NO_NT_HIT	NO_NT_HIT	NO_NT_HIT	NO_NT_HIT	NO_NT_HIT	NO_NT_HIT	NO_NT_HIT	NO_NT_HIT	NO_NT_HIT	NO_NT_HIT	NO_NT_HIT
AS1J0:01535:03122	1	312	14	7	1	AC	CACACACACACACA	NA	0	0	6	15	290	GTGGGACTGAGAAGAAGCCAGCTGAGCACTGGGACAGTTTATGTATCAAATTTaaaaaGGCAGGATAAATCCTTCCAGGAGTAGGTCTACTTCATTTATTCACTTTCTACGTCCTGTCTCTGTTGACTACTCTTCTAGAGGCGGTCCACCTTCCTGGTGCTTGAATCTGCCATTGAATCTACATTGCACTGCTGCATTACGGTCTGCTGGTATGTGCGTCTCATGCACACGCACGCACACGcacacacacacacaCGTCACTTCATCCTTCAGACCATCGTGtctctcGA	GTGGGACTGAGAAGAAGCCA	TCGAGAGACACGATGGTCTG	221	15	71	20	360	20	60.386	59.98	9.7	6.4	0.406119	F	382	GTGCAGAAGCAATGAGCTAAATATTAAatatatAAACTGCCAATAAATTGaaaaaaaaaaGGTATTAGAGGTGGGACTGAGAAGAAGCCAGCTGAGCACTGGGACAGTTTATGTATCAAATTTaaaaaGGCAGGATAAATCCTTCCAGGAGTAGGTCTACTTCATTTATTCACTTTCTACGTCCTGTCTCTGTTGACTACTCTTCTAGAGGCGGTCCACCTTCCTGGTGCTTGAATCTGCCATTGAATCTACATTGCACTGCTGCATTACGGTCTGCTGGTATGTGCGTCTCATGCACACGCACGCACACGcacacacacacacaCGTCACTTCATCCTTCAGACCATCGTGtctctcGAGCAACAGCCTCCACGTACTACG	NO_NT_HIT	NO_NT_HIT	NO_NT_HIT	NO_NT_HIT	NO_NT_HIT	NO_NT_HIT	NO_NT_HIT	NO_NT_HIT	NO_NT_HIT	NO_NT_HIT	NO_NT_HIT	NO_NT_HIT	NO_NT_HIT
AS1J0:01535:03122	1	312	14	7	1	AC	CACACACACACACA	NA	0	0	6	14	230	GCAGGATAAATCCTTCCAGGAGTAGGTCTACTTCATTTATTCACTTTCTACGTCCTGTCTCTGTTGACTACTCTTCTAGAGGCGGTCCACCTTCCTGGTGCTTGAATCTGCCATTGAATCTACATTGCACTGCTGCATTACGGTCTGCTGGTATGTGCGTCTCATGCACACGCACGCACACGcacacacacacacaCGTCACTTCATCCTTCAGACCATCGTGtctctcG	GCAGGATAAATCCTTCCAGG	CGAGAGACACGATGGTCTGA	162	14	130	20	359	20	58.597	59.98	9.7	6.7	1.42366	F	382	GTGCAGAAGCAATGAGCTAAATATTAAatatatAAACTGCCAATAAATTGaaaaaaaaaaGGTATTAGAGGTGGGACTGAGAAGAAGCCAGCTGAGCACTGGGACAGTTTATGTATCAAATTTaaaaaGGCAGGATAAATCCTTCCAGGAGTAGGTCTACTTCATTTATTCACTTTCTACGTCCTGTCTCTGTTGACTACTCTTCTAGAGGCGGTCCACCTTCCTGGTGCTTGAATCTGCCATTGAATCTACATTGCACTGCTGCATTACGGTCTGCTGGTATGTGCGTCTCATGCACACGCACGCACACGcacacacacacacaCGTCACTTCATCCTTCAGACCATCGTGtctctcGAGCAACAGCCTCCACGTACTACG	NO_NT_HIT	NO_NT_HIT	NO_NT_HIT	NO_NT_HIT	NO_NT_HIT	NO_NT_HIT	NO_NT_HIT	NO_NT_HIT	NO_NT_HIT	NO_NT_HIT	NO_NT_HIT	NO_NT_HIT	NO_NT_HIT
AS1J0:01535:03122	1	312	14	7	1	AC	CACACACACACACA	NA	0	0	6	0	217	GCAGGATAAATCCTTCCAGGAGTAGGTCTACTTCATTTATTCACTTTCTACGTCCTGTCTCTGTTGACTACTCTTCTAGAGGCGGTCCACCTTCCTGGTGCTTGAATCTGCCATTGAATCTACATTGCACTGCTGCATTACGGTCTGCTGGTATGTGCGTCTCATGCACACGCACGCACACGcacacacacacacaCGTCACTTCATCCTTCAGACC	GCAGGATAAATCCTTCCAGG	GGTCTGAAGGATGAAGTGACG	162	0	130	20	346	21	58.597	59.712	9.7	8.4	2.69106	A	382	GTGCAGAAGCAATGAGCTAAATATTAAatatatAAACTGCCAATAAATTGaaaaaaaaaaGGTATTAGAGGTGGGACTGAGAAGAAGCCAGCTGAGCACTGGGACAGTTTATGTATCAAATTTaaaaaGGCAGGATAAATCCTTCCAGGAGTAGGTCTACTTCATTTATTCACTTTCTACGTCCTGTCTCTGTTGACTACTCTTCTAGAGGCGGTCCACCTTCCTGGTGCTTGAATCTGCCATTGAATCTACATTGCACTGCTGCATTACGGTCTGCTGGTATGTGCGTCTCATGCACACGCACGCACACGcacacacacacacaCGTCACTTCATCCTTCAGACCATCGTGtctctcGAGCAACAGCCTCCACGTACTACG	NO_NT_HIT	NO_NT_HIT	NO_NT_HIT	NO_NT_HIT	NO_NT_HIT	NO_NT_HIT	NO_NT_HIT	NO_NT_HIT	NO_NT_HIT	NO_NT_HIT	NO_NT_HIT	NO_NT_HIT	NO_NT_HIT
AS1J0:01543:01065	1	282	14	7	1	AC	GTGTGTGTGTGTGT	NA	1	1	3	0	238	CTGAGACACGGACGAGCACCTGCGTCGTACCTGCATTTTGTCCAACGTGCATATTTAACAGAAGAAATTCCACAATCATAGTCATTAGTGAGCCttttttATTATCTGCGTAGCTCAATTTCGTCGGTTGGTGGGTGGGCCcacacaAGAATGTCCTCGTCACGGTTGTCGCCTCAAGAGGCGAACGTTTGGCATGGAGGTAAAgtgtgtgtgtgtgtGCATAGAGCGAGCTGAGGAG	CTGAGACACGGACGAGCAC	CTCCTCAGCTCGCTCTATGC	185	0	78	19	315	20	60.631	60.406	7.9	7.4	2.0367	F	326	GTGCAGGAGTCCATTATTTGTGCAGCTCGTACTGTTTTCGCTGACGTCtttttttGATTCActctctCGATTACCTGCTGAGACACGGACGAGCACCTGCGTCGTACCTGCATTTTGTCCAACGTGCATATTTAACAGAAGAAATTCCACAATCATAGTCATTAGTGAGCCttttttATTATCTGCGTAGCTCAATTTCGTCGGTTGGTGGGTGGGCCcacacaAGAATGTCCTCGTCACGGTTGTCGCCTCAAGAGGCGAACGTTTGGCATGGAGGTAAAgtgtgtgtgtgtgtGCATAGAGCGAGCTGAGGAGATCGGAAGAGC	NO_NT_HIT	NO_NT_HIT	NO_NT_HIT	NO_NT_HIT	NO_NT_HIT	NO_NT_HIT	NO_NT_HIT	NO_NT_HIT	NO_NT_HIT	NO_NT_HIT	NO_NT_HIT	NO_NT_HIT	NO_NT_HIT
AS1J0:01543:01065	1	282	14	7	1	AC	GTGTGTGTGTGTGT	NA	0	0	3	0	245	TTACCTGCTGAGACACGGACGAGCACCTGCGTCGTACCTGCATTTTGTCCAACGTGCATATTTAACAGAAGAAATTCCACAATCATAGTCATTAGTGAGCCttttttATTATCTGCGTAGCTCAATTTCGTCGGTTGGTGGGTGGGCCcacacaAGAATGTCCTCGTCACGGTTGTCGCCTCAAGAGGCGAACGTTTGGCATGGAGGTAAAgtgtgtgtgtgtgtGCATAGAGCGAGCTGAGGAG	TTACCTGCTGAGACACGGAC	CTCCTCAGCTCGCTCTATGC	191	0	71	20	315	20	58.882	60.406	9.6	7.4	1.52419	F	326	GTGCAGGAGTCCATTATTTGTGCAGCTCGTACTGTTTTCGCTGACGTCtttttttGATTCActctctCGATTACCTGCTGAGACACGGACGAGCACCTGCGTCGTACCTGCATTTTGTCCAACGTGCATATTTAACAGAAGAAATTCCACAATCATAGTCATTAGTGAGCCttttttATTATCTGCGTAGCTCAATTTCGTCGGTTGGTGGGTGGGCCcacacaAGAATGTCCTCGTCACGGTTGTCGCCTCAAGAGGCGAACGTTTGGCATGGAGGTAAAgtgtgtgtgtgtgtGCATAGAGCGAGCTGAGGAGATCGGAAGAGC	NO_NT_HIT	NO_NT_HIT	NO_NT_HIT	NO_NT_HIT	NO_NT_HIT	NO_NT_HIT	NO_NT_HIT	NO_NT_HIT	NO_NT_HIT	NO_NT_HIT	NO_NT_HIT	NO_NT_HIT	NO_NT_HIT
AS1J0:01543:01065	1	282	14	7	1	AC	GTGTGTGTGTGTGT	NA	0	0	3	0	248	CGATTACCTGCTGAGACACGGACGAGCACCTGCGTCGTACCTGCATTTTGTCCAACGTGCATATTTAACAGAAGAAATTCCACAATCATAGTCATTAGTGAGCCttttttATTATCTGCGTAGCTCAATTTCGTCGGTTGGTGGGTGGGCCcacacaAGAATGTCCTCGTCACGGTTGTCGCCTCAAGAGGCGAACGTTTGGCATGGAGGTAAAgtgtgtgtgtgtgtGCATAGAGCGAGCTGAGGAG	CGATTACCTGCTGAGACACG	CTCCTCAGCTCGCTCTATGC	194	0	68	20	315	20	59.465	60.406	8.1	7.4	0.940604	F	326	GTGCAGGAGTCCATTATTTGTGCAGCTCGTACTGTTTTCGCTGACGTCtttttttGATTCActctctCGATTACCTGCTGAGACACGGACGAGCACCTGCGTCGTACCTGCATTTTGTCCAACGTGCATATTTAACAGAAGAAATTCCACAATCATAGTCATTAGTGAGCCttttttATTATCTGCGTAGCTCAATTTCGTCGGTTGGTGGGTGGGCCcacacaAGAATGTCCTCGTCACGGTTGTCGCCTCAAGAGGCGAACGTTTGGCATGGAGGTAAAgtgtgtgtgtgtgtGCATAGAGCGAGCTGAGGAGATCGGAAGAGC	NO_NT_HIT	NO_NT_HIT	NO_NT_HIT	NO_NT_HIT	NO_NT_HIT	NO_NT_HIT	NO_NT_HIT	NO_NT_HIT	NO_NT_HIT	NO_NT_HIT	NO_NT_HIT	NO_NT_HIT	NO_NT_HIT
AS1J0:01543:01065	1	282	14	7	1	AC	GTGTGTGTGTGTGT	NA	0	0	4	0	91	AGAATGTCCTCGTCACGGTTGTCGCCTCAAGAGGCGAACGTTTGGCATGGAGGTAAAgtgtgtgtgtgtgtGCATAGAGCGAGCTGAGGAG	AGAATGTCCTCGTCACGGTT	CTCCTCAGCTCGCTCTATGC	37	0	225	20	315	20	59.579	60.406	9.9	7.4	0.826488	A	326	GTGCAGGAGTCCATTATTTGTGCAGCTCGTACTGTTTTCGCTGACGTCtttttttGATTCActctctCGATTACCTGCTGAGACACGGACGAGCACCTGCGTCGTACCTGCATTTTGTCCAACGTGCATATTTAACAGAAGAAATTCCACAATCATAGTCATTAGTGAGCCttttttATTATCTGCGTAGCTCAATTTCGTCGGTTGGTGGGTGGGCCcacacaAGAATGTCCTCGTCACGGTTGTCGCCTCAAGAGGCGAACGTTTGGCATGGAGGTAAAgtgtgtgtgtgtgtGCATAGAGCGAGCTGAGGAGATCGGAAGAGC	NO_NT_HIT	NO_NT_HIT	NO_NT_HIT	NO_NT_HIT	NO_NT_HIT	NO_NT_HIT	NO_NT_HIT	NO_NT_HIT	NO_NT_HIT	NO_NT_HIT	NO_NT_HIT	NO_NT_HIT	NO_NT_HIT
[truncated: 7,794 more rows]
[truncated: 5,000 more columns]

## Sheet: Table S3
Table S1 The number of non-redundant EST-STRs in Cyclopterus lumpus.
SSR Motif	Number of Repeats												Total
	5	6	7	8	9	10	11	12	13	14	15	15+
A/T	-	-	-	-	-	22059	12718	7676	5235	3457	2906	8933	62984
C/G	-	-	-	-	-	4567	3080	2055	1334	693	415	1437	13581
AC/GT	21394	11333	7860	6674	5418	3992	4116	1275	54	145	1001	12217	75479
AG/CT	11539	4671	2595	1769	1213	888	854	194	17	49	155	1687	25631
AT/AT	6101	3354	2194	1538	1223	746	689	155	9	23	94	2280	18406
CG/CG	514	220	66	30	2	2	2	1				0	837
[truncated: 140 more rows]

## Sheet: Table S4
SEQUENCE_CODE	NUMBER_OF_READS	TARGET_REGION_FIRST_POS	TARGET_REGION_LENGTH_IN_BP	TARGET_MS_LENGTH_IN_REPEAT_NUMBER	NUMBER_OF_MS(1.5 for 1 compound, 1 for 1 pure)	MOT_TRANS	TARGET_REGION_SEQ	POLYMORPH	ONE_PRIMER_FOR_EACH_SEQ	ONE_PR_FOR_EACH_TARGET_REGION	PCR_PRIMER_ALIGNSCORE	MIN_PRIMER_TARGET_DIST	PCR_PRODUCT_SIZE	PCR_PRODUCT_SEQ	PRIMER_LEFT_SEQUENCE	PRIMER_RIGHT_SEQUENCE	PRIMER_LEFT_DIST_FROM_MS	PRIMER_RIGTH_DIST_FROM_MS	PRIMER_LEFT_FIRST_POS	PRIMER_LEFT_LENGTH	PRIMER_RIGHT_FIRST_POS	PRIMER_RIGHT_LENGTH	PRIMER_LEFT_TM	PRIMER_RIGHT_TM	PRIMER_LEFT_END_STABILITY	PRIMER_RIGHT_END_STABILITY	PRIMER3_PENALTY	DESIGN	SEQUENE_LENGTH	SEQUENCE	CONTIG_CODE	FIRST_POS_ON_CONTIG	Column16338	Accession(best_hit)	Name(best_hit)	Description(best_hit)	E_value(best_hit)	Score(best_hit)	TaxId(best_hit)	superkingdom	kingdom	phylum	class	family	genus	species	Column1	Column2	Column3
[truncated: 119,374 more rows]
[truncated: 5,000 more columns]

[truncated: 2 more sheets: Table S4.2, Table S5]
